# Supplementary material for: Enrichment isolation and metabolic characteristics of Halobacteriovorax, cosmopolitan obligate predators in marine conditions
Source: Appl Environ Microbiol. 2025 Nov 12;91(12):e01935-25. doi: 10.1128/aem.01935-25 (PMC12724312; doi:10.1128/aem.01935-25)
Supplement: Supplemental tables — Tables S1 to S15. [file aem.01935-25-s0002.xlsx]

## Sheet: Table legend
	Table S1	Relative abundance of Bdellovibrio and Vibrio
	Table S2	Aphla diversity on sequencing of 16S rRNA amplicon samples in this study
	Table S3	Beta diversity on sequencing of 16S rRNA amplicon samples in this study
	Table S4	Basic information of pure culture strain genome
	Table S5	The value is shown the AAI+AAI similarity values of 33 strain and other genome of Bdellovibrionota. Values above 94.5%, the threshold for genus delimitation.
	Table S6	Optimal growth conditions for isolated strains
	Table S7	Alterations in the predation rate of Halobacteriovorax sp. ZH4 under aseptic laboratory conditions at different ratios of predator bacteria to prey bacteria.
	Table S8	Alterations in the predation rate of Halobacteriovorax sp. ZH4 unde Simulated Open - environment Aquaculture Systems at different ratios of predator bacteria to prey bacteria.
	Table S9	Information on culturable strains isolated in this experiment
	Table S10	Prey spectrum of Halobacteriovorax spp ZH4, CON3 and RT1-1
	Table S11	Basic information of Bdellovibrionota genome
	Table S12	comparison of Carbohydrate-Active Enzymes (CAZymes) in Bdellovibrionota and other predatory bacteria
	Table S13	Statistical results of the presence of predatory bacteria in KO
	Table S14	comparison of the survival strategies between Bdellovibrionota and other predatory bacteria
	Table S15	All globally distributed samples with 97.0% sequence similarity to Halobacterovorax. Relative abundance values greater than 0.01. Includes latitude and longitude and their specific type.

## Sheet: TableS1
Relative abundance of Bdellovibrionota		0	5	12	21
	Control group	0.000241877	0.123519	0.0349647	0.0162058
		0.000107501	0.123089	0.0265258	0.0160983
		0.000241877	0.0921282	0.0767019	0.0091107
	Test group	8.06257e-05	0.4038	0.0777769	0.0152651
		8.06257e-05	0.182133	0.0481873	0.0244833
		0	0.165578	0.0827488	0.0356903
Relative abundance of Vibrio	Control group	0.4306	0.3946	0.4216	0.3399
		0.4854	0.3289	0.3556	0.3703
		0.4685	0.3377	0.3988	0.4235
	Test group	0.9191	0.1644	0.3548	0.4123
		0.9015	0.1883	0.2749	0.3118
		0.9557	0.3503	0.2791	0.3381
Stacked bar chart of the Bdellovibrionota	Halobacteriovorax	Peredibacter	Bdellovibrio	OM27_clade	g__unidentified_f__Bacteriovoracaceae	Pseudobacteriovorax	o__unidentified_c__Oligoflexia
Control group	0.235454	0.0249402	0.0217958	0.227364	0.000591255	0.00247252	0.00631568
Test group	0.742858	0.041576	0.0196995	0.224274	0.000349378	0.00126314	0.00580505

## Sheet: TableS2
Sample_Name	chao1	dominance	goods_coverage	observed_features	pielou_e	shannon index	Gini-simpson
C.0.1	1292.76	0.037	0.996	1240	0.663	6.817	0.963
C.0.2	2179.2	0.027	0.988	1855	0.679	7.375	0.973
C.0.3	2131.77	0.022	0.99	1901	0.712	7.76	0.978
C.5.1	1156.96	0.02	0.997	1114	0.738	7.47	0.98
C.5.2	1128.16	0.016	0.997	1072	0.756	7.609	0.984
C.5.3	1060.44	0.014	0.998	1042	0.766	7.684	0.986
C.12.1	1500.37	0.012	0.995	1398	0.786	8.215	0.988
C.12.2	1514.73	0.012	0.994	1385	0.775	8.086	0.988
C.12.3	1452.38	0.012	0.997	1415	0.794	8.314	0.988
C.21.1	955.976	0.053	0.998	943	0.678	6.703	0.947
C.21.2	1487.67	0.019	0.995	1380	0.748	7.806	0.981
C.21.3	931	0.029	1	931	0.753	7.428	0.971
RZ.0.1	629.908	0.199	0.996	536	0.35	3.176	0.801
RZ.0.2	726.695	0.184	0.996	636	0.363	3.382	0.816
RZ.0.3	476.009	0.209	0.997	411	0.33	2.867	0.791
RZ.5.1	1054.98	0.105	0.995	947	0.596	5.894	0.895
RZ.5.2	858.232	0.032	0.999	849	0.702	6.834	0.968
RZ.5.3	1350.06	0.022	0.995	1258	0.724	7.457	0.978
RZ.12.1	1212.63	0.016	0.997	1182	0.767	7.832	0.984
RZ.12.2	1439.82	0.012	0.995	1340	0.769	7.993	0.988
RZ.12.3	1469.19	0.015	0.995	1364	0.765	7.964	0.985
RZ.21.1	1174.04	0.042	0.996	1133	0.68	6.903	0.958
RZ.21.2	1251.7	0.032	0.995	1152	0.707	7.19	0.968
RZ.21.4	1767.4	0.031	0.991	1576	0.7	7.435	0.969

## Sheet: TableS3
#OTU_num	C.0.1	C.0.2	C.0.3	C.5.1	C.5.2	C.5.3	C.12.1	C.12.2	C.12.3	C.21.1	C.21.2	C.21.3	RZ.0.1	RZ.0.2	RZ.0.3	RZ.5.1	RZ.5.2	RZ.5.3	RZ.12.1	RZ.12.2	RZ.12.3	RZ.21.1	RZ.21.2	RZ.21.4	Taxonomy
ASV0	1	2	2	922	1006	1002	2875	2809	2988	4800	3331	5485	0	0	2	895	1003	1090	3297	2253	3087	6366	2939	5446	k__Bacteria;p__Bacteroidota;c__Bacteroidia;o__Flavobacteriales;f__Flavobacteriaceae;g__Muricauda
ASV1	74	21	0	174	143	122	42	45	78	0	52	41	12344	11777	12614	93	36	93	14	12	21	82	51	36	k__Bacteria;p__Proteobacteria;c__Gammaproteobacteria;o__Enterobacterales;f__Vibrionaceae;g__Vibrio
ASV2	0	0	0	0	0	0	0	0	0	0	0	0	9147	8802	9289	54	15	52	0	8	16	41	43	22	k__Bacteria;p__Proteobacteria;c__Gammaproteobacteria;o__Enterobacterales;f__Vibrionaceae;g__Vibrio
ASV3	0	0	0	1879	2059	1361	289	202	762	96	272	146	0	0	0	11518	4541	3452	1304	802	1536	434	751	1047	k__Bacteria;p__Bdellovibrionota;c__Bdellovibrionia;o__Bacteriovoracales;f__Bacteriovoracaceae;g__Halobacteriovorax
ASV4	0	0	0	0	0	0	120	62	23	6513	1815	607	0	0	0	0	0	0	137	95	153	1608	5174	1860	k__Bacteria;p__Patescibacteria;c__Saccharimonadia;o__Saccharimonadales;f__;g__;s__
ASV5	0	27	21	103	137	144	184	213	59	63	173	166	3844	3389	3630	0	0	28	0	0	0	23	0	6	k__Bacteria;p__Proteobacteria;c__Gammaproteobacteria;o__Enterobacterales;f__Vibrionaceae;g__Vibrio
ASV6	0	0	0	1402	1717	1651	1085	1044	734	312	246	189	0	2	0	1436	2138	38	1151	1204	1366	276	234	72	k__Bacteria;p__Bacteroidota;c__Bacteroidia;o__Flavobacteriales;f__Flavobacteriaceae;g__Winogradskyella;s__Winogradskyella_aquimaris
ASV7	30	30	38	2037	2282	2126	89	103	28	38	24	21	7	19	0	2051	3027	2739	111	198	140	55	29	32	k__Bacteria;p__Bacteroidota;c__Bacteroidia;o__Flavobacteriales;f__Flavobacteriaceae;g__Lutibacter;s__Lutibacter_litoralis
ASV8	5711	3884	3256	0	0	0	0	0	0	0	0	0	463	574	195	0	0	0	0	0	0	0	0	0	k__Bacteria;p__Fusobacteriota;c__Fusobacteriia;o__Fusobacteriales;f__Fusobacteriaceae;g__Psychrilyobacter
ASV9	67	32	42	568	533	474	821	959	1549	1910	1033	1774	12	6	3	340	141	219	1363	374	368	1352	591	1190	k__Bacteria;p__Proteobacteria;c__Alphaproteobacteria;o__Rhodobacterales;f__Rhodobacteraceae
ASV10	0	0	0	0	0	0	0	0	0	0	0	0	3231	3404	3733	19	8	26	0	2	0	18	12	11	k__Bacteria;p__Proteobacteria;c__Gammaproteobacteria;o__Enterobacterales;f__Vibrionaceae;g__Vibrio
ASV11	771	2078	2042	3488	926	1104	220	198	920	61	106	73	14	12	6	351	111	546	28	35	57	8	16	16	k__Bacteria;p__Proteobacteria;c__Gammaproteobacteria;o__Enterobacterales;f__Pseudoalteromonadaceae;g__Pseudoalteromonas
ASV12	0	0	0	312	430	507	100	692	157	270	2466	821	0	0	0	223	559	1106	156	622	126	46	704	1543	k__Bacteria;p__Bacteroidota;c__Bacteroidia;o__Chitinophagales;f__Saprospiraceae;g__;s__
ASV13	0	0	0	0	25	32	0	0	0	0	14	0	2906	2857	3004	27	0	21	0	3	7	12	11	3	k__Bacteria;p__Proteobacteria;c__Gammaproteobacteria;o__Enterobacterales;f__Vibrionaceae;g__Vibrio
ASV14	7	7	9	294	411	482	408	632	628	1230	896	784	7	0	0	294	237	340	983	598	396	960	1418	875	k__Bacteria;p__Proteobacteria;c__Alphaproteobacteria;o__Rhodobacterales;f__Rhodobacteraceae
ASV15	0	0	0	0	0	0	0	0	0	0	0	0	2471	3071	3190	18	0	20	0	0	0	17	12	6	k__Bacteria;p__Proteobacteria;c__Gammaproteobacteria;o__Enterobacterales;f__Vibrionaceae;g__Vibrio
ASV16	0	6	6	981	1383	1357	747	686	397	208	208	152	0	0	0	900	1422	27	719	700	685	190	120	40	k__Bacteria;p__Bacteroidota;c__Bacteroidia;o__Flavobacteriales;f__Flavobacteriaceae;g__Winogradskyella;s__Winogradskyella_aquimaris
ASV17	0	0	0	213	350	434	279	718	163	796	488	374	0	1	0	331	512	52	482	1219	1090	79	1391	119	k__Bacteria;p__Bacteroidota;c__Bacteroidia;o__Flavobacteriales;f__Flavobacteriaceae;g__Aquibacter;s__
ASV18	0	0	0	713	525	651	1111	743	655	88	132	135	0	0	0	570	843	54	746	913	1175	127	106	52	k__Bacteria;p__Bacteroidota;c__Bacteroidia;o__Flavobacteriales;f__Flavobacteriaceae;g__Winogradskyella
ASV19	2360	2626	2457	34	14	17	12	0	29	0	6	0	5	11	0	0	0	0	0	0	0	0	0	0	k__Bacteria;p__Proteobacteria;c__Gammaproteobacteria;o__Enterobacterales;f__Vibrionaceae;g__Vibrio
ASV20	2107	2354	2167	104	37	37	21	15	34	0	8	0	16	22	0	0	0	0	0	0	0	0	0	0	k__Bacteria;p__Proteobacteria;c__Gammaproteobacteria;o__Enterobacterales;f__Vibrionaceae
ASV21	0	0	0	1183	674	483	83	109	379	10	14	8	0	0	0	1766	569	983	200	140	200	9	6	10	k__Bacteria;p__Bdellovibrionota;c__Bdellovibrionia;o__Bdellovibrionales;f__Bdellovibrionaceae;g__OM27_clade;s__
ASV22	0	0	2	68	138	163	124	401	131	19	584	646	0	0	0	71	193	365	41	553	179	178	249	1208	k__Bacteria;p__Bacteroidota;c__Bacteroidia;o__Chitinophagales;f__Saprospiraceae;g__;s__
ASV23	24	32	30	609	795	879	244	252	219	88	75	152	8	11	3	697	1280	69	166	426	396	81	63	39	k__Bacteria;p__Bacteroidota;c__Bacteroidia;o__Flavobacteriales;f__Flavobacteriaceae
ASV24	0	4	8	197	214	221	692	461	565	274	693	534	1	0	0	111	109	147	341	263	385	169	191	231	k__Bacteria;p__Proteobacteria;c__Gammaproteobacteria;o__Pseudomonadales;f__Alcanivoracaceae1;g__Alcanivorax;s__
ASV25	0	3	6	200	254	306	255	306	146	160	303	362	0	0	0	209	292	448	205	404	378	242	311	314	k__Bacteria;p__Bacteroidota;c__Bacteroidia;o__Flavobacteriales;f__Flavobacteriaceae;g__Maribacter
ASV27	2152	1341	953	0	0	0	0	0	0	0	0	0	136	148	39	0	0	0	0	0	0	0	0	0	k__Bacteria;p__Fusobacteriota;c__Fusobacteriia;o__Fusobacteriales;f__Fusobacteriaceae;g__Propionigenium;s__
ASV28	0	0	0	68	56	97	386	475	184	120	234	428	0	0	0	52	123	15	362	1008	708	100	203	82	k__Bacteria;p__Bacteroidota;c__Bacteroidia;o__Flavobacteriales;f__Flavobacteriaceae
ASV29	16	20	21	314	390	415	261	440	331	477	123	123	7	0	0	235	265	276	563	206	129	286	159	106	k__Bacteria;p__Proteobacteria;c__Alphaproteobacteria;o__Rhodobacterales;f__Rhodobacteraceae;g__Marivita
ASV30	3	0	0	138	272	368	534	443	202	36	281	121	0	0	0	143	283	12	387	564	297	137	244	54	k__Bacteria;p__Bacteroidota;c__Bacteroidia;o__Flavobacteriales;f__Flavobacteriaceae;g__Hanstruepera;s__Hanstruepera_neustonica
ASV31	0	2	2	44	102	112	364	420	168	294	424	585	0	3	0	48	79	109	154	302	313	197	307	313	k__Bacteria;p__Bacteroidota;c__Bacteroidia;o__Flavobacteriales;f__Flavobacteriaceae;g__Muriicola
ASV32	0	0	0	614	587	770	31	40	93	5	46	16	0	0	0	727	555	799	45	54	32	3	11	29	k__Bacteria;p__Desulfobacterota;c__Desulfuromonadia;o__Bradymonadales;f__;g__;s__
ASV33	0	0	3	100	213	199	262	240	184	111	198	229	0	0	0	115	333	395	266	444	305	97	146	226	k__Bacteria;p__Proteobacteria;c__Alphaproteobacteria;o__Caulobacterales;f__Hyphomonadaceae;g__Hyphomonas;s__Hyphomonas_jannaschiana
ASV34	0	0	0	139	285	336	641	409	260	74	124	94	0	0	0	148	259	33	772	449	216	131	20	53	k__Bacteria;p__Bacteroidota;c__Bacteroidia;o__Flavobacteriales;f__Flavobacteriaceae
ASV35	0	2	2	21	44	36	194	160	66	267	444	634	0	0	0	17	42	74	97	270	224	147	589	500	k__Bacteria;p__Bacteroidota;c__Bacteroidia;o__Flavobacteriales;f__Flavobacteriaceae
ASV36	1055	1210	1182	126	25	55	0	0	62	0	0	0	0	0	0	0	0	0	0	0	0	0	0	0	k__Bacteria;p__Proteobacteria;c__Gammaproteobacteria;o__Enterobacterales;f__Vibrionaceae;g__Vibrio
ASV37	0	0	0	99	96	61	202	58	233	54	112	137	0	0	0	75	49	1782	178	47	134	38	40	33	k__Bacteria;p__Proteobacteria;c__Gammaproteobacteria;o__Pseudomonadales;f__Oleiphilaceae;g__Oleiphilus;s__
ASV38	1154	1372	718	63	22	23	0	6	28	0	0	3	8	7	12	0	0	0	0	0	0	0	0	0	k__Bacteria;p__Proteobacteria;c__Gammaproteobacteria;o__Enterobacterales;f__Vibrionaceae;g__Vibrio;s__Vibrio_cortegadensis
ASV39	4	3	3	39	68	97	281	358	114	346	211	317	0	0	0	30	51	96	193	212	216	530	322	237	k__Bacteria;p__Proteobacteria;c__Alphaproteobacteria;o__Sphingomonadales;f__Sphingomonadaceae;g__Altererythrobacter
ASV40	0	0	0	25	22	0	95	99	55	169	361	266	0	0	0	28	40	32	136	116	115	1780	209	281	k__Bacteria;p__Bacteroidota;c__Bacteroidia;o__Flavobacteriales;f__Flavobacteriaceae;g__Muricauda
ASV41	0	0	0	11	8	18	145	199	140	550	388	420	0	0	0	5	2	13	251	191	221	621	445	209	k__Bacteria;p__Bacteroidota;c__Rhodothermia;o__Rhodothermales;f__Rhodothermaceae;g__Rubrivirga
ASV42	561	592	626	60	77	62	90	54	68	14	26	23	155	207	144	48	64	93	59	80	63	5	6	19	k__Bacteria;p__Desulfobacterota;c__Desulfobacteria;o__Desulfobacterales;f__Desulfobacteraceae;g__Desulfobacter
ASV43	8	11	14	32	78	91	214	200	73	97	271	319	4	3	2	35	75	88	94	328	342	111	303	322	k__Bacteria;p__Proteobacteria;c__Alphaproteobacteria;o__Rhodobacterales;f__Rhodobacteraceae
ASV44	0	5	3	14	40	37	296	308	155	193	367	457	0	0	0	6	12	40	130	270	228	58	426	216	k__Bacteria;p__Proteobacteria;c__Gammaproteobacteria;o__Steroidobacterales;f__Woeseiaceae;g__Woeseia;s__
ASV45	0	0	0	9	40	30	239	241	130	192	291	383	0	0	0	14	27	56	241	315	266	77	209	357	k__Bacteria;p__Proteobacteria;c__Alphaproteobacteria;o__Caulobacterales;f__Hyphomonadaceae;g__unidentified_Hyphomonadaceae;s__Hyphomonadaceae_bacterium_JNU-L072
ASV46	0	0	0	41	59	59	136	132	90	215	208	362	0	0	0	58	60	81	136	164	209	552	282	362	k__Bacteria;p__Bacteroidota;c__Bacteroidia;o__Flavobacteriales;f__Flavobacteriaceae;g__Muricauda
ASV47	23	10	13	160	121	127	180	214	297	270	130	295	11	0	3	132	75	102	404	146	100	238	163	192	k__Bacteria;p__Proteobacteria;c__Alphaproteobacteria;o__Rhodobacterales;f__Rhodobacteraceae
ASV48	0	0	0	115	134	145	159	159	90	189	168	310	0	0	0	76	136	126	145	149	183	280	203	274	k__Bacteria;p__Bacteroidota;c__Bacteroidia;o__Flavobacteriales;f__Flavobacteriaceae;g__Muricauda
ASV49	0	3	9	103	85	108	349	166	176	159	341	463	0	0	0	26	181	19	372	104	131	186	83	187	k__Bacteria;p__Proteobacteria;c__Gammaproteobacteria;o__Pseudomonadales;f__Marinobacteraceae;g__Marinobacter
ASV50	0	0	0	9	63	36	206	303	105	90	485	227	0	0	0	17	37	30	62	170	82	57	377	308	k__Bacteria;p__Bacteroidota;c__Bacteroidia;o__Chitinophagales;f__Saprospiraceae
ASV51	0	15	0	92	158	130	241	177	146	88	94	185	0	0	0	80	129	158	157	152	182	168	98	317	k__Bacteria;p__Proteobacteria;c__Alphaproteobacteria;o__Rhodobacterales;f__Rhodobacteraceae
ASV52	0	0	0	123	176	203	454	353	320	34	75	70	0	0	0	61	75	14	241	330	299	43	60	16	k__Bacteria;p__Bacteroidota;c__Bacteroidia;o__Flavobacteriales;f__Flavobacteriaceae
ASV53	65	62	76	189	166	155	75	72	67	29	35	74	14	12	6	128	284	409	117	161	118	41	76	204	k__Bacteria;p__Proteobacteria;c__Alphaproteobacteria;o__Rhodobacterales;f__Rhodobacteraceae
ASV54	0	0	0	0	0	12	187	315	105	130	364	392	0	0	0	0	0	21	135	130	321	0	309	205	k__Bacteria;p__Bacteroidota;c__Bacteroidia;o__Chitinophagales;f__Saprospiraceae
ASV55	0	0	0	50	56	96	56	110	132	145	356	11	0	0	0	12	18	22	116	593	192	45	13	335	k__Bacteria;p__Bacteroidota;c__Bacteroidia;o__Flavobacteriales;f__Crocinitomicaceae
ASV56	0	0	0	295	202	214	297	160	441	13	16	16	0	0	0	174	124	433	190	81	84	7	7	7	k__Bacteria;p__Proteobacteria;c__Gammaproteobacteria;o__Pseudomonadales;f__P13-46;g__;s__
ASV57	0	0	0	0	36	44	106	156	68	261	171	91	0	0	0	23	51	4	90	394	235	117	641	42	k__Bacteria;p__Bacteroidota;c__Bacteroidia;o__Flavobacteriales;f__Flavobacteriaceae
ASV58	8	11	14	46	111	124	271	204	136	70	156	149	0	8	4	38	88	142	165	218	210	90	109	142	k__Bacteria;p__Proteobacteria;c__Gammaproteobacteria;o__Burkholderiales;f__Rhodocyclaceae;g__Thauera
ASV59	11	16	27	102	198	221	152	147	107	145	110	116	0	0	0	121	196	227	174	161	86	70	80	134	k__Bacteria;p__Proteobacteria;c__Alphaproteobacteria;o__Rhodobacterales;f__Rhodobacteraceae
ASV60	0	0	0	169	565	219	42	25	146	0	28	0	0	0	0	669	328	233	0	22	55	15	49	57	k__Bacteria;p__Bdellovibrionota;c__Bdellovibrionia;o__Bacteriovoracales;f__Bacteriovoracaceae;g__Halobacteriovorax
ASV61	14	17	23	55	66	75	189	220	131	162	148	182	9	5	3	46	85	131	212	174	171	178	134	115	k__Bacteria;p__Bacteroidota;c__Ignavibacteria;o__Ignavibacteriales;f__Melioribacteraceae;g__IheB3-7;s__
ASV62	5	7	5	140	245	256	185	207	144	63	91	77	0	0	0	142	182	6	100	251	270	66	101	34	k__Bacteria;p__Bacteroidota;c__Bacteroidia;o__Flavobacteriales;f__Flavobacteriaceae;g__Winogradskyella;s__Winogradskyella_aurantia
ASV63	0	0	0	249	299	296	16	38	61	3	10	8	0	0	0	299	469	556	22	26	34	3	7	15	k__Bacteria;p__Proteobacteria;c__Gammaproteobacteria;o__Pseudomonadales;f__Porticoccaceae;g__Porticoccus
ASV64	685	680	789	15	0	0	0	0	0	0	0	0	19	26	16	0	0	0	0	0	0	0	0	0	k__Bacteria;p__Proteobacteria;c__Gammaproteobacteria;o__Enterobacterales;f__Vibrionaceae;g__Vibrio
ASV65	0	0	0	18	28	47	140	277	95	74	369	217	0	0	0	0	17	22	42	143	65	38	259	254	k__Bacteria;p__Bacteroidota;c__Bacteroidia;o__Chitinophagales;f__Saprospiraceae
ASV66	0	0	0	255	381	342	0	21	0	0	0	0	0	0	0	316	489	441	17	13	0	0	0	0	k__Bacteria;p__Bacteroidota;c__Bacteroidia;o__Flavobacteriales;f__Flavobacteriaceae;g__Lutibacter
ASV67	697	561	430	0	2	0	0	1	2	0	0	0	113	138	41	0	0	0	0	0	0	0	0	0	k__Bacteria;p__Fusobacteriota;c__Fusobacteriia;o__Fusobacteriales;f__Fusobacteriaceae;g__Propionigenium;s__
ASV68	0	0	0	320	397	351	0	0	0	0	0	0	0	0	0	338	537	285	0	37	0	0	0	0	k__Bacteria;p__Bacteroidota;c__Bacteroidia;o__Flavobacteriales;f__Flavobacteriaceae;g__Lutibacter;s__Lutibacter_litoralis
ASV69	0	0	0	21	37	31	78	172	61	126	151	392	0	0	0	11	35	29	117	107	95	111	202	289	k__Bacteria;p__Proteobacteria;c__Alphaproteobacteria;o__Rhodobacterales;f__Rhodobacteraceae
ASV70	0	0	0	0	0	6	98	1063	125	0	2	0	0	0	0	0	42	0	17	579	2	2	0	2	k__Bacteria;p__Bacteroidota;c__Bacteroidia;o__Chitinophagales;f__Saprospiraceae;g__Aureispira;s__
ASV71	614	653	605	30	0	0	0	0	0	0	0	0	0	0	0	0	0	0	0	0	0	0	0	0	k__Bacteria;p__Proteobacteria;c__Gammaproteobacteria;o__Enterobacterales;f__Vibrionaceae;g__Vibrio
ASV72	0	0	0	64	163	180	45	258	88	11	172	10	0	0	0	26	77	333	30	250	34	45	19	67	k__Bacteria;p__Bacteroidota;c__Bacteroidia;o__Chitinophagales;f__Saprospiraceae
ASV73	0	0	0	343	177	213	125	89	154	19	33	20	0	2	0	203	221	276	82	79	73	3	12	20	k__Bacteria;p__Proteobacteria;c__Gammaproteobacteria;o__Pseudomonadales;f__Spongiibacteraceae;g__BD1-7_clade;s__
ASV74	0	0	0	36	61	84	60	96	38	66	77	102	0	0	0	36	122	197	74	153	137	139	233	166	k__Bacteria;p__Proteobacteria;c__Alphaproteobacteria;o__Sphingomonadales;f__Sphingomonadaceae;g__Altererythrobacter
ASV75	0	0	6	132	166	225	95	123	120	86	107	179	4	0	0	111	134	104	152	103	49	125	64	80	k__Bacteria;p__Proteobacteria;c__Alphaproteobacteria;o__Rhodobacterales;f__Rhodobacteraceae
ASV76	8	10	7	139	250	245	105	114	58	31	41	49	2	3	0	203	296	26	85	164	152	53	26	17	k__Bacteria;p__Bacteroidota;c__Bacteroidia;o__Flavobacteriales;f__Flavobacteriaceae
ASV77	46	0	31	46	77	62	164	143	114	65	120	160	0	15	13	31	73	73	96	140	121	60	117	150	k__Bacteria;p__Proteobacteria;c__Gammaproteobacteria;o__Burkholderiales;f__Rhodocyclaceae;g__Thauera
ASV78	0	0	0	0	2	0	0	8	0	0	110	99	0	0	0	1	0	3	0	14	7	647	198	532	k__Bacteria;p__Bacteroidota;c__Bacteroidia;o__Chitinophagales;f__Saprospiraceae;g__;s__
ASV79	0	0	0	0	18	0	150	244	242	326	99	34	0	0	0	12	0	0	266	188	78	105	294	28	k__Bacteria;p__Bacteroidota;c__Bacteroidia;o__Chitinophagales;f__Saprospiraceae
ASV80	34	6	12	73	18	21	129	102	347	335	115	97	9	3	2	47	5	19	277	66	115	239	53	93	k__Bacteria;p__Actinobacteriota;c__Acidimicrobiia;o__Microtrichales;f__Ilumatobacteraceae;g__Ilumatobacter;s__
ASV81	44	56	68	44	60	87	161	148	90	68	97	169	8	29	12	33	34	46	98	114	160	37	62	87	k__Bacteria;p__Proteobacteria;c__Gammaproteobacteria;o__Pseudomonadales;f__Halieaceae;g__Halioglobus;s__
ASV82	656	439	370	0	0	0	0	0	0	0	0	0	116	103	23	0	0	0	0	0	0	0	0	0	k__Bacteria;p__Fusobacteriota;c__Fusobacteriia;o__Fusobacteriales;f__Fusobacteriaceae;g__Propionigenium;s__
ASV83	0	0	0	10	8	0	144	87	102	185	217	136	0	0	0	0	2	57	122	108	216	60	147	132	k__Bacteria;p__Proteobacteria;c__Gammaproteobacteria;o__unidentified_Gammaproteobacteria;f__unidentified_Gammaproteobacteria;g__Marinicella
ASV84	0	0	0	27	39	32	176	142	128	11	82	168	0	0	0	39	66	115	114	12	39	124	50	284	k__Bacteria;p__Bacteroidota;c__Bacteroidia;o__Cytophagales;f__Cyclobacteriaceae;g__Cyclobacterium
ASV85	0	0	0	16	10	4	91	42	357	414	124	86	0	0	0	15	2	5	337	47	105	179	66	134	k__Bacteria;p__Actinobacteriota;c__Acidimicrobiia;o__Microtrichales;f__Ilumatobacteraceae;g__Ilumatobacter;s__Ilumatobacter_fluminis
ASV86	560	575	455	10	0	0	0	0	0	0	0	0	0	0	0	0	0	0	0	0	0	0	0	0	k__Bacteria;p__Proteobacteria;c__Gammaproteobacteria;o__Enterobacterales;f__Vibrionaceae;g__Vibrio
ASV87	0	0	0	117	59	80	92	106	113	117	117	147	0	0	0	47	48	51	126	92	80	104	139	130	k__Bacteria;p__Proteobacteria;c__Alphaproteobacteria;o__Rhodobacterales;f__Rhodobacteraceae
ASV88	0	0	0	379	293	263	8	11	55	0	5	4	0	0	0	207	259	276	13	8	5	0	2	3	k__Bacteria;p__Bdellovibrionota;c__Bdellovibrionia;o__Bdellovibrionales;f__Bdellovibrionaceae;g__OM27_clade;s__
ASV89	7	5	14	99	165	155	99	98	94	31	40	44	0	6	4	58	148	177	57	113	146	21	43	38	k__Bacteria;p__Proteobacteria;c__Gammaproteobacteria;o__Pseudomonadales;f__Halieaceae;g__Haliea
ASV90	0	0	0	124	190	275	36	259	107	16	96	0	0	0	0	88	208	18	0	145	34	37	13	47	k__Bacteria;p__Bacteroidota;c__Bacteroidia;o__Chitinophagales;f__Saprospiraceae
ASV91	0	0	0	76	52	63	190	130	104	70	220	247	0	0	0	18	77	0	151	52	72	113	31	92	k__Bacteria;p__Proteobacteria;c__Gammaproteobacteria;o__Pseudomonadales;f__Marinobacteraceae;g__Marinobacter
ASV92	0	0	0	224	261	211	92	89	66	0	0	0	0	0	0	212	397	0	53	79	103	0	0	0	k__Bacteria;p__Bacteroidota;c__Bacteroidia;o__Flavobacteriales;f__Flavobacteriaceae;g__Winogradskyella;s__Winogradskyella_aquimaris
ASV93	0	0	0	83	81	120	21	24	28	8	3	11	0	0	0	132	427	504	13	24	19	0	1	4	k__Bacteria;p__Bacteroidota;c__Bacteroidia;o__Chitinophagales;f__;g__;s__
ASV94	0	0	0	0	0	0	0	0	0	0	0	0	0	0	0	0	0	0	0	0	0	1979	0	0	k__Bacteria;p__Proteobacteria;c__Alphaproteobacteria;o__Kordiimonadales;f__Iodidimonadaceae;g__Iodidimonas
ASV95	0	8	0	185	262	222	31	23	21	0	14	0	0	0	0	135	165	315	0	52	30	13	15	17	k__Bacteria;p__Bacteroidota;c__Bacteroidia;o__Flavobacteriales;f__Flavobacteriaceae;g__Lutibacter;s__Lutibacter_litoralis
ASV96	0	0	4	55	55	88	93	110	41	50	63	89	0	0	0	41	54	73	93	115	108	118	119	123	k__Bacteria;p__Proteobacteria;c__Alphaproteobacteria;o__Sphingomonadales;f__Sphingomonadaceae;g__Erythrobacter
ASV97	0	0	0	5	13	8	19	31	15	109	104	43	0	0	0	7	22	16	48	135	165	19	612	41	k__Bacteria;p__Bacteroidota;c__Bacteroidia;o__Flavobacteriales;f__Flavobacteriaceae;g__Ulvibacter;s__Aureitalea_sp_RR4-38
ASV98	0	0	0	48	53	21	261	82	128	69	119	178	0	0	0	15	28	123	105	37	173	17	15	74	k__Bacteria;p__Proteobacteria;c__Gammaproteobacteria;o__Pseudomonadales;f__Alcanivoracaceae;g__Ketobacter;s__Ketobacter_alkanivorans
ASV99	0	0	0	0	0	0	61	119	264	198	238	181	0	0	0	2	0	0	88	75	45	37	56	167	k__Bacteria;p__Actinobacteriota;c__Acidimicrobiia;o__Microtrichales;f__unidentified_Microtrichales;g__unidentified_Microtrichales;s__bacterium_YC-LK-LKJ22
ASV100	0	9	4	41	47	66	43	64	41	39	71	79	0	3	2	58	67	39	84	96	67	67	213	167	k__Bacteria;p__Bacteroidota;c__Bacteroidia;o__Flavobacteriales;f__Flavobacteriaceae;g__Robertkochia;s__Robertkochia_marina
ASV101	0	12	0	169	202	225	68	56	45	0	13	40	0	0	0	161	304	17	30	82	61	0	24	12	k__Bacteria;p__Bacteroidota;c__Bacteroidia;o__Flavobacteriales;f__Flavobacteriaceae
ASV102	6	0	0	164	289	275	115	78	102	32	30	30	0	0	0	76	177	14	20	46	75	24	0	0	k__Bacteria;p__Bacteroidota;c__Bacteroidia;o__Flavobacteriales;f__Flavobacteriaceae;g__Winogradskyella
ASV103	0	0	0	104	155	152	122	108	60	0	29	0	0	0	0	124	177	0	115	135	153	0	26	0	k__Bacteria;p__Bacteroidota;c__Bacteroidia;o__Flavobacteriales;f__Flavobacteriaceae;g__Winogradskyella;s__Winogradskyella_aquimaris
ASV104	9	7	11	192	162	241	58	103	85	46	53	37	0	5	0	72	65	140	19	37	22	10	42	32	k__Bacteria;p__Proteobacteria;c__Alphaproteobacteria;o__Rhodobacterales;f__Rhodobacteraceae
ASV105	0	0	0	22	25	19	75	82	69	14	19	35	0	0	0	50	53	113	143	12	27	19	13	350	k__Bacteria;p__Bacteroidota;c__Bacteroidia;o__Cytophagales;f__Cyclobacteriaceae;g__Cyclobacterium
ASV106	0	0	0	23	56	41	88	67	80	132	71	126	0	0	0	28	37	54	121	69	79	105	83	132	k__Bacteria;p__Proteobacteria;c__Alphaproteobacteria;o__Rhodobacterales;f__Rhodobacteraceae
ASV107	476	340	227	0	0	0	0	0	0	0	0	0	89	104	32	0	0	0	0	0	0	0	0	0	k__Bacteria;p__Fusobacteriota;c__Fusobacteriia;o__Fusobacteriales;f__Fusobacteriaceae;g__Propionigenium;s__
ASV108	0	0	0	158	333	271	0	0	0	0	0	0	0	0	7	181	341	159	0	0	0	0	0	0	k__Bacteria;p__Bacteroidota;c__Bacteroidia;o__Flavobacteriales;f__Flavobacteriaceae;g__Lutibacter;s__Lutibacter_litoralis
ASV109	0	0	0	0	0	0	3	11	0	22	108	322	0	0	0	0	0	1	3	10	5	31	262	360	k__Bacteria;p__Bacteroidota;c__Bacteroidia;o__Chitinophagales;f__Saprospiraceae;g__;s__
ASV110	108	83	51	289	244	153	118	75	104	63	102	108	0	0	0	0	0	8	0	0	1	0	0	0	k__Bacteria;p__Proteobacteria;c__Gammaproteobacteria;o__Enterobacterales;f__Vibrionaceae;g__Vibrio;s__Vibrio_nereis
ASV111	0	0	0	36	117	133	144	137	190	7	15	7	0	0	0	22	21	0	167	221	107	21	15	24	k__Bacteria;p__Desulfobacterota;c__Desulfuromonadia;o__Bradymonadales;f__;g__;s__
ASV112	0	0	0	0	2	5	109	65	122	0	12	0	0	0	0	3	0	2	697	171	268	0	0	13	k__Bacteria;p__Bdellovibrionota;c__Bdellovibrionia;o__Bdellovibrionales;f__Bdellovibrionaceae;g__OM27_clade;s__
ASV113	343	340	390	65	36	30	15	0	17	0	0	11	0	2	0	0	0	0	0	0	0	0	0	0	k__Bacteria;p__Proteobacteria;c__Gammaproteobacteria;o__Enterobacterales;f__Vibrionaceae;g__Vibrio
ASV114	0	0	0	0	0	0	249	173	289	374	110	30	0	0	0	0	0	0	12	96	58	33	9	12	k__Bacteria;p__Bdellovibrionota;c__Bdellovibrionia;o__Bdellovibrionales;f__Bdellovibrionaceae;g__OM27_clade;s__
ASV115	0	0	0	6	21	8	220	97	188	18	59	28	0	0	0	0	14	5	257	110	172	37	33	35	k__Bacteria;p__Myxococcota;c__Polyangia;o__Nannocystales;f__Nannocystaceae;g__Nannocystis;s__
ASV116	141	150	217	28	45	51	65	39	29	28	31	22	20	34	18	22	24	27	49	45	35	19	17	27	k__Bacteria;p__Desulfobacterota;c__Desulfobacteria;o__Desulfobacterales;f__Desulfosarcinaceae
ASV117	0	0	0	14	22	33	73	81	41	66	110	163	2	0	0	13	27	52	46	90	72	46	122	105	k__Bacteria;p__Bacteroidota;c__Bacteroidia;o__Flavobacteriales;f__Flavobacteriaceae;g__Maribacter;s__Maribacter_polysiphoniae
ASV118	0	0	0	60	77	84	78	81	112	10	88	47	0	0	0	53	94	119	66	76	91	12	28	38	k__Bacteria;p__Proteobacteria;c__Gammaproteobacteria;o__Pseudomonadales;f__Alcanivoracaceae1;g__Alcanivorax;s__
ASV119	3	0	0	102	155	130	40	42	95	6	13	14	0	0	0	108	148	234	41	35	30	3	5	16	k__Bacteria;p__Bacteroidota;c__Bacteroidia;o__Flavobacteriales;f__Cryomorphaceae;g__;s__
ASV120	0	0	0	20	37	42	88	105	21	56	26	37	0	0	0	24	59	5	130	243	169	47	49	17	k__Bacteria;p__Bacteroidota;c__Bacteroidia;o__Flavobacteriales;f__Flavobacteriaceae
ASV121	395	385	304	0	0	0	0	0	0	0	5	0	0	0	9	0	0	0	0	0	0	0	0	0	k__Bacteria;p__Proteobacteria;c__Gammaproteobacteria;o__Enterobacterales;f__Vibrionaceae;g__Vibrio
ASV122	0	0	0	84	74	142	136	124	73	14	26	0	0	0	0	28	89	138	26	107	62	4	0	19	k__Bacteria;p__Bacteroidota;c__Bacteroidia;o__Chitinophagales;f__Saprospiraceae
ASV123	0	0	2	85	117	115	60	48	32	20	46	48	0	0	0	62	92	171	31	52	59	32	21	38	k__Bacteria;p__Bacteroidota;c__Bacteroidia;o__Flavobacteriales;f__Crocinitomicaceae;g__Crocinitomix;s__
ASV124	0	0	0	122	167	186	292	116	128	75	102	106	0	0	0	0	0	0	0	0	0	0	0	0	k__Bacteria;p__Proteobacteria;c__Gammaproteobacteria;o__Enterobacterales;f__Vibrionaceae;g__Vibrio
ASV125	0	0	0	28	54	66	68	55	45	15	31	40	0	0	0	44	67	135	79	106	166	21	12	51	k__Bacteria;p__Bacteroidota;c__Bacteroidia;o__Sphingobacteriales;f__NS11-12_marine_group;g__;s__
ASV126	0	0	0	2	12	0	80	92	75	251	171	207	0	0	0	1	2	2	18	29	19	8	216	49	k__Bacteria;p__Bacteroidota;c__Bacteroidia;o__Chitinophagales;f__Saprospiraceae;g__;s__
ASV127	20	21	26	32	50	61	28	32	27	24	26	43	9	6	0	44	103	137	50	91	94	27	43	59	k__Bacteria;p__Bacteroidota;c__Bacteroidia;o__Flavobacteriales;f__Flavobacteriaceae;g__Actibacter;s__Actibacter_sediminis
ASV128	0	0	0	0	0	0	24	19	39	170	53	130	0	0	0	0	0	0	158	30	27	248	71	196	k__Bacteria;p__Actinobacteriota;c__Acidimicrobiia;o__Actinomarinales;f__;g__;s__
ASV129	0	1	0	97	36	70	40	54	73	64	35	61	0	0	0	73	74	100	84	81	33	50	58	60	k__Bacteria;p__Proteobacteria;c__Alphaproteobacteria;o__Rhodobacterales;f__Rhodobacteraceae
ASV130	333	370	298	32	0	0	0	0	0	0	0	0	0	0	0	0	0	0	0	0	0	0	0	0	k__Bacteria;p__Proteobacteria;c__Gammaproteobacteria;o__Enterobacterales;f__Vibrionaceae;g__Vibrio
ASV131	0	1	1	21	40	35	121	81	127	48	96	128	0	0	0	16	21	0	87	75	109	23	31	79	k__Bacteria;p__Bacteroidota;c__Bacteroidia;o__Cytophagales;f__Cyclobacteriaceae;g__unidentified_Cyclobacteriaceae;s__Cytophaga_sp
ASV132	408	203	253	27	100	57	32	0	22	0	5	0	5	10	0	0	0	1	0	0	0	0	0	0	k__Bacteria;p__Proteobacteria;c__Gammaproteobacteria;o__Enterobacterales;f__Vibrionaceae;g__Photobacterium;s__Photobacterium_lipolyticum
ASV133	0	5	0	140	187	153	330	109	131	54	52	60	0	0	0	0	0	0	0	0	2	0	0	0	k__Bacteria;p__Proteobacteria;c__Gammaproteobacteria;o__Enterobacterales;f__Vibrionaceae;g__Vibrio
ASV134	15	6	0	28	34	49	58	60	35	75	57	88	6	6	0	25	46	60	49	67	61	76	91	82	k__Bacteria;p__Proteobacteria;c__Alphaproteobacteria;o__Sphingomonadales;f__Sphingomonadaceae;g__Erythrobacter
ASV135	0	14	0	150	284	147	208	131	111	37	62	55	0	0	0	0	0	0	0	0	0	0	0	0	k__Bacteria;p__Proteobacteria;c__Gammaproteobacteria;o__Enterobacterales;f__Vibrionaceae;g__Vibrio
ASV136	111	164	211	16	36	17	50	26	36	22	33	14	18	26	24	28	8	22	41	32	26	9	11	16	k__Bacteria;p__Desulfobacterota;c__Desulfobacteria;o__Desulfobacterales;f__Desulfosarcinaceae;g__Desulfosarcina;s__
ASV137	7	0	4	14	14	21	49	38	27	20	77	52	0	0	0	21	84	0	104	68	137	85	63	119	k__Bacteria;p__Proteobacteria;c__Gammaproteobacteria;o__Pseudomonadales;f__Marinobacteraceae;g__Marinobacter
ASV138	0	0	0	36	42	66	84	117	81	12	23	53	0	0	0	37	42	5	69	145	165	17	59	8	k__Bacteria;p__Bacteroidota;c__Bacteroidia;o__Flavobacteriales;f__Flavobacteriaceae
ASV139	342	317	238	0	0	0	0	0	0	0	0	0	35	33	6	0	0	0	0	0	0	0	0	0	k__Bacteria;p__Fusobacteriota;c__Fusobacteriia;o__Fusobacteriales;f__Fusobacteriaceae;g__Propionigenium;s__
ASV140	502	232	155	0	0	0	0	0	0	0	0	0	59	70	14	0	0	0	0	0	0	0	0	0	k__Bacteria;p__Fusobacteriota;c__Fusobacteriia;o__Fusobacteriales;f__Fusobacteriaceae;g__Propionigenium;s__
ASV141	0	4	8	57	80	78	36	98	32	41	42	56	0	0	0	47	70	140	47	51	50	9	56	23	k__Bacteria;p__Proteobacteria;c__Alphaproteobacteria;o__Rhodobacterales;f__Rhodobacteraceae
ASV142	0	0	0	36	43	38	66	68	35	92	83	101	0	0	0	18	43	32	41	44	34	117	60	101	k__Bacteria;p__Bacteroidota;c__Bacteroidia;o__Flavobacteriales;f__Flavobacteriaceae;g__Muricauda;s__Muricauda_aquimarina
ASV143	0	0	0	0	0	0	3	0	0	6	0	55	0	0	0	0	0	0	0	0	0	1171	5	23	k__Bacteria;p__Proteobacteria;c__Alphaproteobacteria;o__Rhodobacterales;f__Rhodobacteraceae
ASV144	0	5	4	24	14	18	65	54	55	63	88	128	0	0	0	23	10	14	59	70	32	52	82	123	k__Bacteria;p__Proteobacteria;c__Alphaproteobacteria;o__Rhodobacterales;f__Rhodobacteraceae
ASV145	157	216	296	12	12	14	6	0	0	0	5	5	36	56	20	7	14	14	0	4	14	2	2	4	k__Bacteria;p__Desulfobacterota;c__Desulfobacteria;o__Desulfobacterales;f__Desulfosarcinaceae;g__unidentified_Desulfosarcinaceae
ASV146	89	118	116	35	20	31	23	20	34	0	6	30	14	17	17	61	73	116	8	32	24	26	6	17	k__Bacteria;p__Campylobacterota;c__Campylobacteria;o__Campylobacterales;f__Sulfurovaceae;g__Sulfurovum
ASV147	20	9	14	39	10	16	64	37	46	122	110	87	2	0	0	24	5	19	126	35	30	82	111	52	k__Bacteria;p__Proteobacteria;c__Alphaproteobacteria;o__Rhodobacterales;f__Rhodobacteraceae
ASV148	0	0	0	92	89	121	49	47	0	0	0	0	0	0	0	126	168	0	108	120	120	0	0	0	k__Bacteria;p__Bacteroidota;c__Bacteroidia;o__Flavobacteriales;f__Flavobacteriaceae;g__Winogradskyella;s__Winogradskyella_aquimaris
ASV149	0	0	0	42	67	46	73	56	66	103	48	52	0	0	0	49	45	64	82	43	42	39	57	52	k__Bacteria;p__Proteobacteria;c__Alphaproteobacteria;o__Rhodobacterales;f__Rhodobacteraceae
ASV150	0	0	0	14	14	18	38	44	69	51	68	52	0	0	0	7	16	36	68	76	101	22	158	76	k__Bacteria;p__Bacteroidota;c__Bacteroidia;o__Sphingobacteriales;f__NS11-12_marine_group;g__;s__
ASV151	0	0	0	69	40	55	60	67	23	16	11	17	0	0	0	62	190	0	62	138	137	11	26	11	k__Bacteria;p__Bacteroidota;c__Bacteroidia;o__Flavobacteriales;f__Flavobacteriaceae;g__Winogradskyella
ASV152	13	6	7	152	52	129	34	37	78	0	37	87	0	0	0	55	47	44	107	38	14	56	53	29	k__Bacteria;p__Proteobacteria;c__Alphaproteobacteria;o__Rhodobacterales;f__Rhodobacteraceae
ASV153	0	0	0	35	102	108	120	125	152	0	17	0	0	0	0	5	13	1	94	106	98	8	12	13	k__Bacteria;p__Desulfobacterota;c__Desulfuromonadia;o__Bradymonadales;f__;g__;s__
ASV154	0	0	0	36	20	23	55	158	183	13	22	14	0	0	0	15	24	75	106	94	123	0	23	5	k__Bacteria;p__Bacteroidota;c__Bacteroidia;o__Chitinophagales;f__Saprospiraceae
ASV155	0	0	0	30	28	36	71	103	109	19	41	17	0	0	0	26	42	2	62	155	134	8	42	20	k__Bacteria;p__Bacteroidota;c__Bacteroidia;o__Chitinophagales;f__Saprospiraceae
ASV156	0	0	0	90	92	90	29	34	94	15	21	15	0	0	0	72	90	138	41	51	32	0	40	16	k__Bacteria;p__Bacteroidota;c__Bacteroidia;o__Chitinophagales;f__Saprospiraceae
ASV157	237	240	289	39	31	34	0	0	0	0	0	0	0	0	0	0	0	0	0	0	0	0	0	0	k__Bacteria;p__Proteobacteria;c__Gammaproteobacteria;o__Enterobacterales;f__Vibrionaceae;g__Vibrio
ASV158	265	297	218	0	0	0	0	0	0	0	0	0	14	12	0	0	0	0	0	0	0	0	0	0	k__Bacteria;p__Fusobacteriota;c__Fusobacteriia;o__Fusobacteriales;f__Leptotrichiaceae;g__Hypnocyclicus;s__
ASV159	23	39	48	88	42	41	42	40	50	10	32	38	5	7	0	30	87	93	19	37	37	25	8	27	k__Bacteria;p__Campylobacterota;c__Campylobacteria;o__Campylobacterales;f__Sulfurimonadaceae;g__Sulfurimonas;s__bacterium_enrichment_culture_clone_68
ASV160	0	0	0	8	16	7	11	36	52	44	17	10	0	0	0	16	13	5	585	35	36	138	14	31	k__Bacteria;p__Verrucomicrobiota;c__Verrucomicrobiae;o__Verrucomicrobiales;f__DEV007;g__;s__
ASV161	0	0	0	154	117	183	27	23	52	6	8	3	0	0	0	101	87	76	42	18	24	7	1	9	k__Bacteria;p__Bdellovibrionota;c__Bdellovibrionia;o__Bdellovibrionales;f__Bdellovibrionaceae;g__OM27_clade;s__
ASV162	0	0	0	23	35	21	64	59	168	26	27	31	0	0	0	23	14	40	97	98	98	28	16	34	k__Bacteria;p__Bdellovibrionota;c__Bdellovibrionia;o__Bdellovibrionales;f__Bdellovibrionaceae;g__Bdellovibrio;s__
ASV163	0	0	0	0	14	13	27	17	11	59	56	106	0	0	0	0	6	5	9	20	25	173	72	176	k__Bacteria;p__Proteobacteria;c__Alphaproteobacteria;o__Rhodobacterales;f__Rhodobacteraceae;g__Albirhodobacter
ASV164	220	230	243	43	20	14	0	16	0	0	9	0	0	0	0	0	0	0	0	0	0	0	0	0	k__Bacteria;p__Proteobacteria;c__Gammaproteobacteria;o__Enterobacterales;f__Vibrionaceae;g__Vibrio
ASV165	0	3	0	14	21	40	87	72	38	55	68	85	0	0	0	5	13	32	45	61	56	44	50	49	k__Bacteria;p__Proteobacteria;c__Alphaproteobacteria;o__Sphingomonadales;f__Sphingomonadaceae
ASV166	0	0	0	156	91	125	27	29	39	46	72	123	0	0	0	14	19	24	2	5	8	18	19	77	k__Bacteria;p__Proteobacteria;c__Gammaproteobacteria;o__Pseudomonadales;f__Porticoccaceae;g__Porticoccus;s__
ASV167	0	0	0	0	89	53	100	118	0	0	64	0	0	0	0	0	117	139	0	85	0	0	0	0	k__Bacteria;p__Bacteroidota;c__Bacteroidia;o__Chitinophagales;f__Saprospiraceae
ASV168	0	0	0	0	0	0	12	16	11	47	106	65	0	0	0	0	2	2	11	35	49	39	263	87	k__Bacteria;p__Proteobacteria;c__Alphaproteobacteria;o__Caulobacterales;f__Hyphomonadaceae;g__Hyphobacterium
ASV169	14	0	11	36	75	58	40	50	67	66	33	64	0	0	0	47	46	61	69	37	33	14	26	33	k__Bacteria;p__Proteobacteria;c__Alphaproteobacteria;o__Rhodobacterales;f__Rhodobacteraceae
ASV170	119	65	78	16	11	13	51	40	43	21	20	25	34	20	6	23	22	23	31	34	47	13	16	27	k__Bacteria;p__Desulfobacterota;c__Desulfobulbia;o__Desulfobulbales;f__Desulfocapsaceae
ASV171	0	0	0	242	87	99	21	20	56	5	14	5	0	1	0	126	51	74	17	8	39	2	10	7	k__Bacteria;p__Bacteroidota;c__Bacteroidia;o__Flavobacteriales;f__Crocinitomicaceae;g__Salinirepens;s__
ASV172	0	0	0	10	20	17	130	92	58	26	45	64	0	0	0	6	8	19	61	78	97	10	23	27	k__Bacteria;p__Proteobacteria;c__Gammaproteobacteria;o__Pseudomonadales;f__Pseudohongiellaceae;g__Pseudohongiella;s__
ASV173	0	0	0	12	12	12	42	52	13	73	85	104	0	0	0	4	15	17	22	60	53	26	102	61	k__Bacteria;p__Bacteroidota;c__Bacteroidia;o__Flavobacteriales;f__Flavobacteriaceae;g__Muriicola;s__
ASV174	66	142	145	23	34	27	11	15	9	0	10	14	24	35	17	13	22	45	14	10	5	9	4	10	k__Bacteria;p__Bacteroidota;c__Bacteroidia;o__Bacteroidetes_VC2.1_Bac22;f__;g__;s__
ASV175	0	0	0	0	0	3	7	25	24	19	95	39	0	0	0	2	5	13	14	58	32	15	133	149	k__Bacteria;p__Bacteroidota;c__Bacteroidia;o__Chitinophagales;f__Saprospiraceae
ASV176	0	0	0	0	0	0	30	0	0	17	12	0	0	0	0	0	0	0	46	51	43	648	29	13	k__Bacteria;p__Bacteroidota;c__Bacteroidia;o__Flavobacteriales;f__Flavobacteriaceae
ASV177	0	14	29	16	45	44	23	27	19	0	30	54	0	10	0	33	64	97	28	55	54	17	21	40	k__Bacteria;p__Bacteroidota;c__Bacteroidia;o__Flavobacteriales;f__Flavobacteriaceae;g__Actibacter
ASV178	75	49	26	148	133	97	75	46	72	0	75	73	0	0	0	0	0	0	3	0	0	0	0	0	k__Bacteria;p__Proteobacteria;c__Gammaproteobacteria;o__Enterobacterales;f__Vibrionaceae;g__Vibrio
ASV179	19	12	12	205	161	191	39	43	101	17	51	63	0	0	0	0	0	0	0	0	0	0	0	0	k__Bacteria;p__Proteobacteria;c__Gammaproteobacteria;o__Enterobacterales;f__Vibrionaceae;g__Vibrio
ASV180	0	0	0	46	44	61	55	50	60	50	28	35	0	2	0	43	48	68	67	56	45	14	5	24	k__Bacteria;p__Proteobacteria;c__Alphaproteobacteria;o__Rhodobacterales;f__Rhodobacteraceae
ASV181	8	8	25	18	32	27	174	50	48	13	20	16	2	6	2	11	26	47	29	50	91	2	23	17	k__Bacteria;p__Latescibacterota;c__unidentified_Latescibacterota;o__unidentified_Latescibacterota;f__unidentified_Latescibacterota;g__unidentified_Latescibacterota;s__saltmarsh_clone_LCP-67
ASV182	227	267	203	0	0	0	0	0	0	0	0	0	0	0	0	0	0	0	0	0	0	0	0	0	k__Bacteria;p__Proteobacteria;c__Gammaproteobacteria;o__Enterobacterales;f__Vibrionaceae;g__Vibrio
ASV183	65	32	24	195	167	173	43	29	55	29	39	37	0	0	0	0	0	0	0	0	0	0	0	0	k__Bacteria;p__Proteobacteria;c__Gammaproteobacteria;o__Enterobacterales;f__Vibrionaceae;g__Vibrio
ASV184	0	0	2	2	13	15	58	86	14	4	107	111	0	0	0	0	23	18	11	50	42	5	50	80	k__Bacteria;p__Proteobacteria;c__Alphaproteobacteria;o__Puniceispirillales;f__;g__;s__
ASV185	11	0	0	0	69	25	37	41	64	100	16	44	0	0	0	51	45	28	83	26	19	85	37	38	k__Bacteria;p__Proteobacteria;c__Alphaproteobacteria;o__Rhodobacterales;f__Rhodobacteraceae
ASV186	0	8	6	31	58	55	148	20	49	15	29	26	0	1	2	13	70	78	23	5	70	5	10	15	k__Bacteria;p__Bacteroidota;c__Bacteroidia;o__Cytophagales;f__Cyclobacteriaceae;g__Algoriphagus;s__Algoriphagus_halophilus
ASV187	255	225	202	0	0	0	0	0	0	0	0	0	0	0	0	0	0	0	0	0	0	0	0	0	k__Bacteria;p__Proteobacteria;c__Gammaproteobacteria;o__Enterobacterales;f__Vibrionaceae;g__Vibrio
ASV188	0	0	0	53	35	0	32	48	0	0	0	0	0	0	0	95	191	0	75	95	101	0	0	14	k__Bacteria;p__Bacteroidota;c__Bacteroidia;o__Flavobacteriales;f__Flavobacteriaceae;g__Winogradskyella
ASV189	0	0	0	9	11	11	31	76	43	42	56	52	0	0	0	6	13	28	39	78	94	7	100	9	k__Bacteria;p__Bacteroidota;c__Bacteroidia;o__Chitinophagales;f__Saprospiraceae;g__Lewinella;s__
ASV190	0	0	3	26	25	29	24	33	19	45	33	39	0	0	0	22	12	42	43	36	45	69	73	71	k__Bacteria;p__Proteobacteria;c__Alphaproteobacteria;o__Sphingomonadales;f__Sphingomonadaceae;g__Erythrobacter
ASV191	4	5	5	23	57	55	30	38	23	5	26	30	3	4	0	21	56	82	33	62	41	16	7	42	k__Bacteria;p__Bacteroidota;c__Bacteroidia;o__Flavobacteriales;f__Crocinitomicaceae;g__;s__
ASV192	0	3	0	39	18	19	18	12	69	92	39	42	0	0	0	49	14	22	132	23	25	70	51	51	k__Bacteria;p__Proteobacteria;c__Alphaproteobacteria;o__Rhodobacterales;f__Rhodobacteraceae;g__Sulfitobacter
ASV193	138	48	46	86	11	10	29	19	77	16	38	27	24	5	4	42	12	12	25	39	9	7	7	23	k__Bacteria;p__Firmicutes;c__Bacilli;o__Lactobacillales;f__Carnobacteriaceae;g__Trichococcus
ASV194	0	0	0	102	116	124	0	0	0	0	0	0	0	0	0	101	157	127	0	0	0	0	0	0	k__Bacteria;p__Bacteroidota;c__Bacteroidia;o__Flavobacteriales;f__Flavobacteriaceae;g__Lutibacter;s__Lutibacter_litoralis
ASV195	0	0	0	0	6	0	131	47	82	117	49	62	0	0	0	1	3	4	54	31	123	4	25	18	k__Bacteria;p__Latescibacterota;c__;o__;f__;g__;s__
ASV196	12	20	16	82	52	66	32	26	19	22	20	24	0	0	0	45	64	87	35	27	16	17	11	8	k__Bacteria;p__Campylobacterota;c__Campylobacteria;o__Campylobacterales;f__Sulfurovaceae;g__Sulfurovum;s__
ASV197	0	0	0	43	33	33	56	33	72	59	25	50	0	0	0	38	17	18	102	21	19	46	25	52	k__Bacteria;p__Proteobacteria;c__Alphaproteobacteria;o__Rhodobacterales;f__Rhodobacteraceae
ASV198	0	0	0	50	52	54	29	23	33	0	12	47	0	0	0	39	59	104	49	28	32	41	16	22	k__Bacteria;p__Bacteroidota;c__Kapabacteria;o__Kapabacteriales;f__;g__;s__
ASV199	0	0	0	0	0	0	0	0	8	37	87	57	0	0	0	0	0	5	53	28	26	0	220	83	k__Bacteria;p__Bacteroidota;c__Bacteroidia;o__Chitinophagales;f__Saprospiraceae
ASV200	7	2	0	50	47	61	29	30	59	41	17	22	0	0	0	62	31	36	95	44	13	34	34	21	k__Bacteria;p__Proteobacteria;c__Alphaproteobacteria;o__Rhodobacterales;f__Rhodobacteraceae
ASV201	0	0	0	41	35	55	38	32	29	21	0	0	0	0	0	70	97	8	47	88	91	13	15	10	k__Bacteria;p__Bacteroidota;c__Bacteroidia;o__Flavobacteriales;f__Flavobacteriaceae
ASV202	74	106	118	56	9	14	0	12	15	7	11	0	18	20	7	47	24	29	11	14	5	14	11	5	k__Bacteria;p__Campylobacterota;c__Campylobacteria;o__Campylobacterales;f__Sulfurovaceae;g__Sulfurovum
ASV203	17	5	8	0	0	17	21	19	0	0	41	55	0	6	5	28	21	15	28	49	34	51	72	97	k__Bacteria;p__Proteobacteria;c__Alphaproteobacteria;o__Rhodobacterales;f__Rhodobacteraceae
ASV204	188	196	219	0	7	0	0	0	0	0	0	0	0	0	0	0	0	0	0	0	0	0	0	0	k__Bacteria;p__Proteobacteria;c__Gammaproteobacteria;o__Enterobacterales;f__Vibrionaceae;g__Vibrio
ASV205	0	0	0	0	0	0	12	17	8	64	48	136	0	0	0	0	0	0	10	21	14	11	169	110	k__Bacteria;p__Bacteroidota;c__Bacteroidia;o__Chitinophagales;f__Saprospiraceae
ASV206	0	0	0	15	31	53	55	74	21	34	38	67	0	0	0	10	30	41	24	31	37	35	29	36	k__Bacteria;p__Proteobacteria;c__Alphaproteobacteria;o__Sphingomonadales;f__Sphingomonadaceae
ASV207	0	0	0	22	64	61	53	41	110	0	5	0	0	0	0	17	23	37	88	65	115	0	0	0	k__Bacteria;p__Bdellovibrionota;c__Bdellovibrionia;o__Bdellovibrionales;f__Bdellovibrionaceae;g__OM27_clade;s__
ASV208	0	0	0	53	55	78	64	69	35	0	11	0	0	0	0	33	46	15	76	75	53	16	0	4	k__Bacteria;p__Bacteroidota;c__Bacteroidia;o__Flavobacteriales;f__Flavobacteriaceae
ASV209	0	0	0	32	48	43	71	67	46	51	39	72	0	0	0	0	35	28	23	30	45	22	22	22	k__Bacteria;p__Bacteroidota;c__Bacteroidia;o__Flavobacteriales;f__Flavobacteriaceae;g__Arenibacter
ASV210	189	225	178	0	0	0	0	0	0	0	0	0	0	0	0	0	0	0	0	0	0	0	0	0	k__Bacteria;p__Proteobacteria;c__Gammaproteobacteria;o__Enterobacterales;f__Vibrionaceae;g__Aliivibrio
ASV211	300	159	137	0	0	0	0	0	0	0	0	0	19	21	8	0	0	0	0	0	0	0	0	0	k__Bacteria;p__Fusobacteriota;c__Fusobacteriia;o__Fusobacteriales;f__Fusobacteriaceae;g__Propionigenium;s__
ASV212	0	1	0	15	18	11	84	51	52	24	78	69	0	0	0	11	7	23	31	23	51	8	37	46	k__Bacteria;p__Proteobacteria;c__Gammaproteobacteria;o__Thiotrichales;f__Thiotrichaceae
ASV213	0	0	0	35	33	40	34	55	25	0	24	38	0	0	0	37	37	3	73	97	88	0	23	12	k__Bacteria;p__Bacteroidota;c__Bacteroidia;o__Flavobacteriales;f__Flavobacteriaceae;g__Winogradskyella
ASV214	0	0	0	0	20	21	32	58	47	62	78	37	0	0	0	0	15	0	36	55	59	0	80	37	k__Bacteria;p__Bacteroidota;c__Bacteroidia;o__Chitinophagales;f__Saprospiraceae;g__Lewinella;s__
ASV215	0	0	9	36	65	55	31	40	49	39	27	58	0	0	0	21	59	18	56	24	25	0	26	41	k__Bacteria;p__Proteobacteria;c__Alphaproteobacteria;o__Rhodobacterales;f__Rhodobacteraceae
ASV216	0	3	0	17	31	26	34	38	22	29	30	52	0	0	1	25	23	43	42	42	51	31	34	46	k__Bacteria;p__Bacteroidota;c__Bacteroidia;o__Flavobacteriales;f__Flavobacteriaceae;g__Maribacter
ASV217	48	98	71	37	18	21	17	0	23	0	20	23	0	18	15	49	28	39	29	9	0	26	0	14	k__Bacteria;p__Campylobacterota;c__Campylobacteria;o__Campylobacterales;f__Sulfurovaceae;g__Sulfurovum
ASV218	0	0	0	0	0	0	0	0	0	0	0	0	0	0	0	0	118	289	0	0	49	0	0	35	k__Bacteria;p__Bdellovibrionota;c__Bdellovibrionia;o__Bacteriovoracales;f__Bacteriovoracaceae;g__Halobacteriovorax
ASV219	0	0	0	7	21	12	17	57	64	35	45	13	0	0	0	5	23	49	69	92	46	4	39	14	k__Bacteria;p__Bacteroidota;c__Bacteroidia;o__Chitinophagales;f__Saprospiraceae
ASV220	0	0	0	43	84	72	13	29	14	0	9	10	0	0	0	37	90	152	0	17	9	0	9	7	k__Bacteria;p__Bacteroidota;c__Bacteroidia;o__Chitinophagales;f__Saprospiraceae;g__;s__
ASV221	66	68	117	9	19	20	15	24	14	27	30	11	16	20	8	19	15	20	16	13	18	14	5	9	k__Bacteria;p__Bacteroidota;c__Bacteroidia;o__Bacteroidales;f__Bacteroidetes_vadinHA17;g__;s__
ASV222	1	1	1	9	11	23	62	52	72	57	59	69	0	0	0	8	6	14	66	27	31	28	27	33	k__Bacteria;p__Deinococcota;c__Deinococci;o__Deinococcales;f__Trueperaceae;g__Truepera;s__
ASV223	232	185	162	0	0	0	0	0	0	0	0	0	0	0	0	0	0	0	0	0	0	0	0	0	k__Bacteria;p__Proteobacteria;c__Gammaproteobacteria;o__Enterobacterales;f__Vibrionaceae;g__Vibrio
ASV224	0	0	0	0	0	0	0	0	0	0	59	119	0	0	0	0	0	0	0	0	48	170	55	113	k__Bacteria;p__Bacteroidota;c__Bacteroidia;o__Flavobacteriales;f__Flavobacteriaceae;g__Muricauda
ASV225	0	0	0	0	0	1	13	50	0	42	53	70	0	0	0	0	0	0	0	36	21	8	213	42	k__Bacteria;p__Bacteroidota;c__Bacteroidia;o__Chitinophagales;f__Saprospiraceae
ASV226	0	0	0	70	68	91	4	0	0	0	0	0	0	0	0	18	115	190	0	12	0	0	0	0	k__Bacteria;p__Bacteroidota;c__Bacteroidia;o__Sphingobacteriales;f__NS11-12_marine_group;g__;s__
ASV227	0	40	40	0	32	40	67	58	0	0	31	66	9	0	0	0	0	34	0	22	34	0	27	36	k__Bacteria;p__Proteobacteria;c__Gammaproteobacteria;o__Burkholderiales;f__Rhodocyclaceae;g__Thauera
ASV228	0	0	0	7	10	14	25	42	0	47	36	68	0	0	0	0	17	30	33	29	32	70	50	61	k__Bacteria;p__Proteobacteria;c__Alphaproteobacteria;o__Sphingomonadales;f__Sphingomonadaceae;g__Erythrobacter
ASV229	0	0	0	16	6	19	0	3	0	3	20	0	0	0	0	30	33	21	38	45	47	5	76	114	k__Bacteria;p__Bacteroidota;c__Bacteroidia;o__Chitinophagales;f__;g__;s__
ASV230	40	47	48	61	18	24	0	0	0	16	0	0	9	25	0	64	63	86	0	21	16	18	4	0	k__Bacteria;p__Campylobacterota;c__Campylobacteria;o__Campylobacterales;f__Sulfurovaceae;g__Sulfurovum
ASV231	0	0	0	28	114	119	54	50	54	6	17	0	0	0	0	32	46	0	51	27	23	0	5	4	k__Bacteria;p__Bacteroidota;c__Bacteroidia;o__Flavobacteriales;f__Flavobacteriaceae;g__Hanstruepera;s__Hanstruepera_neustonica
ASV232	0	0	0	30	46	36	36	38	0	0	29	0	0	0	0	37	69	0	69	39	54	46	20	25	k__Bacteria;p__Bacteroidota;c__Bacteroidia;o__Flavobacteriales;f__Flavobacteriaceae
ASV233	0	6	8	28	35	45	76	39	48	29	25	37	0	0	0	12	22	22	43	41	30	13	22	13	k__Bacteria;p__Proteobacteria;c__Alphaproteobacteria;o__Rhodobacterales;f__Rhodobacteraceae;g__Pseudorhodobacter
ASV234	0	0	0	0	0	0	3	6	0	0	3	8	0	0	0	5	15	18	69	38	27	75	106	102	k__Bacteria;p__Proteobacteria;c__Alphaproteobacteria;o__Rhodobacterales;f__Rhodobacteraceae
ASV235	0	0	0	43	22	43	7	11	14	222	9	4	0	0	0	7	8	36	28	145	8	0	0	6	k__Bacteria;p__Bacteroidota;c__Bacteroidia;o__Flavobacteriales;f__Crocinitomicaceae;g__Fluviicola;s__
ASV236	0	0	0	18	56	57	47	50	65	0	12	0	0	0	0	20	41	0	63	63	55	22	13	0	k__Bacteria;p__Bacteroidota;c__Bacteroidia;o__Flavobacteriales;f__Flavobacteriaceae;g__unidentified_Flavobacteriaceae;s__Hanstruepera_sp
ASV237	69	104	153	9	0	0	0	0	0	0	0	0	33	44	30	2	0	12	0	1	0	0	0	3	k__Bacteria;p__Thermotogota;c__Thermotogae;o__Petrotogales;f__Petrotogaceae;g__SC103;s__
ASV238	70	219	149	0	0	0	0	0	0	0	0	0	4	4	4	0	0	0	0	0	0	0	0	0	k__Bacteria;p__Campylobacterota;c__Campylobacteria;o__Campylobacterales;f__Sulfurimonadaceae;g__Sulfurimonas;s__
ASV239	0	0	0	16	16	22	50	40	38	20	70	50	0	0	0	14	19	16	32	19	45	20	24	26	k__Bacteria;p__Proteobacteria;c__Gammaproteobacteria;o__Pseudomonadales;f__Alcanivoracaceae1;g__Alcanivorax;s__
ASV240	159	97	66	91	29	36	17	11	72	0	0	12	0	0	0	0	0	0	0	0	0	0	0	0	k__Bacteria;p__Proteobacteria;c__Gammaproteobacteria;o__Enterobacterales;f__Vibrionaceae;g__Vibrio
ASV241	0	0	0	32	70	112	12	0	30	0	3	5	0	0	0	98	166	43	18	0	0	0	0	0	k__Bacteria;p__Bdellovibrionota;c__Bdellovibrionia;o__Bacteriovoracales;f__Bacteriovoracaceae;g__Peredibacter;s__
ASV242	70	67	93	19	18	16	18	20	27	0	8	0	9	23	18	13	10	12	21	16	17	0	0	7	k__Bacteria;p__Desulfobacterota;c__Desulfobacteria;o__Desulfobacterales;f__Desulfosarcinaceae;g__Desulfosarcina;s__
ASV243	0	0	0	45	45	51	11	16	0	42	17	32	0	0	0	33	40	37	49	20	15	45	17	40	k__Bacteria;p__Proteobacteria;c__Alphaproteobacteria;o__Rhodobacterales;f__Rhodobacteraceae
ASV244	2	5	8	28	14	20	51	33	59	23	20	42	2	3	0	15	15	39	29	30	31	5	31	29	k__Bacteria;p__Bacteroidota;c__Bacteroidia;o__Cytophagales;f__Cyclobacteriaceae;g__;s__
ASV245	0	0	0	45	35	30	21	37	40	79	32	40	0	0	0	37	0	17	38	28	0	38	19	33	k__Bacteria;p__Proteobacteria;c__Alphaproteobacteria;o__Rhodobacterales;f__Rhodobacteraceae
ASV246	0	0	0	65	60	121	0	0	0	0	0	0	0	0	0	48	68	146	0	0	0	0	0	0	k__Bacteria;p__Proteobacteria;c__Gammaproteobacteria;o__Pseudomonadales;f__Porticoccaceae;g__Porticoccus
ASV247	8	5	5	33	13	17	21	22	57	39	34	24	0	0	0	27	8	18	39	15	23	23	48	46	k__Bacteria;p__Proteobacteria;c__Alphaproteobacteria;o__Rhodobacterales;f__Rhodobacteraceae
ASV248	0	0	0	38	39	36	46	30	23	25	40	34	0	0	0	13	33	21	23	35	19	15	39	17	k__Bacteria;p__Proteobacteria;c__Alphaproteobacteria;o__Rhodobacterales;f__Rhodobacteraceae
ASV249	81	96	137	8	0	2	0	0	0	0	0	0	30	42	25	2	8	7	0	3	2	0	0	3	k__Bacteria;p__Thermotogota;c__Thermotogae;o__Petrotogales;f__Petrotogaceae;g__SC103;s__
ASV250	0	0	0	14	18	16	34	36	21	11	25	38	0	0	0	6	10	23	31	45	45	20	32	47	k__Bacteria;p__Proteobacteria;c__Gammaproteobacteria;o__Burkholderiales;f__Rhodocyclaceae;g__Thauera
ASV251	77	144	114	57	7	17	2	6	25	0	0	0	0	12	5	0	0	4	0	0	0	0	0	0	k__Bacteria;p__Campylobacterota;c__Campylobacteria;o__Campylobacterales;f__Arcobacteraceae;g__Pseudarcobacter
ASV252	0	0	0	0	0	0	84	44	77	123	84	104	0	0	0	0	0	0	23	0	18	0	10	21	k__Bacteria;p__Actinobacteriota;c__Acidimicrobiia;o__Actinomarinales;f__unidentified_Actinomarinales;g__unidentified_Actinomarinales
ASV253	0	1	1	21	28	21	14	19	7	10	16	30	0	0	0	21	55	43	18	68	41	5	31	24	k__Bacteria;p__Bacteroidota;c__Bacteroidia;o__Flavobacteriales;f__Flavobacteriaceae;g__Cellulophaga
ASV254	8	0	2	11	4	0	19	26	40	44	49	58	0	0	0	16	0	9	23	19	10	74	56	50	k__Bacteria;p__Bacteroidota;c__Bacteroidia;o__Bacteroidales;f__Prolixibacteraceae;g__;s__
ASV255	0	0	2	39	23	35	19	14	39	38	18	21	0	0	0	31	12	13	72	30	21	29	29	39	k__Bacteria;p__Proteobacteria;c__Alphaproteobacteria;o__Rhodobacterales;f__Rhodobacteraceae
ASV256	201	164	111	0	0	0	0	0	0	0	0	0	0	0	0	0	0	0	0	0	0	0	0	0	k__Bacteria;p__Proteobacteria;c__Gammaproteobacteria;o__Enterobacterales;f__Vibrionaceae;g__Aliivibrio
ASV257	0	0	0	24	23	22	26	38	33	13	8	18	0	0	0	16	25	68	35	47	49	8	14	15	k__Bacteria;p__Bacteroidota;c__Bacteroidia;o__Flavobacteriales;f__Flavobacteriaceae;g__Vitellibacter
ASV258	0	0	0	0	0	4	0	0	0	13	0	36	0	0	0	0	0	0	0	0	0	172	41	155	k__Bacteria;p__Bacteroidota;c__Bacteroidia;o__Chitinophagales;f__Saprospiraceae;g__;s__
ASV259	148	154	133	0	0	0	0	0	0	0	0	0	0	10	0	0	0	0	0	0	0	0	0	0	k__Bacteria;p__Proteobacteria;c__Gammaproteobacteria;o__Enterobacterales;f__Vibrionaceae;g__Vibrio
ASV260	0	0	0	9	8	16	24	33	41	83	86	10	0	0	0	3	0	8	41	36	34	12	39	20	k__Bacteria;p__Bacteroidota;c__Bacteroidia;o__Flavobacteriales;f__Crocinitomicaceae;g__;s__
ASV261	97	112	140	0	7	7	0	1	5	0	0	0	17	32	13	0	1	2	0	0	0	0	0	0	k__Bacteria;p__Desulfobacterota;c__Desulfobacteria;o__Desulfobacterales;f__Desulfosarcinaceae
ASV262	42	48	63	28	17	14	0	6	11	0	8	0	12	10	10	30	41	48	0	12	12	9	7	13	k__Bacteria;p__Campylobacterota;c__Campylobacteria;o__Campylobacterales;f__Sulfurovaceae;g__Sulfurovum;s__endosymbiont_of_Ridgeia_piscesae
ASV263	0	0	0	0	0	0	54	39	9	0	35	46	0	0	0	0	12	28	41	65	67	17	48	4	k__Bacteria;p__Bacteroidota;c__Bacteroidia;o__Chitinophagales;f__Saprospiraceae
ASV264	0	0	0	10	7	9	8	22	12	21	12	21	0	0	0	8	18	2	48	75	108	17	51	15	k__Bacteria;p__Bacteroidota;c__Bacteroidia;o__Flavobacteriales;f__Flavobacteriaceae
ASV265	0	0	1	55	56	51	13	10	17	11	8	5	0	0	1	65	68	88	6	8	7	2	2	5	k__Bacteria;p__Bacteroidota;c__Bacteroidia;o__Cytophagales;f__Cyclobacteriaceae;g__Algoriphagus
ASV266	0	5	0	42	16	21	19	15	41	29	12	28	0	0	0	42	14	19	73	30	13	59	11	31	k__Bacteria;p__Proteobacteria;c__Alphaproteobacteria;o__Rhodobacterales;f__Rhodobacteraceae
ASV267	0	0	0	42	9	6	21	23	51	47	25	0	0	0	0	52	8	13	58	31	30	0	15	46	k__Bacteria;p__Proteobacteria;c__Alphaproteobacteria;o__Rhizobiales;f__Rhizobiaceae;g__Nitratireductor
ASV268	0	0	0	0	0	0	40	50	32	28	58	28	0	0	0	0	0	0	23	35	63	10	35	39	k__Bacteria;p__Proteobacteria;c__Gammaproteobacteria;o__Acidithiobacillales;f__Acidithiobacillaceae;g__KCM-B-112;s__
ASV269	144	59	33	69	13	37	26	31	38	0	17	0	25	0	0	0	0	0	0	3	0	0	0	2	k__Bacteria;p__Firmicutes;c__Bacilli;o__Exiguobacterales;f__Exiguobacteraceae;g__Exiguobacterium
ASV270	2	5	5	11	20	23	52	48	33	14	18	37	0	0	0	6	10	21	31	37	52	0	13	18	k__Bacteria;p__Proteobacteria;c__Gammaproteobacteria;o__Pseudomonadales;f__Halieaceae
ASV271	0	8	8	100	40	21	5	3	115	0	4	0	0	2	0	27	23	88	15	5	17	0	0	10	k__Bacteria;p__Proteobacteria;c__Gammaproteobacteria;o__Pseudomonadales;f__Saccharospirillaceae;g__Thalassolituus
ASV272	0	0	0	33	25	17	19	25	16	6	43	30	0	0	0	20	29	41	12	13	21	72	21	17	k__Bacteria;p__Proteobacteria;c__Gammaproteobacteria;o__Pseudomonadales;f__Pseudohongiellaceae;g__Pseudohongiella;s__
ASV273	0	0	0	13	37	33	15	34	29	5	0	0	0	0	0	18	40	106	11	42	26	4	5	8	k__Bacteria;p__Bacteroidota;c__Bacteroidia;o__Flavobacteriales
ASV274	23	56	49	41	21	20	17	15	32	3	6	13	0	4	5	22	33	48	0	13	8	0	0	6	k__Bacteria;p__Campylobacterota;c__Campylobacteria;o__Campylobacterales;f__Sulfurimonadaceae;g__Sulfurimonas
ASV275	0	0	0	14	20	13	23	35	16	28	23	33	0	0	0	4	20	17	16	26	46	35	28	40	k__Bacteria;p__Bacteroidota;c__Bacteroidia;o__Flavobacteriales;f__Flavobacteriaceae;g__Muricauda;s__Muricauda_olearia
ASV276	0	0	0	4	7	0	5	39	11	0	35	5	0	0	0	3	21	22	3	85	29	13	5	76	k__Bacteria;p__Bacteroidota;c__Bacteroidia;o__Chitinophagales;f__Saprospiraceae
ASV277	0	0	0	26	51	31	49	23	37	0	32	54	8	0	6	0	34	12	43	0	44	4	0	23	k__Bacteria;p__Proteobacteria;c__Gammaproteobacteria;o__Chromatiales;f__Chromatiaceae;g__Candidatus_Thiobios;s__
ASV278	0	0	0	28	55	40	25	27	0	42	17	0	0	2	0	36	39	35	0	24	26	22	20	12	k__Bacteria;p__Proteobacteria;c__Alphaproteobacteria;o__Rhodobacterales;f__Rhodobacteraceae
ASV279	154	92	109	9	34	24	11	7	0	0	0	10	0	0	0	0	0	0	0	0	0	0	0	0	k__Bacteria;p__Proteobacteria;c__Gammaproteobacteria;o__Enterobacterales;f__Vibrionaceae;g__Photobacterium;s__Photobacterium_lipolyticum
ASV281	0	0	0	294	9	0	11	11	59	0	2	0	0	0	0	106	12	12	5	9	0	0	0	0	k__Bacteria;p__Firmicutes;c__Bacilli;o__Bacillales;f__Planococcaceae
ASV282	6	2	5	8	1	2	29	23	59	43	35	21	0	0	0	5	0	4	65	15	26	41	27	41	k__Bacteria;p__Actinobacteriota;c__Acidimicrobiia;o__Microtrichales;f__Ilumatobacteraceae;g__Ilumatobacter;s__
ASV283	0	2	0	7	11	18	42	56	27	29	24	22	0	0	0	13	9	18	42	26	21	33	27	19	k__Bacteria;p__Bacteroidota;c__Ignavibacteria;o__Ignavibacteriales;f__Melioribacteraceae;g__IheB3-7;s__
ASV284	0	0	0	0	16	0	33	24	27	54	38	63	0	0	0	0	0	0	29	18	10	87	36	32	k__Bacteria;p__Proteobacteria;c__Alphaproteobacteria;o__Rhodobacterales;f__Rhodobacteraceae
ASV285	147	116	116	20	0	14	0	4	0	0	0	0	0	0	0	0	0	0	0	0	0	0	0	0	k__Bacteria;p__Proteobacteria;c__Gammaproteobacteria;o__Enterobacterales;f__Vibrionaceae;g__Photobacterium
ASV286	0	0	0	0	5	5	0	13	37	140	107	5	0	0	0	0	0	0	66	18	66	0	0	11	k__Bacteria;p__Bacteroidota;c__Bacteroidia;o__Flavobacteriales;f__Crocinitomicaceae
ASV287	3	2	5	25	9	0	9	11	56	54	33	16	2	0	0	24	6	5	86	18	9	35	16	41	k__Bacteria;p__Proteobacteria;c__Alphaproteobacteria;o__Rhodobacterales;f__Rhodobacteraceae
ASV288	0	0	0	13	21	32	30	46	59	8	7	4	0	0	0	10	7	8	82	26	93	0	5	7	k__Bacteria;p__Bdellovibrionota;c__Bdellovibrionia;o__Bdellovibrionales;f__Bdellovibrionaceae;g__OM27_clade;s__
ASV289	92	144	76	0	0	0	0	0	0	0	0	0	20	24	9	0	0	0	0	0	0	0	0	0	k__Bacteria;p__Fusobacteriota;c__Fusobacteriia;o__Fusobacteriales;f__Fusobacteriaceae;g__Propionigenium
ASV290	0	0	0	0	2	0	15	34	27	55	18	32	0	0	0	0	0	0	36	41	45	26	73	31	k__Bacteria;p__Bacteroidota;c__Bacteroidia;o__Chitinophagales;f__Saprospiraceae;g__Membranicola;s__
ASV291	9	7	6	11	7	6	16	39	24	33	38	47	0	2	1	7	6	9	16	14	10	19	26	53	k__Bacteria;p__Actinobacteriota;c__Actinobacteria;o__Propionibacteriales;f__Propionibacteriaceae;g__Brooklawnia;s__
ASV292	0	0	0	0	0	10	13	18	30	0	24	38	0	0	0	0	0	0	36	44	52	80	59	19	k__Bacteria;p__Bacteroidota;c__Bacteroidia;o__Flavobacteriales;f__Flavobacteriaceae
ASV293	36	93	73	39	24	19	4	10	7	0	6	5	5	0	4	15	8	17	5	2	0	3	2	3	k__Bacteria;p__Campylobacterota;c__Campylobacteria;o__Campylobacterales;f__Sulfurimonadaceae;g__Sulfurimonas
ASV294	171	102	99	0	27	0	8	0	0	0	0	0	0	0	0	0	0	0	0	0	0	0	0	0	k__Bacteria;p__Proteobacteria;c__Gammaproteobacteria;o__Enterobacterales;f__Vibrionaceae;g__Photobacterium
ASV295	0	4	0	0	0	10	0	12	0	0	0	0	0	0	0	0	0	254	0	0	15	11	0	0	k__Bacteria;p__Proteobacteria;c__Gammaproteobacteria;o__Pseudomonadales;f__Oleiphilaceae;g__Oleiphilus;s__
ASV296	0	0	0	0	0	4	0	0	16	0	0	0	0	0	0	0	16	37	35	7	253	0	0	0	k__Bacteria;p__Bacteroidota;c__Bacteroidia;o__Chitinophagales
ASV297	0	1	1	20	29	23	12	4	12	4	4	9	0	0	0	30	68	99	10	13	28	8	2	7	k__Bacteria;p__Bacteroidota;c__Bacteroidia;o__Flavobacteriales
ASV298	8	10	13	35	47	51	6	0	0	0	0	0	5	0	0	44	62	99	0	0	6	0	0	2	k__Bacteria;p__Bacteroidota;c__Bacteroidia;o__Flavobacteriales;f__Flavobacteriaceae;g__Lutibacter
ASV299	42	30	51	26	10	21	11	12	0	0	0	0	11	0	0	37	38	51	0	11	9	0	11	5	k__Bacteria;p__Campylobacterota;c__Campylobacteria;o__Campylobacterales;f__Sulfurovaceae;g__Sulfurovum
ASV301	0	0	0	0	7	6	23	19	0	29	34	46	0	1	0	0	4	13	30	28	38	28	45	30	k__Bacteria;p__Proteobacteria;c__Gammaproteobacteria;o__unidentified_Gammaproteobacteria;f__unidentified_Gammaproteobacteria;g__Marinicella;s__Marinicella_litoralis
ASV302	0	2	4	3	9	6	11	17	13	9	28	22	0	4	0	3	31	2	41	15	20	90	28	37	k__Bacteria;p__Proteobacteria;c__Gammaproteobacteria;o__Pseudomonadales;f__Marinobacteraceae;g__Marinobacter
ASV303	0	0	0	32	48	80	0	5	0	0	0	0	0	0	0	60	119	21	0	26	15	0	0	4	k__Bacteria;p__Bdellovibrionota;c__Bdellovibrionia;o__Bacteriovoracales;f__Bacteriovoracaceae;g__Peredibacter;s__
ASV304	7	0	0	14	0	0	2	9	54	54	74	3	0	0	0	14	4	2	88	8	5	26	20	37	k__Bacteria;p__Chloroflexi;c__Anaerolineae;o__Caldilineales;f__Caldilineaceae;g__;s__
ASV305	0	0	0	0	0	0	22	20	54	68	14	119	0	0	0	0	0	0	51	8	26	0	24	44	k__Bacteria;p__Bacteroidota;c__Bacteroidia;o__Chitinophagales;f__Saprospiraceae
ASV306	3	0	0	46	20	38	23	52	8	12	9	6	0	0	0	26	34	6	35	38	34	7	9	3	k__Bacteria;p__Bacteroidota;c__Bacteroidia;o__Flavobacteriales;f__Flavobacteriaceae;g__Bizionia
ASV307	0	0	0	0	0	0	15	21	18	29	32	30	0	0	0	0	0	0	24	22	50	43	48	43	k__Bacteria;p__Bacteroidota;c__Bacteroidia;o__Chitinophagales;f__Saprospiraceae;g__Membranicola;s__
ASV308	41	84	104	6	6	9	2	0	3	0	3	0	16	23	8	6	12	15	0	0	0	0	0	0	k__Bacteria;p__Bacteroidota;c__Bacteroidia;o__Bacteroidales
ASV309	0	0	0	7	18	15	52	51	48	2	7	3	0	0	0	3	11	34	12	55	46	0	2	5	k__Bacteria;p__Bacteroidota;c__Bacteroidia;o__Chitinophagales;f__Saprospiraceae
ASV310	0	0	0	14	14	19	34	34	30	12	42	36	0	0	0	0	12	16	0	23	36	5	19	26	k__Bacteria;p__Proteobacteria;c__Gammaproteobacteria;o__Thiotrichales;f__Thiotrichaceae;g__;s__
ASV311	0	0	0	1	4	3	21	33	9	5	9	11	0	0	0	0	0	11	22	66	43	8	7	64	k__Bacteria;p__Bacteroidota;c__Bacteroidia;o__Chitinophagales;f__Saprospiraceae;g__;s__
ASV312	0	0	0	0	0	0	0	0	0	78	222	0	0	0	0	0	0	0	0	0	4	18	28	11	k__Bacteria;p__Proteobacteria;c__Gammaproteobacteria
ASV313	0	0	0	31	19	17	30	17	13	6	15	20	0	0	1	14	19	73	17	14	33	11	10	12	k__Bacteria;p__Proteobacteria;c__Gammaproteobacteria;o__Pseudomonadales;f__Oleiphilaceae;g__Oleiphilus;s__
ASV314	0	0	0	0	0	0	15	12	9	1	0	0	0	0	0	0	1	0	25	48	185	5	11	20	k__Bacteria;p__Desulfobacterota;c__Desulfuromonadia;o__Bradymonadales;f__;g__;s__
ASV315	9	0	0	19	38	33	23	23	31	26	22	30	4	0	3	10	18	19	20	14	11	12	17	22	k__Bacteria;p__Proteobacteria;c__Alphaproteobacteria;o__Rhodobacterales;f__Rhodobacteraceae;g__Yoonia-Loktanella
ASV316	72	68	168	18	0	15	3	1	14	0	0	0	0	0	0	0	0	0	0	0	0	0	0	0	k__Bacteria;p__Proteobacteria;c__Gammaproteobacteria;o__Enterobacterales;f__Shewanellaceae;g__Shewanella
ASV317	0	0	0	0	0	55	0	56	52	0	0	0	0	0	0	0	0	67	0	45	71	0	0	0	k__Bacteria;p__Bacteroidota;c__Bacteroidia;o__Chitinophagales;f__Saprospiraceae;g__;s__
ASV318	0	0	3	103	47	40	13	15	23	3	9	8	0	2	0	35	40	35	0	8	6	4	4	5	k__Bacteria;p__Proteobacteria;c__Gammaproteobacteria;o__Pseudomonadales
ASV319	14	3	5	12	3	13	30	28	7	26	37	58	0	0	0	4	4	7	8	14	13	16	39	30	k__Bacteria;p__Proteobacteria;c__Alphaproteobacteria;o__Rhodobacterales;f__Rhodobacteraceae
ASV320	10	13	30	18	13	22	37	16	25	6	13	30	3	6	2	10	14	15	16	11	19	0	8	27	k__Bacteria;p__Bacteroidota;c__Bacteroidia;o__Bacteroidetes_VC2.1_Bac22;f__;g__;s__
ASV321	0	0	0	43	45	39	30	14	15	0	0	0	0	0	0	52	53	2	0	35	37	6	4	7	k__Bacteria;p__Bacteroidota;c__Bacteroidia;o__Flavobacteriales;f__Flavobacteriaceae;g__Winogradskyella
ASV322	0	2	3	9	38	22	21	16	16	5	17	14	0	3	2	11	19	54	23	19	22	11	11	14	k__Bacteria;p__Proteobacteria;c__Gammaproteobacteria;o__unidentified_Gammaproteobacteria;f__unidentified_Gammaproteobacteria;g__;s__
ASV323	0	0	0	0	0	0	0	7	32	37	86	38	0	0	0	0	0	0	9	6	5	16	24	74	k__Bacteria;p__Actinobacteriota;c__Actinobacteria;o__Corynebacteriales;f__Mycobacteriaceae;g__Mycobacterium
ASV324	0	0	0	0	0	0	48	53	35	0	0	0	0	0	0	3	0	0	32	61	79	9	15	12	k__Bacteria;p__Bacteroidota;c__Bacteroidia;o__Chitinophagales;f__Saprospiraceae;g__Lewinella;s__
ASV325	0	0	0	0	0	0	0	0	0	0	0	0	0	0	0	0	0	0	0	0	318	0	0	0	k__Bacteria;p__Desulfobacterota;c__Desulfuromonadia;o__Bradymonadales;f__;g__;s__
ASV326	0	0	0	0	0	0	0	0	51	96	37	30	0	0	0	0	0	0	76	14	19	64	20	29	k__Bacteria;p__Actinobacteriota;c__Acidimicrobiia;o__Microtrichales;f__Ilumatobacteraceae;g__Ilumatobacter;s__
ASV327	0	0	0	5	10	10	31	13	12	11	22	23	0	0	0	1	6	87	20	15	17	5	15	20	k__Bacteria;p__Proteobacteria;c__Gammaproteobacteria;o__Pseudomonadales;f__Hahellaceae;g__Hahella;s__
ASV328	18	0	4	72	50	53	68	41	31	11	33	24	0	0	0	0	0	0	0	0	0	0	0	0	k__Bacteria;p__Proteobacteria;c__Gammaproteobacteria;o__Enterobacterales;f__Vibrionaceae;g__Vibrio
ASV329	0	0	0	4	14	12	26	47	31	9	15	9	0	0	0	6	11	19	25	59	28	0	18	11	k__Bacteria;p__Bacteroidota;c__Bacteroidia;o__Chitinophagales;f__Saprospiraceae;g__Phaeodactylibacter;s__
ASV330	0	0	0	47	0	0	10	0	67	60	20	22	0	0	0	12	0	0	50	9	18	42	16	36	k__Bacteria;p__Proteobacteria;c__Alphaproteobacteria;o__Rhodobacterales;f__Rhodobacteraceae
ASV331	0	0	0	0	1	5	0	1	0	0	2	0	0	0	0	16	18	20	120	20	86	0	68	6	k__Bacteria;p__Desulfobacterota;c__Desulfuromonadia;o__Bradymonadales;f__;g__;s__
ASV332	0	0	0	40	17	29	19	27	54	7	7	19	0	0	0	40	20	16	63	17	17	0	6	6	k__Bacteria;p__Proteobacteria;c__Alphaproteobacteria;o__Rhodobacterales;f__Rhodobacteraceae;g__Ruegeria
ASV333	3	0	0	0	0	0	14	18	35	53	15	0	0	0	0	0	8	8	23	21	51	14	53	31	k__Bacteria;p__Proteobacteria;c__Alphaproteobacteria;o__Rhizobiales;f__Rhizobiaceae
ASV334	0	0	0	50	41	47	18	13	27	4	8	11	0	0	0	40	27	41	0	12	14	0	5	8	k__Bacteria;p__Bdellovibrionota;c__Bdellovibrionia;o__Bacteriovoracales;f__Bacteriovoracaceae;g__Halobacteriovorax;s__Halobacteriovorax_sp_BALOs_7
ASV335	127	105	60	0	0	0	0	0	0	0	0	0	22	19	0	0	0	0	0	0	0	0	0	0	k__Bacteria;p__Fusobacteriota;c__Fusobacteriia;o__Fusobacteriales;f__Fusobacteriaceae;g__Propionigenium
ASV336	0	0	0	9	14	53	12	8	10	131	9	0	0	0	0	10	10	3	16	14	3	57	6	36	k__Bacteria;p__Proteobacteria;c__Alphaproteobacteria;o__Rhodobacterales;f__Rhodobacteraceae;g__Yangia
ASV337	0	0	0	14	0	3	5	0	31	87	27	32	0	0	0	0	0	3	49	5	0	107	26	28	k__Bacteria;p__Proteobacteria;c__Alphaproteobacteria;o__Rhodobacterales;f__Rhodobacteraceae
ASV338	0	0	0	0	0	0	0	0	6	0	0	49	0	0	0	0	0	0	0	0	0	0	224	34	k__Bacteria;p__Bacteroidota;c__Bacteroidia;o__Chitinophagales;f__;g__;s__
ASV339	0	0	0	0	0	0	32	35	46	29	46	47	0	0	0	0	0	0	26	21	32	11	13	24	k__Bacteria;p__Gemmatimonadota;c__BD2-11_terrestrial_group;o__;f__;g__;s__
ASV340	66	27	49	20	5	13	9	6	18	8	7	5	20	6	3	9	15	23	12	9	5	3	5	2	k__Bacteria;p__Firmicutes;c__Clostridia;o__Peptostreptococcales-Tissierellales;f__Family_XI
ASV341	3	4	9	19	12	10	26	10	55	47	32	26	0	0	0	11	0	6	24	11	17	40	12	15	k__Bacteria;p__Actinobacteriota;c__Actinobacteria;o__Micrococcales;f__Bogoriellaceae;g__Georgenia;s__
ASV342	0	0	0	18	26	26	14	14	11	11	8	5	0	0	0	24	36	65	23	18	29	0	4	6	k__Bacteria;p__Bacteroidota;c__Bacteroidia;o__Flavobacteriales;f__Flavobacteriaceae;g__Vitellibacter;s__
ASV343	0	0	0	28	49	51	25	13	21	12	10	0	0	4	0	13	24	35	30	10	6	7	6	11	k__Bacteria;p__Proteobacteria;c__Alphaproteobacteria;o__Rhodobacterales;f__Rhodobacteraceae
ASV344	3	4	4	9	24	24	36	28	14	11	22	22	0	1	0	8	12	32	18	25	23	0	15	4	k__Bacteria;p__Proteobacteria;c__Gammaproteobacteria;o__Pseudomonadales;f__Halieaceae;g__Halioglobus;s__Halioglobus_pacificus
ASV345	0	0	0	5	5	7	12	10	0	0	22	30	0	0	0	0	10	11	10	22	16	35	27	67	k__Bacteria;p__Bacteroidota;c__Bacteroidia;o__Flavobacteriales;f__Flavobacteriaceae;g__Muricauda
ASV346	0	0	0	0	0	0	0	15	0	51	50	69	0	0	0	0	0	0	11	12	6	25	32	60	k__Bacteria;p__Actinobacteriota;c__Actinobacteria;o__Corynebacteriales;f__Mycobacteriaceae;g__Mycobacterium
ASV347	0	0	0	61	67	121	0	0	0	0	0	0	0	0	0	35	36	41	0	0	0	0	0	0	k__Bacteria;p__Bdellovibrionota;c__Bdellovibrionia;o__Bdellovibrionales;f__Bdellovibrionaceae;g__OM27_clade;s__
ASV348	46	28	28	43	109	37	38	15	20	0	0	0	0	0	0	0	0	0	0	0	0	0	0	0	k__Bacteria;p__Proteobacteria;c__Gammaproteobacteria;o__Enterobacterales;f__Vibrionaceae;g__Photobacterium
ASV349	0	0	0	0	0	0	10	16	39	242	48	89	0	0	0	0	0	0	0	0	0	23	0	5	k__Bacteria;p__Actinobacteriota;c__Acidimicrobiia;o__Actinomarinales;f__;g__;s__
ASV350	0	4	6	20	31	47	21	15	0	14	10	25	0	0	0	13	16	27	16	28	8	9	14	10	k__Bacteria;p__Proteobacteria;c__Alphaproteobacteria;o__Rhodobacterales;f__Rhodobacteraceae;g__Yoonia-Loktanella
ASV351	41	69	115	0	0	0	0	0	0	0	0	0	16	18	21	0	0	5	0	0	0	0	0	0	k__Bacteria;p__Desulfobacterota;c__Desulfobacteria;o__Desulfobacterales;f__Desulfobacteraceae;g__Desulfobacterium;s__
ASV352	30	38	54	4	17	14	23	9	6	0	12	22	8	8	0	0	6	8	0	22	11	0	0	10	k__Bacteria;p__Desulfobacterota;c__Desulfobacteria;o__Desulfobacterales;f__Desulfococcaceae;g__Desulfococcus;s__
ASV353	0	0	0	0	0	7	23	16	14	23	31	9	0	0	0	7	2	12	24	20	27	9	53	31	k__Bacteria;p__Proteobacteria;c__Gammaproteobacteria;o__unidentified_Gammaproteobacteria;f__unidentified_Gammaproteobacteria;g__Marinicella;s__gamma_proteobacterium_MB-G5
ASV354	45	73	91	0	6	2	0	2	0	0	0	0	15	29	19	0	0	4	4	0	0	0	0	0	k__Bacteria;p__Desulfobacterota;c__Desulfobacteria;o__Desulfobacterales;f__Desulfobacteraceae;g__Desulfotignum
ASV355	0	0	0	0	0	6	5	0	26	3	6	0	0	0	0	0	0	191	9	5	7	0	0	3	k__Bacteria;p__Proteobacteria;c__Gammaproteobacteria;o__Pseudomonadales;f__Oleiphilaceae;g__Oleiphilus;s__
ASV356	0	0	0	64	43	27	3	6	0	0	0	0	0	0	0	28	116	48	0	5	2	0	2	3	k__Bacteria;p__Bdellovibrionota;c__Bdellovibrionia;o__Bacteriovoracales;f__Bacteriovoracaceae;g__Peredibacter;s__
ASV357	67	62	93	3	4	0	0	0	3	0	1	3	12	28	10	0	6	3	3	0	0	0	0	1	k__Bacteria;p__Spirochaetota;c__Spirochaetia;o__Spirochaetales;f__Spirochaetaceae;g__Sediminispirochaeta;s__
ASV358	89	122	82	0	0	0	0	0	0	0	0	0	0	0	0	0	0	0	0	0	0	0	0	0	k__Bacteria;p__Proteobacteria;c__Gammaproteobacteria;o__Enterobacterales;f__Vibrionaceae;g__Vibrio
ASV359	0	0	0	0	0	8	4	7	0	26	52	42	0	0	0	0	0	5	0	5	0	46	37	64	k__Bacteria;p__Proteobacteria;c__Alphaproteobacteria;o__Rhodobacterales;f__Rhodobacteraceae
ASV360	0	0	0	0	0	0	0	42	24	0	53	42	0	0	0	0	0	0	21	40	24	0	0	47	k__Bacteria;p__Bacteroidota;c__Bacteroidia;o__Chitinophagales;f__Saprospiraceae
ASV361	0	0	0	0	0	0	16	13	19	24	29	76	0	0	0	0	0	0	20	19	9	41	17	47	k__Bacteria;p__Proteobacteria;c__Alphaproteobacteria;o__Rhodobacterales;f__Rhodobacteraceae
ASV362	39	56	183	0	0	0	0	0	0	0	0	0	2	3	3	0	0	0	0	0	0	0	0	0	k__Bacteria;p__Firmicutes;c__Clostridia;o__Peptostreptococcales-Tissierellales;f__Fusibacteraceae;g__Fusibacter;s__
ASV363	0	0	3	31	29	32	13	19	28	25	18	26	0	0	0	13	19	9	25	16	7	20	13	11	k__Bacteria;p__Proteobacteria;c__Alphaproteobacteria;o__Rhodobacterales;f__Rhodobacteraceae;g__Sulfitobacter
ASV364	33	59	183	0	0	0	0	0	0	0	0	0	4	6	0	0	0	0	0	0	0	0	0	0	k__Bacteria;p__Firmicutes;c__Clostridia;o__Peptostreptococcales-Tissierellales;f__Fusibacteraceae;g__Fusibacter;s__
ASV365	44	56	75	6	0	0	0	14	0	0	9	12	0	18	11	0	0	12	16	8	0	6	5	0	k__Bacteria;p__Bacteroidota;c__Bacteroidia;o__Bacteroidales;f__Bacteroidetes_vadinHA17;g__;s__
ASV366	0	13	24	0	24	0	24	0	30	26	0	25	0	0	0	16	24	21	0	27	28	0	15	19	k__Bacteria;p__Proteobacteria;c__Gammaproteobacteria;o__Pseudomonadales;f__Halieaceae;g__Halioglobus;s__
ASV367	0	0	269	0	0	0	0	0	0	0	0	27	0	0	0	0	0	0	1	0	0	2	0	0	k__Bacteria;p__Proteobacteria;c__Gammaproteobacteria;o__Enterobacterales;f__Enterobacteriaceae;g__Escherichia-Shigella
ASV368	0	0	0	72	48	36	8	6	12	0	2	0	0	0	0	59	36	33	12	6	2	0	0	4	k__Bacteria;p__Bdellovibrionota;c__Oligoflexia;o__Oligoflexales;f__Oligoflexaceae;g__;s__
ASV369	0	0	0	51	50	44	7	0	25	0	0	0	0	0	0	8	15	65	11	19	13	0	0	4	k__Bacteria;p__Bacteroidota;c__Bacteroidia;o__Flavobacteriales;f__Crocinitomicaceae;g__Crocinitomix;s__
ASV370	0	0	0	0	0	0	30	0	26	0	17	37	0	0	0	11	15	28	17	0	12	14	16	60	k__Bacteria;p__Bacteroidota;c__Bacteroidia;o__Cytophagales;f__Cyclobacteriaceae;g__Cyclobacterium;s__Cyclobacterium_sp
ASV371	0	0	0	16	8	10	25	11	33	0	5	9	0	0	0	0	0	120	20	4	17	0	0	3	k__Bacteria;p__Proteobacteria;c__Gammaproteobacteria;o__Pseudomonadales;f__P13-46;g__;s__
ASV372	10	14	17	102	55	40	8	7	21	0	0	0	0	0	0	18	5	36	0	0	0	0	0	0	k__Bacteria;p__Proteobacteria;c__Gammaproteobacteria;o__Enterobacterales;f__Pseudoalteromonadaceae;g__Pseudoalteromonas
ASV373	0	0	0	0	0	0	0	0	0	24	5	0	0	0	0	0	0	0	0	15	198	0	37	0	k__Bacteria;p__Bdellovibrionota;c__Bdellovibrionia;o__Bacteriovoracales;f__Bacteriovoracaceae;g__Peredibacter;s__
ASV374	46	27	25	42	40	61	26	0	40	0	31	0	0	0	0	0	1	0	0	0	0	0	0	0	k__Bacteria;p__Proteobacteria;c__Gammaproteobacteria;o__Enterobacterales;f__Vibrionaceae;g__Photobacterium
ASV375	0	0	0	22	33	24	12	17	34	5	6	5	0	0	0	14	30	36	32	14	15	8	9	8	k__Bacteria;p__Proteobacteria;c__Alphaproteobacteria;o__Rhodobacterales;f__Rhodobacteraceae;g__Halovulum;s__Rhodobacteraceae_bacterium_O448
ASV376	0	0	0	48	67	33	23	21	50	11	18	6	0	0	0	7	0	6	34	19	8	2	0	2	k__Bacteria;p__Verrucomicrobiota;c__Verrucomicrobiae;o__Verrucomicrobiales;f__DEV007;g__;s__
ASV377	61	114	70	21	0	0	0	0	0	0	0	0	0	3	0	0	0	0	0	0	0	0	0	0	k__Bacteria;p__Proteobacteria;c__Gammaproteobacteria;o__Enterobacterales;f__Vibrionaceae;g__Vibrio
ASV378	5	0	5	19	13	8	14	20	28	17	15	11	5	0	0	16	9	5	29	12	10	25	30	26	k__Bacteria;p__Proteobacteria;c__Alphaproteobacteria;o__Rhodobacterales;f__Rhodobacteraceae
ASV379	29	32	26	22	58	31	47	25	33	0	6	9	0	0	0	0	0	0	0	0	0	0	0	0	k__Bacteria;p__Proteobacteria;c__Gammaproteobacteria;o__Enterobacterales;f__Vibrionaceae;g__Vibrio
ASV380	23	9	0	14	0	37	31	38	0	0	24	0	7	16	10	0	0	13	19	16	30	0	0	0	k__Bacteria;p__Proteobacteria;c__Gammaproteobacteria;o__Pseudomonadales;f__Halieaceae
ASV381	0	0	0	0	0	0	0	0	0	58	0	0	0	0	0	0	0	0	38	0	31	0	176	0	k__Bacteria;p__Bacteroidota;c__Bacteroidia;o__Flavobacteriales
ASV382	0	0	0	0	0	0	0	0	0	0	0	0	0	0	0	0	0	2	31	33	57	25	86	27	k__Bacteria;p__Bacteroidota;c__Bacteroidia;o__Chitinophagales;f__Saprospiraceae;g__Membranicola;s__Membranicola_marinus
ASV383	0	0	0	24	20	30	30	29	28	23	20	0	0	0	0	19	0	14	21	12	11	0	11	14	k__Bacteria;p__Proteobacteria;c__Alphaproteobacteria;o__Rhodobacterales;f__Rhodobacteraceae
ASV384	0	0	0	0	7	8	24	27	16	20	28	57	0	0	0	0	0	0	14	11	16	15	24	29	k__Bacteria;p__Proteobacteria;c__Alphaproteobacteria;o__Rhodobacterales;f__Rhodobacteraceae;g__Paracoccus
ASV385	0	0	0	0	0	0	12	13	0	0	22	32	0	0	0	0	2	5	24	20	22	30	39	43	k__Bacteria;p__Proteobacteria;c__Gammaproteobacteria;o__Steroidobacterales;f__Woeseiaceae;g__Woeseia;s__
ASV386	0	0	0	7	12	15	21	23	13	17	8	25	0	0	0	10	24	21	21	24	19	12	10	12	k__Bacteria;p__Proteobacteria;c__Alphaproteobacteria;o__Sphingomonadales;f__Sphingomonadaceae
ASV387	15	10	21	0	15	0	24	29	18	24	23	29	3	0	0	0	0	13	12	10	11	0	13	18	k__Bacteria;p__Proteobacteria;c__Gammaproteobacteria;o__Burkholderiales;f__Rhodocyclaceae;g__Thauera
ASV388	0	0	0	14	16	25	14	10	0	0	0	0	0	0	0	18	54	35	18	18	14	0	14	18	k__Bacteria;p__Proteobacteria;c__Alphaproteobacteria;o__Rhodobacterales;f__Rhodobacteraceae
ASV389	0	0	0	0	0	0	26	13	0	30	48	0	0	0	0	0	0	0	0	22	31	0	57	23	k__Bacteria;p__Proteobacteria;c__Gammaproteobacteria;o__Steroidobacterales;f__Woeseiaceae;g__Woeseia;s__
ASV390	0	0	0	8	0	0	22	12	19	0	24	26	0	0	0	0	0	22	33	16	34	0	20	28	k__Bacteria;p__Proteobacteria;c__Gammaproteobacteria;o__unidentified_Gammaproteobacteria;f__unidentified_Gammaproteobacteria;g__Marinicella;s__Marinicella_litoralis
ASV391	0	0	0	3	0	6	16	29	21	22	24	31	0	0	0	0	0	4	30	21	17	12	21	29	k__Bacteria;p__Proteobacteria;c__Gammaproteobacteria;o__Burkholderiales;f__Comamonadaceae
ASV392	0	0	0	33	22	37	4	7	0	0	0	7	0	0	0	0	38	46	0	60	6	0	0	4	k__Bacteria;p__Bacteroidota;c__Bacteroidia;o__Chitinophagales;f__Saprospiraceae;g__;s__
ASV393	43	73	119	4	0	0	0	0	9	0	0	3	0	3	0	0	0	0	0	0	0	0	0	0	k__Bacteria;p__Proteobacteria;c__Gammaproteobacteria;o__Enterobacterales;f__Shewanellaceae;g__Shewanella;s__Shewanella_aestuarii
ASV394	0	4	0	70	0	24	0	0	0	0	13	0	0	0	0	0	0	41	0	16	15	0	29	34	k__Bacteria;p__Proteobacteria;c__Alphaproteobacteria;o__Rhodobacterales;f__Rhodobacteraceae
ASV395	0	5	8	26	14	12	12	8	33	33	8	0	4	0	0	37	16	13	39	17	8	14	0	6	k__Bacteria;p__Proteobacteria;c__Alphaproteobacteria;o__Rhodobacterales;f__Rhodobacteraceae
ASV396	35	54	62	7	5	10	8	0	7	0	6	0	11	14	0	8	10	4	0	0	7	0	0	5	k__Bacteria;p__Bacteroidota;c__Bacteroidia;o__Bacteroidales;f__Bacteroidetes_vadinHA17;g__;s__
ASV397	0	0	0	0	0	0	21	20	19	0	18	34	0	0	0	0	0	0	0	19	46	0	46	30	k__Bacteria;p__Proteobacteria;c__Gammaproteobacteria;o__unidentified_Gammaproteobacteria;f__unidentified_Gammaproteobacteria;g__Marinicella
ASV398	0	0	0	0	0	0	0	8	19	36	65	4	0	0	0	0	0	0	27	11	7	25	38	30	k__Bacteria;p__Chloroflexi;c__Anaerolineae;o__Caldilineales;f__Caldilineaceae;g__;s__
ASV399	0	0	4	3	7	10	19	17	6	28	32	40	0	0	0	0	4	1	20	14	11	35	24	17	k__Bacteria;p__Proteobacteria;c__Alphaproteobacteria;o__Rhodobacterales;f__Rhodobacteraceae
ASV400	0	0	0	0	0	14	19	29	12	16	27	17	0	0	0	0	29	18	39	22	12	0	19	10	k__Bacteria;p__Proteobacteria;c__Alphaproteobacteria;o__Rhodobacterales;f__Rhodobacteraceae;g__Sulfitobacter
ASV401	0	0	0	72	64	44	54	57	0	0	0	0	0	0	0	0	0	7	0	0	0	0	0	1	k__Bacteria;p__Proteobacteria;c__Gammaproteobacteria;o__Enterobacterales;f__Vibrionaceae;g__Photobacterium
ASV402	0	0	0	79	28	34	11	3	21	5	5	0	0	0	0	40	27	35	0	4	0	0	2	0	k__Bacteria;p__Proteobacteria;c__Gammaproteobacteria
ASV403	56	42	50	25	4	10	2	2	15	1	4	3	18	10	0	8	3	0	10	4	2	3	0	3	k__Bacteria;p__Firmicutes;c__Clostridia;o__Clostridiales;f__Clostridiaceae;g__Proteiniclasticum
ASV404	6	4	9	17	18	22	20	0	10	5	10	0	0	0	0	5	20	24	11	24	32	5	5	11	k__Bacteria;p__Proteobacteria;c__Gammaproteobacteria;o__Pseudomonadales;f__unidentified_Pseudomonadales;g__Alkalimarinus;s__Alkalimarinus_sediminis
ASV405	0	0	0	18	12	19	8	5	12	0	5	0	0	0	0	22	9	31	46	38	14	0	6	15	k__Bacteria;p__Proteobacteria;c__Alphaproteobacteria;o__Rhodobacterales;f__Rhodobacteraceae
ASV406	0	0	0	0	0	0	16	12	9	20	31	17	0	0	0	0	0	11	15	14	26	14	53	19	k__Bacteria;p__Proteobacteria;c__Gammaproteobacteria;o__unidentified_Gammaproteobacteria;f__unidentified_Gammaproteobacteria;g__Marinicella
ASV407	0	0	0	0	0	0	20	17	6	24	14	10	0	0	0	0	0	0	0	45	55	11	46	6	k__Bacteria;p__Bacteroidota;c__Bacteroidia;o__Flavobacteriales;f__Flavobacteriaceae;g__Aquibacter;s__Flavobacteriaceae_bacterium_MAR_2010_118
ASV408	54	86	75	12	0	0	0	0	0	0	0	0	12	0	0	4	0	0	0	0	0	0	0	0	k__Bacteria;p__Campylobacterota;c__Campylobacteria;o__Campylobacterales;f__Arcobacteraceae;g__Pseudarcobacter;s__
ASV409	0	0	0	0	0	0	46	20	12	11	13	10	0	0	0	0	0	0	56	10	63	5	2	18	k__Bacteria;p__Bdellovibrionota;c__Bdellovibrionia;o__Bdellovibrionales;f__Bdellovibrionaceae;g__OM27_clade;s__
ASV410	0	0	0	10	0	0	17	11	34	44	23	32	0	0	0	0	0	3	60	10	7	18	16	19	k__Bacteria;p__Proteobacteria;c__Alphaproteobacteria;o__Rhizobiales;f__Rhizobiaceae
ASV411	0	0	0	94	84	67	0	0	0	0	0	0	0	0	0	66	0	0	0	0	0	0	0	0	k__Bacteria;p__Bacteroidota;c__Bacteroidia;o__Chitinophagales;f__Saprospiraceae
ASV412	0	3	0	25	35	58	0	0	0	0	2	0	0	0	1	26	39	65	0	3	2	0	2	0	k__Bacteria;p__Bacteroidota;c__Bacteroidia;o__Flavobacteriales;f__Flavobacteriaceae;g__Lutibacter;s__
ASV413	0	0	0	0	0	0	34	34	27	0	28	64	0	0	0	0	0	15	0	0	0	0	38	21	k__Bacteria;p__Proteobacteria;c__Gammaproteobacteria;o__unidentified_Gammaproteobacteria;f__unidentified_Gammaproteobacteria;g__Wenzhouxiangella;s__
ASV414	0	2	0	13	0	15	15	11	47	40	15	19	0	0	0	23	0	11	51	10	8	0	16	9	k__Bacteria;p__Proteobacteria;c__Alphaproteobacteria;o__Rhodobacterales;f__Rhodobacteraceae;g__Silicimonas;s__
ASV415	0	0	0	8	0	0	25	18	80	179	13	16	0	0	0	0	0	3	5	4	6	2	0	5	k__Bacteria;p__Proteobacteria;c__Gammaproteobacteria;o__Pseudomonadales;f__Alcanivoracaceae;g__Ketobacter
ASV416	25	12	0	63	69	59	0	17	57	0	8	0	0	0	0	0	0	0	0	0	0	0	0	0	k__Bacteria;p__Proteobacteria;c__Gammaproteobacteria;o__Enterobacterales;f__Vibrionaceae;g__Vibrio
ASV417	0	0	0	0	0	8	0	6	32	32	37	34	0	0	0	0	0	0	10	14	9	18	20	39	k__Bacteria;p__Actinobacteriota;c__Acidimicrobiia;o__Microtrichales;f__Microtrichaceae;g__IMCC26207;s__
ASV418	26	18	34	6	0	0	18	10	0	0	10	0	0	0	9	0	0	11	31	14	9	0	23	13	k__Bacteria;p__Desulfobacterota;c__Desulfobacteria;o__Desulfobacterales;f__Desulfosarcinaceae;g__Desulfosarcina;s__
ASV419	0	0	0	17	20	0	21	0	10	0	14	0	0	0	0	11	14	93	17	8	0	0	0	3	k__Bacteria;p__Proteobacteria;c__Gammaproteobacteria;o__Pseudomonadales;f__Oleiphilaceae;g__Oleiphilus;s__
ASV420	0	0	0	0	5	4	32	43	18	33	71	67	0	0	0	0	0	0	0	0	1	0	5	2	k__Bacteria;p__Proteobacteria;c__Alphaproteobacteria;o__Rhodobacterales;f__Rhodobacteraceae
ASV421	4	2	0	75	35	18	6	0	61	0	5	0	0	0	0	33	18	13	0	2	12	0	2	6	k__Bacteria;p__Proteobacteria;c__Gammaproteobacteria;o__Pseudomonadales;f__Saccharospirillaceae;g__Oceaniserpentilla;s__
ASV422	0	0	0	5	16	8	19	12	41	21	25	31	0	0	0	7	11	0	22	12	22	0	6	16	k__Bacteria;p__Bacteroidota;c__Bacteroidia;o__Cytophagales;f__Cyclobacteriaceae;g__unidentified_Cyclobacteriaceae;s__Cytophaga_sp
ASV423	70	67	71	0	0	0	0	0	0	0	0	0	7	12	1	0	0	0	0	0	0	0	0	0	k__Bacteria;p__Fusobacteriota;c__Fusobacteriia;o__Fusobacteriales;f__Fusobacteriaceae;g__Ilyobacter;s__
ASV424	0	0	0	0	0	0	11	3	25	96	33	20	0	0	0	0	0	0	26	3	8	28	23	18	k__Bacteria;p__Actinobacteriota;c__Acidimicrobiia;o__Microtrichales;f__Microtrichaceae;g__Sva0996_marine_group;s__
ASV425	0	0	0	0	11	0	9	16	36	42	11	22	0	0	0	0	14	10	28	18	13	19	20	10	k__Bacteria;p__Proteobacteria;c__Alphaproteobacteria;o__Rhodobacterales;f__Rhodobacteraceae
ASV426	0	0	0	0	0	0	0	0	0	68	14	37	0	0	0	0	0	0	0	0	0	148	20	17	k__Bacteria;p__Proteobacteria;c__Alphaproteobacteria;o__Rhizobiales;f__Rhizobiaceae
ASV427	58	51	63	5	8	0	0	3	0	0	0	0	13	11	11	0	0	0	0	0	1	0	0	2	k__Bacteria;p__Fermentibacterota;c__Fermentibacteria;o__Fermentibacterales;f__Fermentibacteraceae;g__;s__
ASV428	4	0	0	0	25	0	0	0	0	0	5	0	0	0	0	30	22	59	2	67	0	0	0	0	k__Bacteria;p__Bacteroidota;c__Bacteroidia;o__Chitinophagales;f__Saprospiraceae;g__;s__
ASV429	0	0	0	0	0	0	6	0	0	31	28	47	0	0	0	0	0	0	0	7	6	5	83	26	k__Bacteria;p__Bacteroidota;c__Bacteroidia;o__Chitinophagales;f__Saprospiraceae
ASV430	0	0	0	0	13	0	0	0	0	37	39	0	0	0	0	0	0	0	20	45	48	17	0	15	k__Bacteria;p__Proteobacteria;c__Gammaproteobacteria;o__unidentified_Gammaproteobacteria;f__unidentified_Gammaproteobacteria;g__Wenzhouxiangella;s__
ASV431	0	0	0	8	27	18	26	10	16	3	14	22	0	0	0	5	15	33	6	13	14	8	0	9	k__Bacteria;p__Proteobacteria;c__Gammaproteobacteria;o__Pseudomonadales;f__Pseudohongiellaceae;g__Pseudohongiella;s__
ASV432	34	30	71	14	0	11	9	6	17	2	2	10	5	0	0	5	2	6	6	6	5	2	1	3	k__Bacteria;p__Proteobacteria;c__Gammaproteobacteria;o__Burkholderiales;f__Rhodocyclaceae;g__Dechloromonas;s__
ASV433	0	0	0	0	0	0	61	3	50	12	5	36	0	0	0	0	0	0	15	15	32	5	0	24	k__Bacteria;p__Proteobacteria;c__Gammaproteobacteria;o__Pseudomonadales;f__Alcanivoracaceae;g__Ketobacter;s__
ASV434	0	0	0	0	5	2	51	38	44	27	16	9	0	0	0	0	0	2	21	15	12	6	10	4	k__Bacteria;p__Proteobacteria;c__Gammaproteobacteria;o__Pseudomonadales;f__Cellvibrionaceae;g__;s__
ASV435	10	10	17	19	16	0	28	36	17	0	15	21	0	0	0	8	16	5	5	0	9	7	0	8	k__Bacteria;p__Proteobacteria;c__Gammaproteobacteria;o__Pseudomonadales;f__unidentified_Pseudomonadales;g__Alkalimarinus;s__
ASV436	0	0	0	0	0	0	8	21	0	0	21	30	0	0	0	8	0	0	32	12	15	20	46	19	k__Bacteria;p__Proteobacteria;c__Alphaproteobacteria;o__Rhizobiales;f__Rhizobiaceae
ASV437	0	0	0	0	0	0	0	0	16	28	12	28	0	0	0	23	20	0	0	47	31	0	23	13	k__Bacteria;p__Bacteroidota;c__Bacteroidia;o__Flavobacteriales;f__Flavobacteriaceae
ASV438	0	0	0	0	0	5	6	0	15	12	18	29	0	0	0	4	0	6	11	22	36	0	41	25	k__Bacteria;p__Bacteroidota;c__Bacteroidia;o__Flavobacteriales;f__Flavobacteriaceae;g__Ulvibacter;s__Aureitalea_sp_RR4-38
ASV439	0	0	0	14	23	25	0	0	0	0	0	0	0	0	0	22	49	85	0	5	0	0	0	0	k__Bacteria;p__Bacteroidota;c__Bacteroidia;o__Chitinophagales;f__;g__;s__
ASV440	0	3	0	9	13	11	21	19	11	0	9	0	0	0	0	9	19	16	17	28	30	0	8	6	k__Bacteria;p__Proteobacteria;c__Gammaproteobacteria;o__Pseudomonadales;f__Halieaceae;g__Pseudohaliea
ASV441	0	0	0	10	19	20	0	3	6	0	0	0	0	0	0	18	45	71	4	13	8	0	0	4	k__Bacteria;p__Bdellovibrionota;c__Bdellovibrionia;o__Bacteriovoracales;f__Bacteriovoracaceae;g__Peredibacter;s__
ASV442	0	1	0	2	9	4	26	11	42	13	11	6	0	0	0	6	5	7	13	20	37	0	9	18	k__Bacteria;p__Bacteroidota;c__Bacteroidia;o__Chitinophagales;f__Saprospiraceae
ASV443	0	0	0	20	0	11	28	20	25	24	17	22	0	0	0	0	0	11	0	17	18	0	13	13	k__Bacteria;p__Proteobacteria;c__Gammaproteobacteria;o__Chromatiales;f__Chromatiaceae;g__Candidatus_Thiobios;s__
ASV444	0	5	9	6	11	10	31	19	23	0	13	6	0	0	0	5	7	6	13	20	26	0	22	0	k__Bacteria;p__Latescibacterota;c__;o__;f__;g__;s__
ASV445	0	0	0	96	0	0	0	0	46	0	0	0	0	0	0	115	0	0	19	0	0	16	0	0	k__Bacteria;p__Planctomycetota;c__Planctomycetes;o__Planctomycetales;f__Gimesiaceae;g__Gimesia;s__
ASV446	0	0	0	0	0	0	0	0	0	0	0	0	0	0	0	0	0	0	0	0	0	255	0	18	k__Bacteria;p__Bacteroidota;c__Bacteroidia;o__Flavobacteriales;f__Flavobacteriaceae;g__Muricauda
ASV447	35	42	93	0	0	0	0	0	0	0	0	0	8	14	11	0	0	0	0	0	0	0	0	0	k__Bacteria;p__Desulfobacterota;c__Desulfobacteria;o__Desulfobacterales;f__Desulfobacteraceae;g__Desulfobacterium
ASV448	9	40	152	0	0	0	0	0	0	0	0	0	3	0	0	0	0	0	0	0	0	0	0	0	k__Bacteria;p__Firmicutes;c__Clostridia;o__Peptostreptococcales-Tissierellales;f__Fusibacteraceae;g__Fusibacter;s__
ASV449	10	17	9	3	0	2	12	7	15	32	19	24	0	0	1	0	3	0	26	5	0	32	9	17	k__Bacteria;p__Firmicutes;c__Clostridia;o__Peptostreptococcales-Tissierellales;f__Peptostreptococcaceae;g__Romboutsia
ASV450	0	0	0	0	0	0	20	16	14	21	31	14	0	0	0	0	0	0	24	18	20	0	45	12	k__Bacteria;p__Proteobacteria;c__Gammaproteobacteria;o__unidentified_Gammaproteobacteria;f__unidentified_Gammaproteobacteria;g__Marinicella;s__Marinicella_litoralis
ASV451	0	0	0	0	0	0	5	7	0	10	12	21	0	0	0	0	0	11	0	12	8	49	55	30	k__Bacteria;p__Proteobacteria;c__Alphaproteobacteria;o__Sphingomonadales;f__Sphingomonadaceae;g__Erythrobacter
ASV452	0	1	0	7	0	0	25	15	32	32	29	21	2	0	0	0	0	0	14	22	0	0	20	19	k__Bacteria;p__Actinobacteriota;c__Acidimicrobiia;o__Microtrichales;f__Microtrichaceae;g__IMCC26207;s__
ASV453	85	56	50	29	0	0	0	0	17	0	0	0	0	0	0	0	0	0	0	0	0	0	0	0	k__Bacteria;p__Proteobacteria;c__Gammaproteobacteria;o__Enterobacterales;f__Vibrionaceae;g__Vibrio
ASV454	7	14	0	80	49	23	0	0	12	0	0	0	0	0	0	13	11	36	0	0	0	0	0	0	k__Bacteria;p__Proteobacteria;c__Gammaproteobacteria;o__Enterobacterales;f__Pseudoalteromonadaceae;g__Pseudoalteromonas
ASV455	65	44	43	0	54	23	0	0	0	0	0	0	0	0	0	0	0	0	0	0	0	0	0	0	k__Bacteria;p__Proteobacteria;c__Gammaproteobacteria;o__Enterobacterales;f__Vibrionaceae;g__Photobacterium
ASV456	0	0	0	27	113	92	0	0	0	0	3	0	0	0	0	0	17	5	0	0	0	0	0	0	k__Bacteria;p__Desulfobacterota;c__Desulfuromonadia;o__Bradymonadales;f__;g__;s__
ASV457	0	0	0	44	9	32	4	0	20	0	0	0	0	0	0	71	7	19	4	9	10	3	8	2	k__Bacteria;p__Bdellovibrionota;c__Bdellovibrionia;o__Bacteriovoracales;f__Bacteriovoracaceae;g__Peredibacter;s__
ASV458	0	0	0	0	0	0	14	17	0	44	18	30	0	0	0	0	0	0	0	12	14	80	13	10	k__Bacteria;p__Actinobacteriota;c__Acidimicrobiia;o__Microtrichales;f__Ilumatobacteraceae;g__Ilumatobacter;s__
ASV459	44	106	38	0	0	0	0	0	0	0	0	0	0	0	0	0	0	0	0	0	0	0	0	0	k__Bacteria;p__Proteobacteria;c__Gammaproteobacteria;o__Enterobacterales;f__Vibrionaceae;g__Vibrio
ASV460	20	21	35	4	9	8	16	5	8	7	18	0	0	3	2	1	0	5	15	16	8	2	1	6	k__Bacteria;p__Desulfobacterota;c__Desulfobacteria;o__Desulfobacterales;f__Desulfosarcinaceae;g__Desulfatitalea
ASV461	67	53	56	9	23	0	0	0	0	0	0	5	0	3	0	0	0	0	0	0	0	0	0	0	k__Bacteria;p__Proteobacteria;c__Gammaproteobacteria;o__Enterobacterales;f__Vibrionaceae;g__Photobacterium
ASV462	8	22	23	14	5	6	13	11	9	0	0	3	4	7	3	13	16	20	12	7	6	0	0	5	k__Bacteria;p__Bacteroidota;c__Bacteroidia;o__Bacteroidales;f__Marinilabiliaceae;g__Carboxylicivirga;s__Carboxylicivirga_mesophila
ASV463	0	0	0	28	33	31	0	10	0	0	0	0	0	0	0	16	20	51	14	11	0	0	0	4	k__Bacteria;p__Bacteroidota;c__Bacteroidia;o__Flavobacteriales;f__Cryomorphaceae;g__;s__
ASV464	0	0	0	0	0	0	0	0	0	0	0	0	0	0	0	0	0	159	0	0	0	0	0	0	k__Bacteria;p__Campylobacterota;c__Campylobacteria;o__Campylobacterales;f__Sulfurimonadaceae;g__Sulfurimonas
ASV465	0	0	1	17	35	61	15	10	14	6	2	7	0	0	0	5	31	7	4	5	8	4	5	3	k__Bacteria;p__Desulfobacterota;c__Desulfuromonadia;o__Bradymonadales;f__;g__;s__
ASV466	0	0	0	13	0	12	14	16	12	6	10	18	0	0	4	12	9	14	14	23	23	8	7	7	k__Bacteria;p__Bacteroidota;c__Bacteroidia;o__Flavobacteriales;f__Flavobacteriaceae;g__Lutimonas;s__
ASV467	0	0	0	0	27	36	14	19	10	0	5	0	0	0	0	0	23	22	0	15	16	0	8	9	k__Bacteria;p__Proteobacteria;c__Alphaproteobacteria;o__Rhodobacterales;f__Rhodobacteraceae;g__Marivita;s__
ASV468	56	67	75	0	0	0	0	0	0	0	0	0	0	0	0	0	0	0	0	0	0	0	0	0	k__Bacteria;p__Proteobacteria;c__Gammaproteobacteria;o__Enterobacterales;f__Vibrionaceae;g__Vibrio
ASV469	0	0	0	6	12	14	21	18	16	8	20	16	0	0	0	0	0	14	3	23	23	0	8	9	k__Bacteria;p__Proteobacteria;c__Gammaproteobacteria;o__Pseudomonadales;f__Halieaceae;g__Marimicrobium;s__Marimicrobium_arenosum
ASV470	54	41	38	0	0	0	0	0	0	0	0	0	23	21	12	4	0	0	0	0	0	0	0	0	k__Bacteria;p__Desulfobacterota;c__Desulfobacteria;o__Desulfobacterales;f__Desulfobacteraceae;g__Desulfobacter;s__Desulfobacter_postgatei
ASV471	5	3	5	0	10	6	53	17	25	0	0	0	0	0	0	2	8	18	9	12	28	0	2	3	k__Bacteria;p__Latescibacterota;c__unidentified_Latescibacterota;o__unidentified_Latescibacterota;f__unidentified_Latescibacterota;g__unidentified_Latescibacterota;s__saltmarsh_clone_LCP-67
ASV472	0	0	0	4	8	10	16	24	0	15	25	16	0	0	0	3	2	2	4	12	16	21	25	8	k__Bacteria;p__Proteobacteria;c__Alphaproteobacteria;o__Rhodobacterales;f__Rhodobacteraceae;g__Oceanicella;s__Rhodovulum_sp_SMB1
ASV473	0	0	0	0	0	0	11	16	27	28	25	20	0	0	0	7	0	2	21	14	7	13	11	24	k__Bacteria;p__Actinobacteriota;c__Actinobacteria;o__Micrococcales;f__Intrasporangiaceae
ASV474	39	58	59	24	12	0	3	0	11	0	0	0	0	0	0	0	0	0	0	0	0	0	0	0	k__Bacteria;p__Proteobacteria;c__Gammaproteobacteria;o__Enterobacterales;f__Shewanellaceae;g__Shewanella;s__Shewanella_aestuarii
ASV475	0	0	0	8	5	13	13	13	0	17	15	0	0	0	0	7	18	0	16	36	19	20	16	3	k__Bacteria;p__Bacteroidota;c__Bacteroidia;o__Flavobacteriales;f__Flavobacteriaceae;g__Winogradskyella;s__Winogradskyella_ulvae
ASV476	9	0	0	0	26	23	11	25	0	0	20	20	0	2	0	0	10	12	0	12	10	0	12	9	k__Bacteria;p__Proteobacteria;c__Alphaproteobacteria;o__Rhodobacterales;f__Rhodobacteraceae
ASV477	0	0	0	0	0	0	19	17	11	31	32	25	0	0	0	0	0	0	12	12	8	12	13	25	k__Bacteria;p__Actinobacteriota;c__Acidimicrobiia;o__Actinomarinales;f__;g__;s__
ASV478	0	0	0	5	13	10	7	19	20	0	6	0	0	0	0	8	12	35	8	20	26	0	0	9	k__Bacteria;p__Bacteroidota;c__Bacteroidia;o__Chitinophagales;f__Saprospiraceae
ASV479	0	0	0	3	9	0	50	15	49	17	20	54	0	0	0	0	0	0	12	0	5	14	0	8	k__Bacteria;p__Proteobacteria;c__Gammaproteobacteria;o__Pseudomonadales;f__Marinobacteraceae;g__Marinobacter
ASV480	0	0	0	11	12	15	16	28	49	7	14	14	0	0	0	0	14	8	0	5	16	18	4	5	k__Bacteria;p__Proteobacteria;c__Alphaproteobacteria
ASV481	3	3	4	47	2	16	9	16	63	0	4	5	0	1	8	10	5	5	20	9	4	13	0	1	k__Bacteria;p__Proteobacteria;c__Gammaproteobacteria;o__Thiotrichales;f__Thiotrichaceae;g__Leucothrix;s__Leucothrix_mucor
ASV482	37	73	62	9	0	0	0	0	7	0	0	0	0	0	0	0	0	0	0	0	0	0	0	0	k__Bacteria;p__Campylobacterota;c__Campylobacteria;o__Campylobacterales;f__Sulfurimonadaceae;g__Sulfurimonas
ASV483	38	113	16	9	0	0	0	0	0	0	0	0	0	0	0	0	0	0	0	0	0	0	0	0	k__Bacteria;p__Proteobacteria;c__Gammaproteobacteria;o__Enterobacterales;f__Vibrionaceae;g__Vibrio
ASV484	26	34	50	44	15	28	0	4	0	0	0	0	0	4	2	0	0	4	0	0	0	0	1	0	k__Bacteria;p__Proteobacteria;c__Gammaproteobacteria;o__Enterobacterales;f__Shewanellaceae;g__Shewanella;s__Shewanella_basaltis
ASV485	0	0	0	0	0	0	35	27	0	25	18	0	0	0	0	10	0	27	0	21	20	0	19	0	k__Bacteria;p__Proteobacteria;c__Alphaproteobacteria;o__Rhodobacterales;f__Rhodobacteraceae;g__Marivita
ASV486	0	0	0	13	5	19	15	10	0	0	6	10	0	0	0	7	0	88	11	0	0	0	0	4	k__Bacteria;p__Proteobacteria;c__Gammaproteobacteria;o__Pseudomonadales;f__Oleiphilaceae;g__Oleiphilus;s__
ASV487	39	37	56	2	3	0	0	1	1	0	3	2	12	9	7	2	0	5	4	3	2	2	0	0	k__Bacteria
ASV488	0	0	0	0	32	60	34	24	17	16	29	25	0	0	0	0	0	0	0	0	0	0	0	0	k__Bacteria;p__Proteobacteria;c__Gammaproteobacteria;o__Enterobacterales;f__Vibrionaceae;g__Vibrio
ASV489	10	20	28	16	0	4	11	13	12	0	13	17	5	10	0	0	8	7	0	7	6	5	5	7	k__Bacteria;p__Firmicutes;c__Clostridia;o__Clostridia_vadinBB60_group;f__;g__;s__
ASV490	0	0	0	45	37	44	24	24	0	18	18	30	0	0	0	0	0	0	0	0	0	0	0	0	k__Bacteria;p__Proteobacteria;c__Gammaproteobacteria;o__Enterobacterales;f__Vibrionaceae;g__Vibrio
ASV491	32	68	52	0	0	0	0	0	0	0	0	0	8	1	0	0	12	3	3	0	0	0	0	0	k__Bacteria;p__Campylobacterota;c__Campylobacteria;o__Campylobacterales;f__Sulfurimonadaceae;g__Sulfurimonas;s__
ASV492	0	0	0	14	4	4	0	0	5	0	4	0	0	0	0	33	51	74	2	0	0	0	0	1	k__Bacteria;p__Bacteroidota;c__Bacteroidia;o__Chitinophagales
ASV493	28	70	55	12	0	4	0	0	6	0	0	0	0	4	0	0	2	0	0	0	0	0	0	0	k__Bacteria;p__Campylobacterota;c__Campylobacteria;o__Campylobacterales;f__Arcobacteraceae;g__Pseudarcobacter;s__
ASV494	0	0	0	0	4	0	24	58	9	0	51	7	0	0	0	0	0	0	0	5	0	0	20	7	k__Bacteria;p__Bacteroidota;c__Bacteroidia;o__Sphingobacteriales;f__NS11-12_marine_group;g__;s__
ASV496	71	49	74	0	0	0	0	0	0	0	0	0	0	0	0	0	0	0	0	0	0	0	0	0	k__Bacteria;p__Proteobacteria;c__Gammaproteobacteria;o__Enterobacterales;f__Vibrionaceae;g__Aliivibrio
ASV497	0	0	0	0	0	0	0	10	0	13	38	21	0	0	0	0	0	0	0	0	8	30	57	14	k__Bacteria;p__Proteobacteria;c__Alphaproteobacteria;o__Sphingomonadales;f__Sphingomonadaceae;g__Parasphingopyxis;s__
ASV498	0	0	0	2	5	0	28	7	5	8	33	22	0	0	0	0	0	6	6	14	14	0	15	19	k__Bacteria;p__Proteobacteria;c__Gammaproteobacteria;o__Ga0077536;f__;g__;s__
ASV499	0	0	0	0	0	0	30	26	101	6	0	0	0	0	0	0	0	0	39	18	22	0	3	0	k__Bacteria;p__Bdellovibrionota;c__Bdellovibrionia;o__Bdellovibrionales;f__Bdellovibrionaceae;g__Bdellovibrio;s__
ASV500	0	0	0	0	0	0	0	0	0	8	8	11	0	0	0	0	0	3	7	7	9	10	51	46	k__Bacteria;p__Bacteroidota;c__Bacteroidia;o__Flavobacteriales;f__Flavobacteriaceae;g__unidentified_Flavobacteriaceae;s__bacterium_DG945
ASV501	0	2	5	0	7	0	24	12	10	0	10	7	0	0	0	6	19	13	7	24	25	0	10	4	k__Bacteria;p__Proteobacteria;c__Gammaproteobacteria;o__Pseudomonadales;f__Nitrincolaceae;g__Neptunomonas;s__Neptunomonas_qingdaonensis
ASV502	0	0	0	32	16	40	26	15	36	36	36	0	0	0	0	0	0	0	0	0	0	0	0	0	k__Bacteria;p__Proteobacteria;c__Gammaproteobacteria;o__Enterobacterales;f__Vibrionaceae;g__Photobacterium
ASV503	29	43	86	0	0	12	0	3	0	0	0	0	0	0	0	3	0	3	0	0	2	0	0	0	k__Bacteria;p__Proteobacteria;c__Gammaproteobacteria;o__Enterobacterales;f__Shewanellaceae;g__Shewanella;s__Shewanella_aestuarii
ASV504	0	0	0	0	11	9	14	9	7	15	7	9	0	0	0	8	15	18	40	12	17	15	4	8	k__Bacteria;p__Bacteroidota;c__Kapabacteria;o__Kapabacteriales;f__;g__;s__
ASV505	0	0	26	26	22	0	13	14	0	0	5	0	0	0	0	10	13	23	19	23	0	0	0	2	k__Bacteria;p__Proteobacteria;c__Gammaproteobacteria;o__Pseudomonadales;f__Halieaceae;g__OM60(NOR5)_clade;s__gamma_proteobacterium_NEP68
ASV506	0	0	2	0	0	6	20	17	0	0	15	0	0	0	0	0	19	13	0	10	34	0	10	21	k__Bacteria;p__Proteobacteria;c__Gammaproteobacteria;o__Chromatiales;f__Chromatiaceae;g__Candidatus_Thiobios;s__
ASV507	0	0	0	144	54	43	0	0	0	0	0	0	0	0	0	0	0	0	0	0	0	0	0	0	k__Bacteria;p__Bdellovibrionota;c__Bdellovibrionia;o__Bacteriovoracales;f__Bacteriovoracaceae;g__Halobacteriovorax
ASV508	0	0	0	0	34	40	0	0	8	0	0	0	0	0	0	15	6	55	48	0	0	0	0	0	k__Bacteria;p__Bacteroidota;c__Bacteroidia;o__Chitinophagales;f__Saprospiraceae;g__Saprospira;s__
ASV509	30	35	36	0	0	0	0	3	0	0	2	4	15	15	10	0	6	6	0	2	4	0	0	3	k__Bacteria;p__Firmicutes;c__Bacilli;o__Izemoplasmatales;f__Izemoplasmataceae;g__unidentified_Izemoplasmataceae;s__bacterium
ASV510	24	16	0	0	0	24	30	0	21	9	9	25	4	12	0	0	0	0	0	0	21	8	0	3	k__Bacteria;p__Proteobacteria;c__Gammaproteobacteria;o__Pseudomonadales;f__Halieaceae
ASV511	0	0	3	0	0	0	36	16	8	15	17	13	0	0	0	0	0	5	12	13	22	5	12	12	k__Bacteria;p__Proteobacteria;c__Gammaproteobacteria;o__Steroidobacterales;f__Woeseiaceae;g__Woeseia;s__
ASV512	0	0	0	10	11	13	7	14	15	18	12	16	0	0	0	11	7	11	28	5	0	16	9	11	k__Bacteria;p__Proteobacteria;c__Alphaproteobacteria;o__Rhodobacterales;f__Rhodobacteraceae;g__Marivita
ASV513	19	34	57	7	0	12	0	0	0	0	0	0	6	10	3	13	0	9	0	0	3	0	3	0	k__Bacteria;p__Firmicutes;c__Clostridia;o__Oscillospirales;f__Hungateiclostridiaceae
ASV514	0	5	5	0	9	7	12	0	0	0	5	0	0	4	0	12	18	31	0	15	21	8	7	9	k__Bacteria;p__Bacteroidota;c__Bacteroidia;o__Flavobacteriales;f__Flavobacteriaceae;g__Lutimonas
ASV515	10	12	0	10	9	5	25	0	10	0	3	0	0	11	6	11	13	22	5	7	17	0	3	0	k__Bacteria;p__Cyanobacteria;c__Cyanobacteriia;o__Chloroplast;f__unidentified_Chloroplast;g__unidentified_Chloroplast;s__Planoglabratella_opercularis
ASV516	0	6	16	0	18	15	14	10	0	0	16	23	0	0	0	0	0	9	15	11	7	0	12	13	k__Bacteria;p__Proteobacteria;c__Gammaproteobacteria;o__Burkholderiales;f__Rhodocyclaceae;g__Thauera
ASV517	0	0	0	0	25	18	19	20	0	0	0	0	0	1	0	21	31	0	0	27	25	0	0	0	k__Bacteria;p__Bacteroidota;c__Bacteroidia;o__Flavobacteriales;f__Flavobacteriaceae;g__Winogradskyella
ASV518	20	19	25	12	8	4	13	9	7	6	3	7	0	8	0	5	10	9	9	0	5	4	4	4	k__Bacteria;p__Bacteroidota;c__Bacteroidia;o__Bacteroidales;f__Bacteroidetes_BD2-2;g__;s__
ASV519	0	0	2	3	10	8	12	13	0	10	15	35	0	0	0	4	9	9	8	15	16	8	9	14	k__Bacteria;p__Bacteroidota;c__Bacteroidia;o__Flavobacteriales;f__Flavobacteriaceae;g__Robiginitalea;s__
ASV520	0	0	0	0	0	0	19	29	24	16	15	34	0	0	0	0	0	0	0	13	16	0	18	14	k__Bacteria;p__Bacteroidota;c__Ignavibacteria;o__Ignavibacteriales;f__Melioribacteraceae;g__IheB3-7;s__
ASV521	0	0	0	0	0	0	0	0	0	18	9	22	0	0	0	0	0	0	0	4	0	110	18	23	k__Bacteria;p__Proteobacteria;c__Alphaproteobacteria;o__Sphingomonadales;f__Sphingomonadaceae
ASV522	0	0	0	0	0	0	0	10	0	13	11	17	0	0	0	0	10	0	19	10	15	31	32	20	k__Bacteria;p__Proteobacteria;c__Alphaproteobacteria;o__Sphingomonadales;f__Sphingomonadaceae
ASV524	0	5	19	6	11	3	16	19	23	6	11	11	0	2	0	0	4	5	13	12	9	5	6	5	k__Bacteria;p__Zixibacteria;c__;o__;f__;g__;s__
ASV525	0	0	0	3	7	7	16	17	16	10	17	9	0	0	0	0	0	0	21	19	13	0	25	8	k__Bacteria;p__Proteobacteria;c__Alphaproteobacteria;o__Rhodobacterales;f__Rhodobacteraceae
ASV526	0	0	0	0	0	0	17	6	13	16	10	25	0	0	0	3	0	0	11	10	9	23	13	29	k__Bacteria;p__Proteobacteria;c__Alphaproteobacteria;o__Rhodobacterales;f__Rhodobacteraceae;g__Defluviimonas;s__Defluviimonas_denitrificans
ASV527	8	0	0	12	0	0	0	11	33	21	19	19	0	0	0	7	0	0	21	10	8	11	0	24	k__Bacteria;p__Actinobacteriota;c__Actinobacteria;o__Micrococcales;f__Microbacteriaceae;g__Microbacterium
ASV528	0	0	0	5	7	10	22	24	18	17	13	20	0	0	0	0	4	13	5	14	5	6	6	7	k__Bacteria;p__Bacteroidota;c__Ignavibacteria;o__Ignavibacteriales;f__Melioribacteraceae;g__IheB3-7;s__
ASV529	0	0	0	0	6	4	0	16	5	10	13	8	0	0	0	0	7	7	6	13	13	8	34	20	k__Bacteria;p__Proteobacteria;c__Alphaproteobacteria;o__Sphingomonadales;f__Sphingomonadaceae;g__Altererythrobacter
ASV530	0	0	0	0	0	0	0	3	0	0	11	0	0	0	0	0	0	4	6	12	0	75	51	13	k__Bacteria;p__Proteobacteria;c__Alphaproteobacteria;o__Sphingomonadales;f__Sphingomonadaceae
ASV531	0	0	0	0	0	0	42	9	12	0	9	0	0	1	0	0	0	2	25	15	21	34	0	13	k__Bacteria;p__Myxococcota;c__Polyangia;o__Nannocystales;f__Nannocystaceae
ASV532	23	42	56	10	8	4	1	6	0	0	1	0	5	2	4	1	3	2	0	0	0	0	0	0	k__Bacteria;p__Acidobacteriota;c__Holophagae;o__Acanthopleuribacterales;f__Acanthopleuribacteraceae;g__Thermotomaculum;s__
ASV533	0	0	0	0	8	0	21	40	19	0	10	20	0	0	0	1	0	0	11	15	19	7	5	10	k__Bacteria;p__Proteobacteria;c__Gammaproteobacteria;o__Pseudomonadales;f__Spongiibacteraceae;g__BD1-7_clade;s__
ASV534	0	0	0	0	0	0	12	13	0	0	31	26	0	0	0	0	0	0	10	13	9	0	41	15	k__Bacteria;p__Proteobacteria;c__Gammaproteobacteria;o__Steroidobacterales;f__Woeseiaceae;g__Woeseia;s__
ASV535	0	0	0	9	0	4	8	11	17	14	13	9	0	0	0	5	0	42	0	5	5	15	6	10	k__Bacteria;p__Proteobacteria;c__Alphaproteobacteria;o__Rhodospirillales;f__Thalassospiraceae;g__Thalassospira
ASV536	0	0	0	0	0	0	8	13	9	8	9	20	0	0	0	0	0	11	8	38	22	0	6	15	k__Bacteria;p__Bacteroidota;c__Bacteroidia;o__Chitinophagales;f__;g__;s__
ASV537	0	0	0	0	0	0	15	0	0	0	0	0	0	0	0	9	0	37	24	0	0	0	0	51	k__Bacteria;p__Bacteroidota;c__Bacteroidia;o__Cytophagales;f__Cyclobacteriaceae;g__Cyclobacterium
ASV538	0	0	0	21	37	36	8	9	5	0	0	0	0	0	0	29	42	3	0	0	9	0	0	0	k__Bacteria;p__Bacteroidota;c__Bacteroidia;o__Flavobacteriales;f__Flavobacteriaceae;g__Winogradskyella
ASV539	0	0	9	21	11	6	4	3	9	0	6	12	4	7	3	13	12	24	4	9	5	2	0	7	k__Bacteria;p__Firmicutes;c__Bacilli;o__Acholeplasmatales;f__Acholeplasmataceae;g__Acholeplasma
ASV540	0	0	0	0	0	0	5	24	13	12	8	15	0	0	0	0	0	7	0	28	5	0	21	23	k__Bacteria;p__Bacteroidota;c__Bacteroidia;o__Chitinophagales;f__Saprospiraceae
ASV541	0	0	0	0	0	0	11	10	13	15	24	54	0	0	0	0	0	0	32	10	20	10	6	5	k__Bacteria;p__Proteobacteria;c__Gammaproteobacteria
ASV542	0	0	0	0	0	0	0	0	0	30	13	0	0	0	0	0	0	0	12	6	8	68	42	12	k__Bacteria;p__Proteobacteria;c__Alphaproteobacteria;o__Sphingomonadales;f__Sphingomonadaceae;g__Erythrobacter
ASV543	23	35	49	0	0	0	11	0	0	0	8	0	0	0	0	0	0	0	0	7	10	0	11	3	k__Bacteria;p__Desulfobacterota;c__Desulfobacteria;o__Desulfobacterales;f__Desulfosarcinaceae;g__Desulfosarcina
ASV544	0	0	0	0	0	0	65	10	137	0	2	0	0	0	0	0	0	0	0	6	4	0	0	2	k__Bacteria;p__Bdellovibrionota;c__Bdellovibrionia;o__Bdellovibrionales;f__Bdellovibrionaceae;g__OM27_clade;s__
ASV545	7	7	0	8	3	0	20	10	31	13	17	42	0	3	2	9	0	6	0	0	0	3	0	15	k__Bacteria;p__Bacteroidota;c__Bacteroidia;o__Bacteroidales;f__Prolixibacteraceae;g__Draconibacterium;s__
ASV546	0	0	0	0	15	6	10	35	10	7	15	4	0	0	0	0	2	2	6	36	5	0	13	9	k__Bacteria;p__Bacteroidota;c__Bacteroidia;o__Chitinophagales;f__Saprospiraceae
ASV548	16	12	13	5	0	14	14	7	10	0	16	0	12	0	0	0	0	0	0	12	12	0	0	13	k__Bacteria;p__Desulfobacterota;c__Desulfobacteria;o__Desulfobacterales;f__Desulfosarcinaceae;g__Desulfosarcina;s__
ASV549	0	4	3	0	7	6	12	21	9	0	17	16	0	0	0	0	5	7	3	19	14	4	10	12	k__Bacteria;p__Proteobacteria;c__Gammaproteobacteria;o__Chromatiales;f__Chromatiaceae
ASV550	18	36	33	10	0	0	0	0	0	0	0	0	5	7	3	13	0	23	0	0	0	0	0	2	k__Bacteria;p__Campylobacterota;c__Campylobacteria;o__Campylobacterales;f__Sulfurovaceae;g__Sulfurovum
ASV551	40	39	38	9	3	0	0	0	0	0	0	0	10	9	5	0	0	2	2	0	0	2	0	0	k__Bacteria;p__Synergistota;c__Synergistia;o__Synergistales;f__Synergistaceae;g__Thermovirga;s__
ASV552	0	16	19	0	0	0	25	0	12	11	18	20	0	0	0	0	0	0	8	7	7	4	8	11	k__Bacteria;p__Actinobacteriota;c__Actinobacteria;o__Actinomycetales;f__Actinomycetaceae;g__;s__
ASV553	0	0	0	0	8	5	8	12	12	7	11	0	1	0	0	0	12	18	8	22	8	4	17	6	k__Bacteria;p__Bacteroidota;c__Bacteroidia;o__Chitinophagales;f__Saprospiraceae
ASV554	41	18	23	7	0	6	0	4	0	0	0	0	4	0	3	9	12	20	12	0	5	0	0	6	k__Bacteria;p__Campylobacterota;c__Campylobacteria;o__Campylobacterales;f__Sulfurovaceae;g__Sulfurovum
ASV555	8	6	15	6	0	15	18	18	0	0	15	0	4	3	0	5	0	5	6	13	7	0	8	6	k__Bacteria;p__Proteobacteria;c__Gammaproteobacteria;o__Burkholderiales;f__Rhodocyclaceae;g__Thauera
ASV556	0	0	0	0	3	0	22	16	0	15	15	24	0	0	0	0	0	0	10	7	10	17	20	13	k__Bacteria;p__Proteobacteria;c__Gammaproteobacteria;o__Steroidobacterales;f__Woeseiaceae;g__Woeseia;s__Woeseia_oceani
ASV557	3	8	15	7	13	0	15	19	10	0	14	15	0	0	1	0	0	0	10	5	12	0	5	9	k__Bacteria;p__Bacteroidota;c__Bacteroidia;o__Bacteroidales;f__Bacteroidetes_BD2-2;g__;s__
ASV558	0	13	0	35	31	56	24	22	0	0	0	0	0	0	0	0	0	0	0	0	0	0	0	0	k__Bacteria;p__Proteobacteria;c__Gammaproteobacteria;o__Enterobacterales;f__Vibrionaceae;g__Vibrio
ASV559	0	0	0	0	0	0	0	0	11	0	0	0	0	0	0	0	0	0	0	15	0	98	22	26	k__Bacteria;p__Proteobacteria;c__Alphaproteobacteria;o__Sphingomonadales;f__Sphingomonadaceae;g__Erythrobacter
ASV560	16	2	3	7	14	3	18	7	24	10	13	0	1	0	3	6	2	4	30	2	9	5	0	6	k__Bacteria;p__Chloroflexi;c__Anaerolineae;o__Anaerolineales;f__Anaerolineaceae
ASV561	0	0	0	36	13	21	4	10	9	0	1	0	0	0	0	16	15	29	4	6	5	0	0	3	k__Bacteria;p__Proteobacteria;c__Gammaproteobacteria;o__Pseudomonadales;f__Spongiibacteraceae;g__BD1-7_clade;s__
ASV562	2	0	0	0	3	6	17	11	10	4	11	11	2	0	0	2	5	3	9	15	33	0	7	11	k__Bacteria;p__Latescibacterota;c__;o__;f__;g__;s__
ASV563	0	0	0	0	0	0	30	0	0	6	54	19	0	0	0	0	0	2	5	3	20	11	8	4	k__Bacteria;p__Proteobacteria;c__Gammaproteobacteria;o__Pseudomonadales;f__Alcanivoracaceae;g__Ketobacter;s__
ASV565	0	7	5	7	9	15	6	6	0	0	4	0	0	0	0	9	0	24	0	10	7	21	11	9	k__Bacteria;p__Proteobacteria;c__Alphaproteobacteria;o__Sphingomonadales;f__Sphingomonadaceae;g__Porphyrobacter
ASV566	0	0	0	40	31	32	0	0	0	0	0	0	0	0	0	18	21	5	10	16	11	0	0	0	k__Bacteria;p__Bacteroidota;c__Bacteroidia;o__Flavobacteriales;f__Flavobacteriaceae;g__Bizionia;s__Bizionia_paragorgiae
ASV567	0	0	0	17	0	19	10	0	19	8	16	0	0	0	0	7	0	9	37	11	0	0	19	9	k__Bacteria;p__Proteobacteria;c__Alphaproteobacteria;o__Rhizobiales;f__Rhizobiaceae;g__Hoeflea
ASV568	34	30	61	0	0	8	0	0	0	0	0	2	11	0	0	5	3	0	1	0	0	0	0	0	k__Bacteria;p__Fermentibacterota;c__Fermentibacteria;o__Fermentibacterales;f__Fermentibacteraceae;g__;s__
ASV569	0	0	0	0	5	0	9	20	13	20	7	17	0	0	0	0	12	4	18	10	9	6	13	9	k__Bacteria;p__Proteobacteria;c__Alphaproteobacteria;o__Rhodobacterales;f__Rhodobacteraceae
ASV570	47	44	35	18	4	0	0	0	24	0	0	0	0	0	0	0	0	0	0	0	0	0	0	0	k__Bacteria;p__Proteobacteria;c__Gammaproteobacteria;o__Enterobacterales;f__Vibrionaceae;g__Vibrio;s__Vibrio_areninigrae
ASV571	30	29	37	6	4	7	0	0	6	0	0	0	8	13	7	0	0	3	0	0	0	0	0	0	k__Bacteria;p__Bacteroidota;c__Bacteroidia;o__Bacteroidales;f__Prolixibacteraceae;g__Draconibacterium;s__
ASV572	0	0	0	0	2	5	17	28	18	6	19	26	0	0	0	0	0	5	11	9	13	0	3	6	k__Bacteria;p__Proteobacteria;c__Gammaproteobacteria;o__Pseudomonadales;f__KI89A_clade;g__;s__
ASV573	0	6	0	0	11	0	19	21	21	0	12	15	0	0	2	0	8	7	21	9	4	3	0	8	k__Bacteria;p__Proteobacteria;c__Gammaproteobacteria;o__Burkholderiales;f__Comamonadaceae;g__Hydrogenophaga
ASV574	0	0	0	0	14	0	0	18	0	12	0	0	0	0	0	18	20	0	0	11	31	35	0	6	k__Bacteria;p__Proteobacteria;c__Alphaproteobacteria;o__Rhizobiales;f__Rhizobiaceae;g__Hoeflea
ASV575	0	0	0	23	35	31	0	11	0	0	0	0	0	0	0	19	38	5	0	13	0	0	0	0	k__Bacteria;p__Bacteroidota;c__Bacteroidia;o__Flavobacteriales;f__Flavobacteriaceae
ASV576	0	0	0	0	0	10	9	11	19	22	10	10	0	0	0	0	7	3	27	11	8	14	7	12	k__Bacteria;p__Proteobacteria;c__Alphaproteobacteria;o__Rhodobacterales;f__Rhodobacteraceae
ASV577	0	0	0	16	0	26	18	25	18	0	15	0	0	0	0	8	0	0	15	13	0	0	14	0	k__Bacteria;p__Proteobacteria;c__Alphaproteobacteria;o__Rhodobacterales;f__Rhodobacteraceae
ASV578	0	0	0	7	16	10	18	10	9	0	4	0	0	0	0	9	16	0	14	13	17	26	0	3	k__Bacteria;p__Bacteroidota;c__Bacteroidia;o__Flavobacteriales;f__Flavobacteriaceae;g__Xanthomarina
ASV579	66	37	55	0	0	0	0	0	0	0	0	0	0	0	0	0	0	0	0	0	0	0	0	0	k__Bacteria;p__Proteobacteria;c__Gammaproteobacteria;o__Enterobacterales;f__Vibrionaceae;g__Photobacterium;s__Photobacterium_lipolyticum
ASV580	28	21	17	0	0	0	0	16	0	0	0	0	0	0	0	0	29	39	0	0	0	0	0	0	k__Bacteria;p__Campylobacterota;c__Campylobacteria;o__Campylobacterales;f__Sulfurovaceae;g__Sulfurovum
ASV581	0	0	0	19	20	30	1	3	5	0	2	0	0	0	0	18	32	23	0	6	3	0	0	0	k__Bacteria;p__Bdellovibrionota;c__Bdellovibrionia;o__Bdellovibrionales;f__Bdellovibrionaceae;g__OM27_clade;s__
ASV582	0	0	0	14	9	0	0	10	41	56	0	0	0	0	0	30	0	0	51	0	0	0	0	5	k__Bacteria;p__Proteobacteria;c__Alphaproteobacteria;o__Rhodobacterales;f__Rhodobacteraceae
ASV583	20	38	36	5	8	8	0	0	0	0	0	0	6	9	1	3	0	3	0	1	0	0	0	0	k__Bacteria;p__Bacteroidota;c__Bacteroidia;o__Bacteroidales
ASV584	0	0	0	0	0	6	17	0	72	0	14	34	0	0	0	20	0	0	32	7	0	0	6	0	k__Bacteria;p__Proteobacteria;c__Alphaproteobacteria;o__Rhodobacterales;f__Rhodobacteraceae;g__Ruegeria
ASV585	34	25	27	16	0	0	6	0	0	14	6	0	11	0	0	11	0	0	14	0	0	0	0	0	k__Bacteria;p__Firmicutes;c__Clostridia;o__Christensenellales;f__Christensenellaceae;g__Christensenellaceae_R-7_group;s__bacterium_enrichment_culture_clone_DPF35
ASV586	0	0	0	10	0	0	30	16	36	0	10	8	0	0	0	5	3	7	17	6	20	2	2	0	k__Bacteria;p__Proteobacteria;c__Gammaproteobacteria;o__Pseudomonadales;f__Halieaceae
ASV587	0	0	0	0	0	0	23	27	28	0	7	0	0	0	0	0	0	0	55	15	18	6	0	0	k__Bacteria;p__Bacteroidota;c__Bacteroidia;o__Flavobacteriales;f__Flavobacteriaceae;g__Psychroserpens;s__
ASV588	0	0	3	4	19	9	8	8	0	8	9	8	0	0	1	6	10	19	0	11	11	4	3	6	k__Bacteria;p__Bacteroidota;c__Bacteroidia;o__Flavobacteriales;f__Crocinitomicaceae;g__;s__
ASV589	0	0	0	0	0	0	8	13	0	14	17	19	0	0	0	0	0	0	7	7	13	6	27	19	k__Bacteria;p__Bacteroidota;c__Bacteroidia;o__Flavobacteriales;f__Flavobacteriaceae;g__Muriicola;s__
ASV590	0	0	0	0	2	0	0	17	0	21	63	0	0	0	0	0	0	0	0	8	0	0	20	8	k__Bacteria;p__Bacteroidota;c__Bacteroidia;o__Chitinophagales;f__Saprospiraceae
ASV591	0	2	5	0	4	8	19	7	3	10	6	16	0	0	0	0	6	6	2	13	26	3	8	8	k__Bacteria;p__Latescibacterota;c__;o__;f__;g__;s__
ASV592	38	23	56	0	0	0	1	0	2	0	0	0	4	9	4	0	6	0	0	0	2	0	0	1	k__Bacteria;p__Firmicutes;c__Clostridia;o__Peptostreptococcales-Tissierellales;f__Fusibacteraceae;g__Fusibacter
ASV593	72	28	35	0	0	21	0	0	11	0	0	0	0	0	0	0	0	0	0	0	0	0	0	0	k__Bacteria;p__Proteobacteria;c__Gammaproteobacteria;o__Enterobacterales;f__Vibrionaceae;g__Photobacterium
ASV594	0	0	0	0	5	12	0	9	0	0	6	0	3	0	0	10	15	17	0	24	13	0	8	10	k__Bacteria;p__Bacteroidota;c__Bacteroidia;o__Flavobacteriales;f__Flavobacteriaceae;g__Lutimonas
ASV595	23	27	49	3	0	2	0	0	0	0	0	0	10	13	6	0	0	0	1	0	0	0	0	0	k__Bacteria;p__Bacteroidota;c__Bacteroidia;o__Bacteroidales
ASV596	0	0	0	0	0	0	21	0	51	0	0	0	0	0	0	0	0	0	0	50	31	0	0	0	k__Bacteria;p__Bdellovibrionota;c__Bdellovibrionia;o__Bdellovibrionales;f__Bdellovibrionaceae;g__OM27_clade;s__
ASV597	0	0	0	0	0	0	0	0	0	0	23	0	0	0	0	0	0	0	0	0	0	95	21	14	k__Bacteria;p__Proteobacteria;c__Alphaproteobacteria;o__Sphingomonadales;f__Sphingomonadaceae;g__Altererythrobacter
ASV598	0	0	0	0	0	0	19	17	9	6	13	30	0	0	0	0	0	0	4	11	5	15	9	16	k__Bacteria;p__Proteobacteria;c__Gammaproteobacteria;o__Burkholderiales;f__Nitrosomonadaceae;g__Nitrosomonas;s__Nitrosomonas_aestuarii
ASV599	0	0	0	10	22	29	0	0	0	0	0	0	0	0	0	11	23	36	0	14	0	0	0	0	k__Bacteria;p__Bacteroidota;c__Bacteroidia;o__Chitinophagales;f__Saprospiraceae;g__;s__
ASV600	0	3	0	7	4	6	14	7	30	0	6	12	0	0	0	0	0	7	0	10	11	7	0	21	k__Bacteria;p__Proteobacteria;c__Gammaproteobacteria;o__Burkholderiales;f__Rhodocyclaceae;g__Denitromonas;s__
ASV601	0	0	0	0	0	0	23	17	23	29	10	0	0	0	0	0	0	7	0	12	0	17	9	11	k__Bacteria;p__Proteobacteria;c__Gammaproteobacteria;o__unidentified_Gammaproteobacteria;f__unidentified_Gammaproteobacteria;g__Marinicella;s__Marinicella_litoralis
ASV602	4	4	3	8	14	23	12	17	0	0	6	11	3	0	0	6	0	5	11	8	7	7	6	2	k__Bacteria;p__Proteobacteria;c__Alphaproteobacteria;o__Rhodobacterales;f__Rhodobacteraceae
ASV603	31	30	43	0	0	0	0	0	0	0	0	0	15	9	4	0	0	3	0	0	0	0	0	0	k__Bacteria;p__Firmicutes;c__Clostridia;o__Peptostreptococcales-Tissierellales;f__Fusibacteraceae;g__Fusibacter;s__Fusibacter_tunisiensis
ASV604	0	5	0	52	0	0	56	31	0	0	0	22	0	0	0	1	0	0	0	0	0	0	0	0	k__Bacteria;p__Proteobacteria;c__Gammaproteobacteria;o__Enterobacterales;f__Vibrionaceae;g__Photobacterium;s__Photobacterium_ganghwense
ASV605	0	0	0	14	6	6	0	0	0	0	0	0	0	0	0	3	9	82	0	0	0	0	0	2	k__Bacteria;p__Proteobacteria;c__Gammaproteobacteria;o__Pseudomonadales;f__Oleiphilaceae;g__Oleiphilus;s__
ASV606	0	0	0	0	0	0	18	12	33	0	15	12	0	0	0	0	6	13	19	6	22	0	0	0	k__Bacteria;p__Proteobacteria;c__Gammaproteobacteria;o__Pseudomonadales;f__Alcanivoracaceae;g__Ketobacter
ASV607	30	20	23	0	0	0	0	0	0	0	0	0	0	11	12	6	13	19	0	0	0	0	0	4	k__Bacteria;p__Bacteroidota;c__Bacteroidia;o__Bacteroidetes_VC2.1_Bac22;f__;g__;s__
ASV608	0	0	0	17	17	0	0	29	26	10	10	0	0	0	0	0	0	0	33	11	5	4	0	4	k__Bacteria;p__Verrucomicrobiota;c__Verrucomicrobiae;o__Verrucomicrobiales;f__DEV007;g__unidentified_DEV007;s__Verrucomicrobia_bacterium_PAORIC-16
ASV609	0	0	0	0	0	0	0	0	0	0	0	0	0	0	0	0	0	107	0	0	0	0	0	0	k__Bacteria;p__Bdellovibrionota;c__Bdellovibrionia;o__Bacteriovoracales;f__Bacteriovoracaceae;g__Halobacteriovorax
ASV610	0	0	0	14	6	27	8	11	0	7	2	5	0	0	0	7	9	12	10	19	8	2	1	3	k__Bacteria;p__Bacteroidota;c__Bacteroidia;o__Flavobacteriales;f__Flavobacteriaceae;g__Flavobacterium;s__Flavobacterium_ponti
ASV611	27	31	34	4	9	0	2	0	0	0	0	0	6	12	8	0	0	0	0	0	0	0	0	0	k__Bacteria;p__Desulfobacterota;c__Desulfobacteria;o__Desulfobacterales;f__Desulfobacteraceae;g__Desulfotignum;s__
ASV612	0	0	0	0	0	0	10	10	19	16	22	14	0	0	0	0	0	0	10	8	0	3	9	22	k__Bacteria;p__Actinobacteriota;c__Actinobacteria;o__Corynebacteriales;f__Nocardiaceae;g__Gordonia
ASV613	0	0	0	8	7	9	0	6	12	0	3	0	0	0	0	14	14	18	19	8	9	0	6	7	k__Bacteria;p__Proteobacteria;c__Alphaproteobacteria;o__Rhodobacterales;f__Rhodobacteraceae
ASV614	0	0	0	0	0	0	4	4	5	10	33	21	0	0	0	0	0	0	0	3	7	8	32	15	k__Bacteria;p__Bacteroidota;c__Bacteroidia;o__Chitinophagales;f__Saprospiraceae
ASV615	0	0	0	0	0	0	12	8	0	8	13	30	0	0	0	0	0	2	0	12	11	6	16	16	k__Bacteria;p__Bacteroidota;c__Bacteroidia;o__Flavobacteriales;f__Flavobacteriaceae;g__Muriicola
ASV616	11	8	9	11	16	10	7	0	14	0	0	0	2	0	0	13	7	11	0	10	5	0	3	6	k__Bacteria;p__Bacteroidota;c__Bacteroidia;o__Bacteroidales;f__Prolixibacteraceae
ASV617	4	0	0	17	12	15	14	13	23	0	6	7	0	0	0	4	4	0	12	8	7	0	8	5	k__Bacteria;p__Proteobacteria;c__Alphaproteobacteria;o__Rhodobacterales;f__Rhodobacteraceae
ASV619	0	2	0	0	0	0	15	35	16	0	9	0	0	0	0	0	0	0	10	26	13	0	9	3	k__Bacteria;p__Bacteroidota;c__Bacteroidia;o__Chitinophagales;f__Saprospiraceae
ASV620	0	0	0	0	0	0	0	0	0	12	6	0	0	0	0	0	0	0	0	0	3	21	45	33	k__Bacteria;p__Patescibacteria;c__Parcubacteria;o__Candidatus_Kaiserbacteria;f__unidentified_Candidatus_Kaiserbacteria;g__unidentified_Candidatus_Kaiserbacteria;s__bacterium_SH4-10
ASV621	0	6	1	0	3	6	13	10	16	5	12	18	1	0	2	2	3	6	0	7	12	0	3	12	k__Bacteria;p__Bacteroidota;c__Ignavibacteria;o__Ignavibacteriales;f__Melioribacteraceae;g__IheB3-7;s__
ASV622	0	0	0	0	19	17	92	0	10	0	9	0	0	0	0	0	0	0	0	0	0	0	0	0	k__Bacteria;p__Proteobacteria;c__Gammaproteobacteria;o__Enterobacterales;f__Vibrionaceae;g__Photobacterium
ASV623	0	0	0	6	0	4	26	9	21	0	14	16	0	0	0	4	8	0	4	6	10	15	3	7	k__Bacteria;p__Proteobacteria;c__Gammaproteobacteria;o__Pseudomonadales;f__Alcanivoracaceae;g__Ketobacter;s__
ASV624	0	0	0	15	9	19	2	18	0	0	0	0	0	0	0	7	12	20	14	12	9	0	0	2	k__Bacteria;p__Bacteroidota;c__Bacteroidia;o__Sphingobacteriales;f__NS11-12_marine_group;g__;s__
ASV625	0	0	0	39	0	23	33	14	0	13	16	25	0	0	0	0	0	0	0	0	0	0	0	0	k__Bacteria;p__Proteobacteria;c__Gammaproteobacteria;o__Enterobacterales;f__Vibrionaceae;g__Vibrio
ASV627	14	6	8	7	5	0	9	11	17	7	4	3	1	4	3	8	4	4	8	9	0	8	0	5	k__Bacteria;p__Proteobacteria;c__Gammaproteobacteria;o__Arenicellales;f__Arenicellaceae;g__;s__
ASV628	29	27	13	29	17	19	2	3	8	0	0	0	0	0	0	0	4	0	0	0	0	0	0	0	k__Bacteria;p__Proteobacteria;c__Gammaproteobacteria;o__Enterobacterales;f__Pseudoalteromonadaceae;g__Pseudoalteromonas
ASV629	46	41	36	11	0	0	0	0	0	0	0	0	0	0	0	0	0	0	0	0	0	0	0	0	k__Bacteria;p__Campylobacterota;c__Campylobacteria;o__Campylobacterales;f__Arcobacteraceae
ASV630	2	0	3	2	0	3	11	15	9	5	14	14	0	0	0	0	0	4	6	11	13	7	6	10	k__Bacteria;p__Proteobacteria;c__Gammaproteobacteria;o__Burkholderiales;f__Rhodocyclaceae;g__Denitromonas
ASV631	0	0	2	10	0	0	14	0	0	4	7	0	0	3	0	0	8	9	29	11	13	0	10	13	k__Bacteria;p__Proteobacteria;c__Gammaproteobacteria;o__Burkholderiales;f__Rhodocyclaceae;g__Denitromonas;s__Denitromonas_sp_SFB-2
ASV632	0	0	0	11	14	20	12	4	8	0	3	0	0	0	0	5	20	22	6	8	9	0	0	0	k__Bacteria;p__Proteobacteria;c__Gammaproteobacteria;o__Pseudomonadales;f__Halieaceae;g__Congregibacter;s__
ASV633	0	0	0	0	8	0	14	13	14	16	10	14	0	0	0	0	0	5	14	9	14	9	4	5	k__Bacteria;p__Bacteroidota;c__Bacteroidia;o__Flavobacteriales;f__Crocinitomicaceae;g__Crocinitomix;s__
ASV634	0	0	0	9	0	10	0	0	20	0	0	0	0	0	0	13	0	19	0	0	11	25	15	12	k__Bacteria;p__Proteobacteria;c__Alphaproteobacteria;o__Sphingomonadales;f__Sphingomonadaceae
ASV635	0	3	0	0	0	0	20	14	11	0	14	8	0	2	0	0	0	7	0	9	19	0	4	11	k__Bacteria;p__Proteobacteria;c__Gammaproteobacteria;o__Pseudomonadales;f__Pseudohongiellaceae;g__Pseudohongiella;s__
ASV636	27	9	26	8	9	0	9	0	0	9	13	0	0	6	0	0	0	0	12	0	6	0	5	0	k__Bacteria;p__Proteobacteria;c__Gammaproteobacteria;o__Pseudomonadales;f__Spongiibacteraceae;g__BD1-7_clade;s__
ASV637	0	0	0	0	0	0	8	13	13	0	0	0	0	0	0	8	7	0	42	15	17	10	7	7	k__Bacteria;p__Proteobacteria;c__Alphaproteobacteria;o__Rhodobacterales;f__Rhodobacteraceae;g__Thioclava
ASV638	0	0	0	0	3	0	12	19	42	0	5	0	0	0	0	0	4	5	10	19	19	0	6	0	k__Bacteria;p__Bacteroidota;c__Bacteroidia;o__Chitinophagales;f__Saprospiraceae;g__Lewinella;s__
ASV639	0	0	0	6	1	0	8	12	27	10	15	19	0	0	0	0	1	2	13	8	5	0	3	15	k__Bacteria;p__Actinobacteriota;c__Actinobacteria;o__Corynebacteriales;f__Nocardiaceae;g__Rhodococcus
ASV640	0	56	51	0	0	0	0	0	0	0	0	0	0	0	0	0	0	0	0	0	0	0	0	0	k__Bacteria;p__Proteobacteria;c__Gammaproteobacteria;o__Enterobacterales;f__Vibrionaceae
ASV641	61	25	26	16	0	10	0	0	11	0	0	0	0	0	0	0	0	0	0	0	0	0	0	0	k__Bacteria;p__Proteobacteria;c__Gammaproteobacteria;o__Enterobacterales;f__Vibrionaceae;g__Vibrio;s__Vibrio_hispanicus
ASV642	0	0	0	6	0	8	17	12	15	9	10	7	0	0	0	5	7	5	9	8	9	0	4	8	k__Bacteria;p__Proteobacteria;c__Alphaproteobacteria;o__Rhodobacterales;f__Rhodobacteraceae
ASV643	0	8	8	0	0	0	4	6	9	40	7	10	0	0	3	1	0	0	12	6	0	35	3	6	k__Bacteria;p__Firmicutes;c__Clostridia;o__Clostridiales;f__Clostridiaceae;g__Clostridium_sensu_stricto_1;s__swine_fecal_bacterium_SD-Pec10
ASV644	19	25	40	0	0	0	3	0	0	0	0	0	3	14	7	1	2	2	2	0	0	0	0	0	k__Bacteria;p__Desulfobacterota;c__Desulfobacteria;o__Desulfobacterales;f__unidentified_Desulfobacterales;g__Desulfatiferula
ASV645	46	33	25	21	0	0	0	0	0	0	7	0	0	0	0	0	0	0	0	0	0	0	0	0	k__Bacteria;p__Proteobacteria;c__Gammaproteobacteria;o__Enterobacterales;f__Vibrionaceae;g__Vibrio
ASV646	0	1	0	23	27	19	0	0	3	0	0	0	0	0	0	18	33	19	0	0	0	0	0	0	k__Bacteria;p__Bacteroidota;c__Bacteroidia;o__Flavobacteriales;f__Flavobacteriaceae;g__Lutibacter;s__Lutibacter_maritimus
ASV647	0	0	0	53	36	0	0	0	0	0	0	0	0	0	0	0	0	44	0	0	0	0	0	0	k__Bacteria;p__Bdellovibrionota;c__Bdellovibrionia;o__Bdellovibrionales;f__Bdellovibrionaceae;g__OM27_clade;s__
ASV648	29	4	6	21	13	0	6	0	21	0	9	0	0	4	3	14	13	2	0	0	0	0	0	0	k__Bacteria;p__Chloroflexi;c__Anaerolineae;o__Anaerolineales;f__Anaerolineaceae;g__ADurb.Bin120;s__
ASV649	0	0	0	0	0	0	9	2	17	35	14	0	0	0	0	0	0	0	19	7	0	19	13	12	k__Bacteria;p__Actinobacteriota;c__Acidimicrobiia;o__Microtrichales;f__Ilumatobacteraceae;g__Ilumatobacter;s__
ASV650	0	0	0	5	0	0	2	0	9	0	3	2	0	0	0	6	4	35	25	2	6	17	14	3	k__Bacteria;p__Patescibacteria;c__Parcubacteria;o__Candidatus_Kaiserbacteria;f__unidentified_Candidatus_Kaiserbacteria;g__unidentified_Candidatus_Kaiserbacteria;s__bacterium_SH4-10
ASV651	0	6	8	9	6	5	12	5	0	0	9	11	0	3	2	3	4	12	5	7	6	2	2	4	k__Bacteria;p__Proteobacteria;c__Gammaproteobacteria;o__unidentified_Gammaproteobacteria;f__unidentified_Gammaproteobacteria;g__;s__
ASV652	5	4	3	0	0	3	5	8	0	0	6	7	3	0	0	4	0	12	10	8	7	8	21	7	k__Bacteria;p__Proteobacteria;c__Alphaproteobacteria;o__Sphingomonadales;f__Sphingomonadaceae;g__Sphingomicrobium
ASV653	0	3	8	0	4	0	12	16	3	5	3	13	3	0	1	0	6	7	2	10	21	0	11	4	k__Bacteria;p__Proteobacteria;c__Gammaproteobacteria;o__Run-SP154;f__;g__;s__
ASV654	39	27	31	0	4	0	0	0	2	0	0	0	9	7	3	0	0	0	0	0	0	0	0	0	k__Bacteria;p__Desulfobacterota;c__Desulfuromonadia;o__Desulfuromonadales;f__Geopsychrobacteraceae
ASV655	0	0	0	12	30	21	10	7	25	0	0	0	0	0	0	0	8	6	0	5	18	0	0	0	k__Bacteria;p__Bdellovibrionota;c__Bdellovibrionia;o__Bdellovibrionales;f__Bdellovibrionaceae;g__OM27_clade;s__
ASV656	0	5	0	0	2	10	0	0	16	0	23	15	0	0	0	0	0	3	0	7	0	0	16	20	k__Bacteria;p__Actinobacteriota;c__Actinobacteria;o__PeM15;f__;g__;s__
ASV657	8	34	31	0	0	0	0	0	0	0	0	0	13	10	8	1	0	0	0	0	0	0	0	0	k__Bacteria;p__Cloacimonadota;c__Cloacimonadia;o__Cloacimonadales;f__MSBL8;g__;s__
ASV658	0	0	0	0	0	0	27	7	7	3	0	5	0	0	0	0	0	0	19	17	23	7	4	8	k__Bacteria;p__Bacteroidota;c__Bacteroidia;o__Cytophagales;f__Cyclobacteriaceae;g__;s__
ASV659	0	0	0	0	8	0	0	9	0	0	16	6	0	0	0	3	7	11	6	4	8	28	10	8	k__Bacteria;p__Proteobacteria;c__Gammaproteobacteria;o__Pseudomonadales;f__Pseudohongiellaceae;g__Pseudohongiella;s__
ASV660	21	37	35	0	0	0	0	0	23	0	3	0	2	0	0	0	0	0	0	1	0	0	0	0	k__Bacteria;p__Proteobacteria;c__Gammaproteobacteria;o__Enterobacterales;f__Shewanellaceae;g__Shewanella
ASV661	0	0	0	16	0	0	16	0	41	0	0	15	0	0	0	8	0	0	0	0	16	23	18	0	k__Bacteria;p__Proteobacteria;c__Alphaproteobacteria;o__Rhizobiales;f__Rhizobiaceae
ASV662	0	0	0	11	8	0	6	13	0	0	14	0	0	0	0	5	0	0	19	5	10	5	15	9	k__Bacteria;p__Proteobacteria;c__Alphaproteobacteria;o__Rhodobacterales;f__Rhodobacteraceae;g__Aliiroseovarius
ASV663	0	0	0	0	0	0	0	0	16	0	7	0	0	0	0	13	7	13	34	15	7	15	0	5	k__Bacteria;p__Proteobacteria;c__Alphaproteobacteria;o__Rhodobacterales;f__Rhodobacteraceae
ASV664	0	0	0	6	23	0	2	16	0	0	12	16	0	0	0	1	4	7	4	5	6	0	6	10	k__Bacteria;p__Proteobacteria;c__Gammaproteobacteria;o__Pseudomonadales;f__Alcanivoracaceae1;g__Alcanivorax
ASV665	0	2	1	5	3	0	9	13	8	9	15	8	0	0	0	3	2	2	3	4	8	2	12	10	k__Bacteria;p__Actinobacteriota;c__Actinobacteria;o__Propionibacteriales;f__Propionibacteriaceae;g__unidentified_Propionibacteriaceae;s__Gram-positive_bacterium_SOGA22
ASV666	0	0	0	0	9	16	17	23	6	0	0	11	0	0	0	0	8	8	9	10	10	0	0	0	k__Bacteria;p__Proteobacteria;c__Alphaproteobacteria;o__Sphingomonadales;f__Sphingomonadaceae;g__Altererythrobacter
ASV667	0	0	0	0	0	0	6	8	6	37	10	0	0	0	0	0	0	0	14	2	1	22	13	13	k__Bacteria;p__Proteobacteria;c__Alphaproteobacteria;o__Rhizobiales;f__Hyphomicrobiaceae;g__Filomicrobium
ASV668	0	0	0	7	7	9	8	9	7	10	14	13	0	0	0	0	13	6	0	10	4	0	8	3	k__Bacteria;p__Proteobacteria;c__Alphaproteobacteria;o__Sphingomonadales;f__Sphingomonadaceae
ASV669	0	0	0	0	0	5	0	0	0	44	16	0	0	0	0	0	3	7	37	9	0	0	0	13	k__Bacteria;p__Proteobacteria;c__Alphaproteobacteria;o__Rhizobiales;f__Rhizobiaceae;g__Oricola
ASV670	0	0	0	0	0	0	17	44	24	0	11	0	0	0	0	0	0	0	0	13	13	0	0	0	k__Bacteria;p__Bacteroidota;c__Bacteroidia;o__Chitinophagales;f__Saprospiraceae
ASV671	0	0	0	0	0	0	0	0	27	57	0	0	0	0	0	0	0	0	48	0	0	50	0	0	k__Bacteria;p__Proteobacteria;c__Alphaproteobacteria;o__Rhodobacterales;f__Rhodobacteraceae
ASV673	0	0	0	0	0	0	58	0	0	0	0	0	0	0	0	0	0	0	0	24	0	0	30	0	k__Bacteria;p__Bacteroidota;c__Bacteroidia;o__Chitinophagales;f__Saprospiraceae
ASV674	0	0	0	36	32	61	0	2	4	0	0	0	0	0	0	0	1	0	0	3	3	0	0	0	k__Bacteria;p__Bacteroidota;c__Bacteroidia;o__Flavobacteriales;f__Crocinitomicaceae
ASV675	6	7	12	6	0	6	15	15	5	0	10	11	3	0	0	2	5	4	0	5	4	0	0	5	k__Bacteria;p__Proteobacteria;c__Gammaproteobacteria;o__Burkholderiales;f__Rhodocyclaceae;g__Thauera
ASV676	0	0	0	0	3	7	9	11	8	11	12	10	0	0	0	0	0	4	6	13	5	0	4	13	k__Bacteria;p__Proteobacteria;c__Alphaproteobacteria;o__Rhodobacterales;f__Rhodobacteraceae
ASV677	0	0	0	0	0	0	0	0	0	0	0	0	0	0	0	0	0	0	31	7	9	46	18	14	k__Bacteria;p__Proteobacteria;c__Alphaproteobacteria;o__Rhizobiales;f__Rhizobiaceae
ASV678	31	20	48	0	0	0	0	0	0	0	0	0	7	0	3	0	0	3	0	0	0	0	0	0	k__Bacteria;p__Desulfobacterota;c__Desulfobacteria;o__Desulfobacterales;f__Desulfosarcinaceae;g__unidentified_Desulfosarcinaceae;s__bacterium_enrichment_culture_clone_Oil_10
ASV679	0	0	0	0	4	2	14	11	21	7	6	10	0	0	0	0	3	4	3	15	10	0	10	4	k__Bacteria;p__Bacteroidota;c__Bacteroidia;o__Chitinophagales;f__Saprospiraceae;g__;s__
ASV680	66	31	15	0	0	0	0	0	21	7	0	0	0	0	0	0	0	0	0	0	0	0	0	0	k__Bacteria;p__Firmicutes;c__Bacilli;o__Exiguobacterales;f__Exiguobacteraceae;g__Exiguobacterium
ASV681	4	2	0	32	22	13	10	4	18	0	1	0	0	0	0	6	9	9	0	5	0	0	0	0	k__Bacteria;p__Proteobacteria;c__Gammaproteobacteria;o__Pseudomonadales;f__Spongiibacteraceae;g__BD1-7_clade;s__
ASV682	0	0	0	0	0	0	0	5	0	0	4	14	0	0	0	0	0	9	0	7	5	46	19	6	k__Bacteria;p__Proteobacteria;c__Alphaproteobacteria;o__Sphingomonadales;f__Sphingomonadaceae
ASV683	0	0	0	1	0	0	0	0	2	0	0	0	0	1	0	0	5	12	0	13	12	0	34	16	k__Bacteria;p__Bacteroidota;c__Bacteroidia;o__Flavobacteriales;f__Weeksellaceae;g__Chryseobacterium
ASV684	0	0	0	10	43	19	0	0	8	0	0	0	0	0	0	15	27	8	0	0	0	3	0	0	k__Bacteria;p__Bdellovibrionota;c__Bdellovibrionia;o__Bdellovibrionales;f__Bdellovibrionaceae;g__OM27_clade;s__
ASV685	0	0	0	0	0	4	6	5	0	0	0	6	0	0	0	0	0	0	0	4	5	20	44	11	k__Bacteria;p__Proteobacteria;c__Alphaproteobacteria;o__Sphingomonadales;f__Sphingomonadaceae;g__Erythrobacter
ASV686	0	0	0	3	4	8	15	16	9	0	7	9	0	0	0	1	0	3	6	9	9	5	10	6	k__Bacteria;p__Bacteroidota;c__Bacteroidia;o__Chitinophagales;f__Saprospiraceae;g__Lewinella;s__
ASV687	0	0	0	3	5	3	3	2	4	0	2	3	0	0	0	6	22	27	0	5	7	0	3	8	k__Bacteria;p__Campylobacterota;c__Campylobacteria;o__Campylobacterales;f__Sulfurimonadaceae;g__Sulfurimonas;s__bacterium_enrichment_culture_clone_16(2013)
ASV688	0	0	0	0	9	3	27	11	0	0	10	0	0	0	0	0	5	4	5	10	13	0	0	8	k__Bacteria;p__Proteobacteria;c__Gammaproteobacteria;o__Thiotrichales;f__Thiotrichaceae;g__;s__
ASV689	0	10	0	0	18	0	12	8	0	0	12	25	0	0	0	0	0	0	0	6	0	0	0	17	k__Bacteria;p__Desulfobacterota;c__Desulfobacteria;o__Desulfobacterales;f__Desulfosarcinaceae;g__Desulfosarcina;s__
ASV690	11	5	9	0	0	0	11	6	0	0	0	0	5	4	0	0	8	15	0	17	7	0	0	2	k__Bacteria;p__Cyanobacteria;c__Cyanobacteriia;o__Chloroplast;f__unidentified_Chloroplast;g__unidentified_Chloroplast;s__Planoglabratella_opercularis
ASV692	0	0	0	0	56	30	39	0	0	0	0	0	0	0	0	0	0	0	0	0	0	0	0	0	k__Bacteria;p__Proteobacteria;c__Gammaproteobacteria;o__Enterobacterales;f__Vibrionaceae;g__Photobacterium
ASV693	0	0	0	0	0	0	0	6	0	0	7	0	0	0	0	0	0	0	17	13	0	52	20	9	k__Bacteria;p__Proteobacteria;c__Alphaproteobacteria;o__Sphingomonadales;f__Sphingomonadaceae;g__Altererythrobacter
ASV694	33	15	46	0	0	0	0	0	0	0	0	0	7	0	9	0	0	0	0	0	0	0	0	0	k__Bacteria;p__Desulfobacterota;c__Desulfobacteria;o__Desulfobacterales;f__Desulfobacteraceae
ASV695	8	3	3	0	0	0	10	0	33	19	10	13	0	0	0	6	0	4	0	0	8	10	0	7	k__Bacteria;p__Actinobacteriota;c__Coriobacteriia;o__Coriobacteriales;f__Atopobiaceae;g__Atopobium;s__
ASV696	0	5	0	0	0	0	60	0	54	0	15	0	0	0	0	0	0	0	0	0	0	0	0	0	k__Bacteria;p__Proteobacteria;c__Gammaproteobacteria;o__Enterobacterales;f__Vibrionaceae;g__Photobacterium;s__Photobacterium_ganghwense
ASV697	0	0	0	0	0	3	0	2	0	0	0	0	0	0	0	0	0	0	7	25	6	2	22	22	k__Bacteria;p__Bacteroidota;c__Bacteroidia;o__Chitinophagales;f__;g__;s__
ASV698	0	0	0	14	0	0	0	0	14	7	9	0	0	0	0	16	0	6	21	3	4	9	8	8	k__Bacteria;p__Proteobacteria;c__Alphaproteobacteria;o__Rhizobiales;f__Rhizobiaceae;g__Hoeflea;s__
ASV699	0	0	0	8	7	9	11	11	0	0	5	0	0	0	0	0	0	6	4	8	13	0	12	10	k__Bacteria;p__Proteobacteria;c__Alphaproteobacteria;o__Rhodobacterales;f__Rhodobacteraceae
ASV700	31	25	26	0	15	0	0	0	0	0	0	0	0	0	0	0	0	11	0	0	0	0	0	0	k__Bacteria;p__Desulfobacterota;c__Desulfobacteria;o__Desulfobacterales;f__Desulfobacteraceae;g__Desulfobacter
ASV701	15	11	14	9	0	10	0	0	14	0	0	0	0	6	0	9	15	13	4	0	0	0	0	0	k__Bacteria;p__Bacteroidota;c__Bacteroidia;o__Bacteroidales;f__Prolixibacteraceae;g__Draconibacterium;s__
ASV702	0	0	0	8	13	13	12	5	6	0	11	0	0	0	0	3	6	11	0	5	7	2	1	5	k__Bacteria;p__Proteobacteria;c__Gammaproteobacteria;o__Pseudomonadales;f__Alcanivoracaceae1;g__Alcanivorax;s__
ASV703	54	28	34	0	0	0	0	0	0	0	0	0	0	0	0	0	0	0	0	0	0	0	0	0	k__Bacteria;p__Proteobacteria;c__Gammaproteobacteria;o__Enterobacterales;f__Psychromonadaceae;g__Psychromonas
ASV704	0	0	0	0	7	0	10	15	46	37	11	0	0	0	0	0	0	0	27	0	0	0	0	0	k__Bacteria;p__Verrucomicrobiota;c__Verrucomicrobiae;o__Verrucomicrobiales;f__DEV007;g__;s__
ASV705	0	0	0	0	0	8	0	11	0	0	11	0	0	0	0	9	0	0	11	26	22	0	0	4	k__Bacteria;p__Bacteroidota;c__Bacteroidia;o__Flavobacteriales;f__Flavobacteriaceae
ASV706	0	0	0	10	23	19	0	0	0	0	0	0	0	0	4	7	28	20	0	0	2	4	0	0	k__Bacteria;p__Bacteroidota;c__Bacteroidia;o__Flavobacteriales;f__Flavobacteriaceae;g__Lutibacter;s__
ASV707	17	7	16	22	16	24	12	0	0	0	6	0	0	0	0	0	0	0	0	0	0	0	0	0	k__Bacteria;p__Proteobacteria;c__Gammaproteobacteria;o__Enterobacterales;f__Vibrionaceae;g__Vibrio
ASV708	0	0	0	0	14	0	15	11	23	0	0	0	0	0	0	4	0	0	14	11	18	14	0	0	k__Bacteria;p__Bacteroidota;c__Bacteroidia;o__Flavobacteriales;f__Flavobacteriaceae
ASV709	0	0	0	0	0	14	0	37	0	0	0	0	0	0	0	0	0	0	0	13	39	0	0	0	k__Bacteria;p__Bacteroidota;c__Bacteroidia;o__Flavobacteriales;f__Flavobacteriaceae;g__Psychroserpens;s__
ASV710	29	41	23	10	0	0	0	0	0	0	0	0	0	0	0	0	0	0	0	0	0	0	0	0	k__Bacteria;p__Proteobacteria;c__Gammaproteobacteria;o__Enterobacterales;f__Vibrionaceae;g__Vibrio
ASV711	0	0	0	10	22	15	0	0	13	0	0	0	0	0	0	7	5	26	10	3	4	0	2	0	k__Bacteria;p__Bacteroidota;c__Bacteroidia
ASV712	23	25	23	0	0	0	0	0	0	0	0	0	4	9	5	3	4	3	0	0	0	0	0	0	k__Bacteria;p__Desulfobacterota;c__Desulfobacteria;o__Desulfobacterales;f__Desulfobacteraceae;g__Desulfoconvexum
ASV713	0	0	97	0	0	0	0	0	0	0	0	6	0	0	0	0	0	0	0	0	0	0	0	0	k__Bacteria;p__Proteobacteria;c__Gammaproteobacteria;o__Enterobacterales;f__Enterobacteriaceae
ASV714	0	0	0	12	10	25	6	5	9	0	0	0	0	0	0	3	0	26	6	6	0	0	0	0	k__Bacteria;p__Bacteroidota;c__Bacteroidia;o__Flavobacteriales;f__Crocinitomicaceae
ASV715	0	0	0	36	8	7	0	16	0	21	0	0	0	0	0	0	4	8	0	0	7	0	0	12	k__Bacteria;p__Proteobacteria;c__Alphaproteobacteria;o__Rhodobacterales;f__Rhodobacteraceae;g__Ruegeria
ASV716	29	43	27	0	0	0	0	0	0	0	0	0	0	0	0	0	0	0	0	0	0	0	0	0	k__Bacteria;p__Campylobacterota;c__Campylobacteria;o__Campylobacterales;f__Sulfurimonadaceae;g__Sulfurimonas
ASV717	0	0	0	0	8	0	16	17	0	0	13	0	0	0	0	0	0	7	9	7	12	0	8	3	k__Bacteria;p__Proteobacteria;c__Gammaproteobacteria;o__Chromatiales;f__Chromatiaceae;g__Candidatus_Thiobios;s__
ASV718	0	0	0	3	0	0	6	16	0	0	9	15	0	0	0	0	0	1	5	15	14	0	14	6	k__Bacteria;p__Bacteroidota;c__Bacteroidia;o__Chitinophagales;f__Saprospiraceae
ASV719	0	0	0	16	17	18	6	11	0	2	0	3	0	0	0	0	8	23	4	0	3	0	0	0	k__Bacteria;p__Bdellovibrionota;c__Bdellovibrionia;o__Bdellovibrionales;f__Bdellovibrionaceae;g__OM27_clade;s__
ASV720	0	0	0	0	0	0	0	10	7	16	15	19	0	0	0	0	0	0	0	8	5	0	21	9	k__Bacteria;p__Bacteroidota;c__Bacteroidia;o__Chitinophagales;f__Saprospiraceae
ASV721	0	0	0	0	24	0	0	5	0	0	10	0	0	0	0	0	0	7	19	4	7	5	7	16	k__Bacteria;p__Proteobacteria;c__Alphaproteobacteria;o__Rhodobacterales;f__Rhodobacteraceae
ASV722	0	0	0	0	0	0	0	0	0	0	0	0	0	0	0	0	26	0	0	31	20	18	8	0	k__Bacteria;p__Bacteroidota;c__Bacteroidia;o__Flavobacteriales;f__Flavobacteriaceae;g__Hanstruepera;s__Hanstruepera_neustonica
ASV723	0	0	0	0	0	2	5	8	3	0	7	9	0	0	0	0	0	0	6	17	22	0	7	12	k__Bacteria;p__Bacteroidota;c__Bacteroidia;o__Chitinophagales;f__Saprospiraceae;g__Lewinella;s__Lewinella_sp
ASV724	0	0	0	0	0	0	6	0	0	14	8	0	0	0	0	0	0	0	0	3	0	45	16	15	k__Bacteria;p__Proteobacteria;c__Alphaproteobacteria;o__Rhodobacterales;f__Rhodobacteraceae
ASV725	76	39	0	0	0	0	0	0	0	0	0	0	0	0	0	0	0	0	0	0	0	0	0	0	k__Bacteria;p__Fusobacteriota;c__Fusobacteriia;o__Fusobacteriales;f__Fusobacteriaceae;g__Propionigenium;s__
ASV726	0	0	0	0	4	7	12	3	7	7	0	6	0	0	0	3	15	10	6	10	16	0	4	4	k__Bacteria;p__Proteobacteria;c__Alphaproteobacteria;o__Rhodobacterales;f__Rhodobacteraceae;g__Roseovarius
ASV727	0	0	0	5	0	0	22	11	10	19	11	24	0	0	0	0	0	0	12	5	0	0	3	5	k__Bacteria;p__Gemmatimonadota;c__BD2-11_terrestrial_group;o__;f__;g__;s__
ASV728	75	37	0	0	0	0	0	0	0	0	0	0	0	0	4	0	0	0	0	0	0	0	0	0	k__Bacteria;p__Proteobacteria;c__Gammaproteobacteria;o__Enterobacterales;f__Vibrionaceae;g__Aliivibrio
ASV729	0	0	0	0	0	36	54	0	0	0	20	0	0	0	0	0	0	0	0	0	0	0	0	0	k__Bacteria;p__Proteobacteria;c__Gammaproteobacteria;o__Enterobacterales;f__Vibrionaceae;g__Vibrio
ASV730	2	0	5	0	9	9	9	8	0	0	4	7	0	0	2	3	3	7	5	12	6	0	3	6	k__Bacteria;p__Proteobacteria;c__Gammaproteobacteria;o__Pseudomonadales;f__Halieaceae
ASV731	0	0	0	0	0	0	6	3	6	9	6	10	0	0	0	0	0	3	16	10	10	4	15	12	k__Bacteria;p__Verrucomicrobiota;c__Verrucomicrobiae;o__Pedosphaerales;f__Pedosphaeraceae
ASV732	0	0	0	0	0	0	11	10	42	0	8	0	0	0	0	0	0	0	22	8	13	0	0	5	k__Bacteria;p__Bdellovibrionota;c__Bdellovibrionia;o__Bdellovibrionales;f__Bdellovibrionaceae;g__Bdellovibrio;s__
ASV733	0	0	0	0	21	0	0	22	68	24	0	15	0	0	0	0	0	0	0	0	0	0	0	0	k__Bacteria;p__Proteobacteria;c__Gammaproteobacteria;o__Enterobacterales;f__Vibrionaceae;g__Vibrio
ASV734	0	0	0	0	0	0	0	0	0	0	0	0	0	0	0	0	0	0	0	0	0	136	0	0	k__Bacteria;p__Proteobacteria;c__Alphaproteobacteria;o__Rhizobiales;f__Rhizobiaceae
ASV735	0	0	0	0	0	0	10	12	11	0	11	14	0	0	0	3	0	4	0	10	10	0	11	6	k__Bacteria;p__Proteobacteria;c__Gammaproteobacteria;o__Steroidobacterales;f__Woeseiaceae;g__Woeseia;s__
ASV736	9	29	36	0	0	0	0	0	0	0	0	0	4	7	4	0	0	0	0	0	0	0	0	0	k__Bacteria;p__Thermotogota;c__Thermotogae;o__Petrotogales;f__Petrotogaceae;g__SC103;s__
ASV737	0	0	4	7	10	3	6	8	24	6	9	5	0	0	0	2	0	3	6	0	5	0	6	9	k__Bacteria;p__Bacteroidota;c__Bacteroidia;o__Bacteroidales;f__Prolixibacteraceae;g__unidentified_Prolixibacteraceae;s__Mariniphaga_anaerophila
ASV738	0	0	0	23	29	20	0	0	0	0	0	0	0	0	0	24	6	14	0	0	0	0	0	0	k__Bacteria;p__Bdellovibrionota;c__Bdellovibrionia;o__Bdellovibrionales;f__Bdellovibrionaceae;g__OM27_clade;s__
ASV739	0	0	0	0	0	0	0	0	0	0	0	0	0	0	0	0	0	0	0	0	0	0	90	2	k__Bacteria;p__Bacteroidota;c__Bacteroidia;o__Chitinophagales;f__;g__;s__
ASV741	0	0	0	0	0	0	5	11	4	8	13	15	0	0	0	0	0	0	0	10	6	5	16	8	k__Bacteria;p__Proteobacteria;c__Gammaproteobacteria;o__Pseudomonadales;f__KI89A_clade;g__;s__
ASV742	0	0	0	5	13	5	3	4	0	2	0	7	0	0	0	7	10	14	8	2	8	9	7	4	k__Bacteria;p__Patescibacteria;c__Parcubacteria;o__Candidatus_Kaiserbacteria;f__unidentified_Candidatus_Kaiserbacteria;g__unidentified_Candidatus_Kaiserbacteria;s__bacterium_SH4-10
ASV743	0	0	0	0	5	0	5	5	19	11	8	12	0	0	0	10	2	4	0	8	7	5	2	8	k__Bacteria;p__Proteobacteria;c__Alphaproteobacteria;o__Tistrellales;f__Geminicoccaceae;g__;s__
ASV744	15	18	27	2	0	2	0	0	0	0	0	0	9	8	3	0	0	3	0	1	0	0	0	1	k__Bacteria;p__Spirochaetota;c__Spirochaetia;o__Spirochaetales;f__Spirochaetaceae;g__Sediminispirochaeta;s__
ASV745	0	0	0	0	0	0	0	0	0	0	3	7	0	0	0	0	0	0	0	0	0	98	5	9	k__Bacteria;p__Proteobacteria;c__Alphaproteobacteria;o__Rhodobacterales;f__Rhodobacteraceae
ASV747	19	13	19	0	4	0	1	5	7	0	0	0	4	0	2	6	6	5	0	3	0	0	3	4	k__Bacteria;p__Bacteroidota;c__Bacteroidia;o__Bacteroidales;f__Bacteroidetes_vadinHA17;g__;s__
ASV748	27	20	34	0	0	0	0	0	0	0	0	0	9	4	0	0	0	2	0	0	0	0	0	0	k__Bacteria;p__Firmicutes;c__Clostridia;o__Peptostreptococcales-Tissierellales;f__Fusibacteraceae;g__Fusibacter;s__
ASV749	5	6	0	7	7	7	5	6	3	8	5	0	0	0	0	0	0	7	8	14	0	5	7	3	k__Bacteria;p__Proteobacteria;c__Alphaproteobacteria;o__Rhodobacterales;f__Rhodobacteraceae;g__Roseovarius;s__Roseovarius_nanhaiticus
ASV750	0	0	0	11	15	23	0	0	5	0	0	0	0	0	0	20	26	14	0	0	0	0	0	0	k__Bacteria;p__Bdellovibrionota;c__Bdellovibrionia;o__Bdellovibrionales;f__Bdellovibrionaceae;g__OM27_clade;s__
ASV751	0	0	0	6	0	0	8	9	14	21	7	0	0	0	0	3	0	0	10	4	3	3	9	11	k__Bacteria;p__Proteobacteria;c__Alphaproteobacteria;o__Rhodobacterales;f__Rhodobacteraceae;g__Tropicimonas
ASV752	0	0	7	0	8	18	23	16	35	0	0	22	0	0	0	0	0	0	0	0	0	0	0	0	k__Bacteria;p__Proteobacteria;c__Gammaproteobacteria;o__Enterobacterales;f__Vibrionaceae;g__Photobacterium
ASV753	0	0	0	0	0	8	0	29	0	0	0	0	0	0	0	0	12	16	9	17	0	0	6	0	k__Bacteria;p__Bacteroidota;c__Bacteroidia;o__Chitinophagales;f__Saprospiraceae
ASV754	0	0	0	3	4	8	14	14	7	0	6	4	0	0	0	5	0	6	0	0	8	0	6	9	k__Bacteria;p__Proteobacteria;c__Gammaproteobacteria;o__Thiotrichales;f__Thiotrichaceae;g__;s__
ASV755	0	0	0	0	0	6	4	22	0	0	3	7	0	0	0	3	0	0	3	20	14	0	8	3	k__Bacteria;p__Bacteroidota;c__Bacteroidia;o__Chitinophagales;f__Saprospiraceae;g__Lewinella
ASV756	0	0	0	0	11	0	0	0	0	0	0	37	0	0	0	0	0	0	0	0	21	0	0	27	k__Bacteria;p__Bacteroidota;c__Bacteroidia;o__Flavobacteriales;f__Flavobacteriaceae;g__Muricauda
ASV757	0	0	0	0	0	0	0	0	0	0	0	0	0	0	0	0	0	0	6	3	3	10	29	28	k__Bacteria;p__Firmicutes;c__Bacilli;o__Paenibacillales;f__Paenibacillaceae;g__Paenibacillus
ASV758	0	0	0	0	0	0	0	4	0	13	7	0	0	0	0	0	0	0	0	2	4	75	6	2	k__Bacteria;p__Proteobacteria;c__Alphaproteobacteria;o__Sphingomonadales;f__Sphingomonadaceae;g__Sphingorhabdus
ASV759	0	0	0	19	7	18	0	0	0	0	0	0	0	0	0	15	20	19	0	4	0	0	0	0	k__Bacteria;p__Bdellovibrionota;c__Bdellovibrionia;o__Bdellovibrionales;f__Bdellovibrionaceae;g__Bdellovibrio;s__
ASV760	0	2	0	0	7	5	9	0	24	12	3	23	0	0	0	0	0	0	18	4	0	19	0	5	k__Bacteria;p__Proteobacteria;c__Alphaproteobacteria;o__Rhodobacterales;f__Rhodobacteraceae;g__Ruegeria
ASV761	0	0	0	3	0	2	10	14	7	0	5	3	0	0	0	1	3	0	5	8	14	1	7	9	k__Bacteria;p__Proteobacteria;c__Gammaproteobacteria;o__Pseudomonadales;f__Porticoccaceae;g__C1-B045;s__
ASV762	0	0	0	18	14	7	31	15	0	0	0	4	0	0	0	0	0	8	0	0	6	0	0	0	k__Bacteria;p__Bacteroidota;c__Bacteroidia;o__Flavobacteriales;f__Flavobacteriaceae;g__Arenibacter;s__Arenibacter_latericius
ASV763	4	0	9	0	0	0	16	0	0	0	6	9	0	0	4	0	7	13	0	9	15	0	0	0	k__Bacteria;p__Proteobacteria;c__Gammaproteobacteria;o__Thiotrichales;f__Thiotrichaceae;g__;s__
ASV764	1	0	0	9	0	0	4	5	19	21	7	7	0	0	0	1	0	0	14	0	0	26	6	4	k__Bacteria;p__Actinobacteriota;c__Acidimicrobiia;o__Microtrichales;f__Microtrichaceae;g__;s__
ASV765	0	0	4	0	2	3	5	13	13	7	11	14	0	0	0	0	0	3	6	5	6	5	4	6	k__Bacteria;p__Zixibacteria;c__;o__;f__;g__;s__
ASV766	0	0	0	0	0	0	6	2	0	0	22	21	0	0	0	0	0	0	0	6	7	8	5	16	k__Bacteria;p__Proteobacteria;c__Gammaproteobacteria;o__Nitrosococcales;f__Nitrosococcaceae;g__Nitrosococcus
ASV767	0	0	0	0	0	0	0	0	0	0	29	0	0	0	0	0	0	0	26	0	25	0	8	7	k__Bacteria;p__Bacteroidota;c__Bacteroidia;o__Chitinophagales;f__Saprospiraceae
ASV768	0	0	0	0	0	0	20	0	3	7	19	19	0	0	0	1	0	0	0	8	3	0	11	8	k__Bacteria;p__Proteobacteria;c__Gammaproteobacteria;o__Burkholderiales;f__Nitrosomonadaceae;g__Nitrosomonas
ASV769	0	0	0	0	0	0	0	0	0	0	0	0	0	0	0	0	0	0	0	0	0	0	88	0	k__Bacteria;p__Bacteroidota;c__Bacteroidia;o__Chitinophagales;f__;g__;s__
ASV770	0	18	26	0	5	3	0	2	0	0	2	5	0	5	0	0	7	8	3	4	0	0	0	0	k__Bacteria;p__Bacteroidota;c__Bacteroidia;o__Bacteroidales
ASV771	0	0	0	0	0	0	12	13	0	8	12	5	0	0	0	0	0	1	4	5	10	3	5	11	k__Bacteria;p__Proteobacteria;c__Alphaproteobacteria;o__Rhizobiales;f__Thermopetrobacteraceae;g__Thermopetrobacter;s__Tepidamorphus_sp
ASV774	0	6	14	0	15	10	0	6	0	0	0	0	0	0	0	0	14	11	0	0	0	0	9	4	k__Bacteria;p__Proteobacteria;c__Gammaproteobacteria;o__Pseudomonadales;f__Halieaceae
ASV775	0	0	0	0	0	0	13	0	0	0	6	0	0	0	0	13	0	9	0	15	0	0	14	10	k__Bacteria;p__Proteobacteria;c__Alphaproteobacteria;o__Rhodobacterales;f__Rhodobacteraceae
ASV776	9	18	23	0	0	0	0	0	0	0	0	0	7	5	4	3	4	10	0	0	0	0	0	0	k__Bacteria;p__Desulfobacterota;c__Desulfuromonadia;o__Desulfuromonadales;f__Geopsychrobacteraceae;g__Desulfuromusa
ASV777	4	0	3	0	0	12	5	7	6	8	6	0	0	0	0	6	6	6	0	7	5	0	6	7	k__Bacteria;p__Proteobacteria;c__Alphaproteobacteria;o__Rhodobacterales;f__Rhodobacteraceae;g__Yoonia-Loktanella
ASV778	0	5	8	0	0	0	13	9	0	1	17	0	0	2	0	0	0	5	0	6	2	2	2	11	k__Bacteria;p__Cyanobacteria;c__Cyanobacteriia;o__Cyanobacteriales;f__Xenococcaceae;g__Pleurocapsa_PCC-7319
ASV779	3	4	2	0	4	0	19	7	16	6	5	8	0	1	0	0	5	3	7	3	10	0	0	2	k__Bacteria;p__Latescibacterota;c__unidentified_Latescibacterota;o__unidentified_Latescibacterota;f__unidentified_Latescibacterota;g__unidentified_Latescibacterota;s__saltmarsh_clone_LCP-67
ASV780	0	0	0	0	0	0	17	6	0	15	9	16	0	0	0	0	0	0	19	7	9	14	0	0	k__Bacteria;p__Proteobacteria;c__Alphaproteobacteria;o__Rhodobacterales;f__Rhodobacteraceae;g__Defluviimonas;s__
ASV781	0	0	0	0	0	0	0	0	0	0	0	0	0	0	0	0	0	0	0	14	10	0	44	11	k__Bacteria;p__Proteobacteria;c__Alphaproteobacteria;o__Sphingomonadales;f__Sphingomonadaceae;g__Erythrobacter
ASV782	0	0	0	0	0	0	1	0	0	3	6	7	0	0	0	0	0	1	3	8	5	11	29	9	k__Bacteria;p__Bacteroidota;c__Bacteroidia;o__Chitinophagales;f__Saprospiraceae
ASV783	0	0	0	0	20	0	0	0	0	0	0	14	0	0	0	0	0	10	0	0	21	21	0	9	k__Bacteria;p__Proteobacteria;c__Alphaproteobacteria;o__Rhodobacterales;f__Rhodobacteraceae
ASV785	20	17	29	0	0	0	0	2	0	0	2	0	6	8	2	0	0	0	0	0	0	0	0	0	k__Bacteria;p__Firmicutes;c__Clostridia;o__Peptostreptococcales-Tissierellales;f__Fusibacteraceae;g__Fusibacter;s__Fusibacter_fontis
ASV786	0	0	0	0	0	0	11	12	0	24	0	0	0	0	0	0	0	0	12	10	16	22	0	0	k__Bacteria;p__Bacteroidota;c__Bacteroidia;o__Flavobacteriales;f__Flavobacteriaceae;g__Winogradskyella
ASV787	0	0	0	0	0	0	0	0	0	0	0	162	0	0	0	0	0	0	0	0	0	0	0	0	k__Bacteria;p__Bacteroidota;c__Bacteroidia;o__Flavobacteriales;f__Crocinitomicaceae;g__Salinirepens;s__
ASV788	0	0	0	33	15	10	0	0	0	0	0	0	0	0	0	25	17	0	15	0	0	0	0	0	k__Bacteria;p__Bacteroidota;c__Bacteroidia;o__Flavobacteriales;f__Flavobacteriaceae;g__Bizionia
ASV789	15	11	0	0	0	0	0	17	0	0	0	0	0	8	0	0	0	11	0	20	0	0	0	0	k__Bacteria;p__Proteobacteria;c__Gammaproteobacteria;o__Chromatiales;f__Chromatiaceae;g__Candidatus_Thiobios;s__
ASV790	0	3	0	14	11	10	5	9	9	0	0	0	0	0	0	0	0	4	17	7	13	0	0	0	k__Bacteria;p__Proteobacteria;c__Alphaproteobacteria;o__Rhodobacterales;f__Rhodobacteraceae
ASV791	0	7	0	61	0	0	19	0	0	0	17	0	0	0	0	0	0	0	0	0	0	0	0	0	k__Bacteria;p__Proteobacteria;c__Gammaproteobacteria;o__Enterobacterales;f__Vibrionaceae;g__Photobacterium
ASV792	0	0	0	0	7	5	0	8	0	0	0	0	0	0	0	7	19	13	18	0	9	0	10	1	k__Bacteria;p__Proteobacteria;c__Alphaproteobacteria;o__Rhodobacterales;f__Rhodobacteraceae;g__Roseovarius
ASV793	21	29	34	0	0	0	0	0	0	0	0	0	0	0	0	0	0	0	0	0	0	0	0	0	k__Bacteria;p__Proteobacteria;c__Gammaproteobacteria;o__Enterobacterales;f__Vibrionaceae;g__Aliivibrio
ASV794	2	3	0	0	18	19	0	0	0	0	0	0	0	0	2	12	25	15	0	0	0	0	0	0	k__Bacteria;p__Bacteroidota;c__Bacteroidia;o__Chitinophagales;f__Saprospiraceae
ASV795	20	29	24	0	0	0	0	0	0	0	0	2	7	4	0	0	0	0	0	0	0	0	0	0	k__Bacteria;p__Desulfobacterota;c__Desulfobacteria;o__Desulfobacterales;f__Desulfobacteraceae;g__Desulfotignum;s__
ASV796	0	0	0	16	0	0	5	9	0	0	2	7	0	0	0	10	0	0	11	3	4	11	5	11	k__Bacteria;p__Proteobacteria;c__Alphaproteobacteria;o__Rhodobacterales;f__Rhodobacteraceae
ASV797	0	0	0	0	0	0	34	27	0	0	15	0	0	0	0	13	0	0	0	0	0	0	0	0	k__Bacteria;p__Bacteroidota;c__Bacteroidia;o__Flavobacteriales;f__Flavobacteriaceae;g__Arenibacter
ASV798	82	26	0	0	0	0	0	0	0	0	0	0	0	0	0	0	0	0	0	0	0	0	0	0	k__Bacteria;p__Fusobacteriota;c__Fusobacteriia;o__Fusobacteriales;f__Fusobacteriaceae;g__Psychrilyobacter
ASV799	11	21	37	9	0	0	0	0	3	0	0	0	3	0	0	0	0	2	0	0	0	0	0	0	k__Bacteria;p__Proteobacteria;c__Gammaproteobacteria;o__Enterobacterales;f__Shewanellaceae;g__Shewanella
ASV800	26	25	33	3	0	0	0	0	0	0	0	0	0	0	0	0	0	0	0	0	0	0	0	1	k__Bacteria;p__Desulfobacterota;c__Desulfobacteria;o__Desulfobacterales;f__Desulfosarcinaceae;g__SEEP-SRB1;s__
ASV801	0	0	0	7	12	3	4	9	33	5	13	6	0	0	0	1	0	0	12	2	0	6	0	0	k__Bacteria;p__Verrucomicrobiota;c__Verrucomicrobiae;o__Verrucomicrobiales;f__DEV007;g__;s__
ASV802	0	0	0	0	3	0	2	3	0	0	0	0	0	0	0	0	4	18	3	11	7	3	24	2	k__Bacteria;p__Proteobacteria;c__Gammaproteobacteria;o__unidentified_Gammaproteobacteria;f__unidentified_Gammaproteobacteria;g__Marinicella;s__
ASV803	16	12	25	6	0	5	2	5	5	0	4	3	3	0	0	0	0	4	0	0	0	2	0	1	k__Bacteria;p__Bacteroidota;c__Bacteroidia;o__Bacteroidales;f__Bacteroidetes_vadinHA17;g__;s__
ASV804	0	0	0	2	0	5	6	2	2	6	6	5	0	0	0	1	5	7	6	8	12	5	7	4	k__Bacteria;p__Proteobacteria;c__Alphaproteobacteria;o__Rhodobacterales;f__Rhodobacteraceae;g__Thioclava
ASV805	0	0	0	0	0	0	0	2	3	0	6	3	0	0	0	0	0	0	0	3	1	0	55	11	k__Bacteria;p__Proteobacteria;c__Alphaproteobacteria;o__Caulobacterales;f__Hyphomonadaceae;g__Hyphobacterium
ASV806	0	0	0	31	0	6	0	0	35	0	0	0	0	0	0	5	0	0	22	4	2	12	0	3	k__Bacteria;p__Verrucomicrobiota;c__Verrucomicrobiae;o__Verrucomicrobiales;f__DEV007;g__;s__
ASV807	0	0	0	3	8	6	3	11	15	6	2	0	0	0	0	0	2	2	23	5	11	0	8	2	k__Bacteria;p__Desulfobacterota;c__Desulfuromonadia;o__Bradymonadales;f__unidentified_Bradymonadales;g__unidentified_Bradymonadales;s__delta_proteobacterium_GMD14H09
ASV808	0	0	0	0	0	0	15	10	0	0	9	14	0	0	0	0	0	6	8	8	10	0	0	7	k__Bacteria;p__Proteobacteria;c__Gammaproteobacteria;o__Thiotrichales;f__Thiotrichaceae;g__;s__
ASV809	0	0	0	9	13	9	10	10	17	13	7	0	0	0	0	0	0	5	0	3	0	8	0	4	k__Bacteria;p__Proteobacteria;c__Alphaproteobacteria;o__Rhodobacterales;f__Rhodobacteraceae;g__Roseovarius
ASV810	0	0	0	0	2	0	12	12	8	6	10	9	0	0	0	7	0	7	8	0	4	2	3	6	k__Bacteria;p__Proteobacteria;c__Gammaproteobacteria;o__unidentified_Gammaproteobacteria;f__unidentified_Gammaproteobacteria;g__unidentified_Gammaproteobacteria;s__Chromatiales_bacterium_S2
ASV811	3	4	0	9	6	0	0	0	0	0	6	11	0	0	0	0	4	6	5	4	6	9	5	7	k__Bacteria;p__Bacteroidota;c__Bacteroidia;o__Flavobacteriales;f__Flavobacteriaceae;g__Robiginitalea;s__
ASV812	4	0	0	3	3	0	0	6	13	0	6	0	0	4	0	5	4	0	14	9	10	0	6	9	k__Bacteria;p__Proteobacteria;c__Gammaproteobacteria;o__Chromatiales;f__Sedimenticolaceae;g__Sedimenticola;s__
ASV814	8	9	8	0	0	0	18	7	0	0	7	14	0	0	0	0	0	0	0	8	3	0	0	4	k__Bacteria;p__Desulfobacterota;c__Desulfobacteria;o__Desulfobacterales;f__Desulfococcaceae;g__Desulfococcus;s__
ASV815	0	0	0	0	0	6	12	27	0	0	4	9	0	0	0	0	0	2	7	5	8	0	4	3	k__Bacteria;p__Proteobacteria;c__Gammaproteobacteria;o__Thiotrichales;f__Thiotrichaceae
ASV816	0	0	0	0	8	0	8	5	11	14	11	0	0	0	0	0	0	7	10	6	5	8	0	3	k__Bacteria;p__Proteobacteria;c__Alphaproteobacteria;o__Rhodobacterales;f__Rhodobacteraceae
ASV817	0	0	0	4	4	6	9	11	0	0	4	0	0	0	0	0	8	0	9	15	15	0	1	0	k__Bacteria;p__Bacteroidota;c__Bacteroidia;o__Flavobacteriales;f__Flavobacteriaceae
ASV818	0	0	0	10	7	0	0	0	6	0	0	0	0	0	0	21	11	19	5	2	4	0	2	2	k__Bacteria;p__Proteobacteria;c__Gammaproteobacteria;o__Pseudomonadales;f__Spongiibacteraceae;g__BD1-7_clade;s__
ASV819	0	0	0	0	10	6	5	0	0	12	0	7	0	0	0	0	0	5	0	0	0	31	4	12	k__Bacteria;p__Proteobacteria;c__Alphaproteobacteria;o__Rhodobacterales;f__Rhodobacteraceae
ASV820	18	17	19	3	0	3	0	3	0	0	4	0	0	6	0	0	0	3	0	0	3	0	0	2	k__Bacteria;p__Bacteroidota;c__Bacteroidia;o__Bacteroidales;f__Bacteroidetes_BD2-2;g__;s__
ASV821	0	0	15	9	20	14	6	15	0	4	0	0	10	0	0	0	0	0	0	0	0	0	0	0	k__Bacteria;p__Bacteroidota;c__Bacteroidia;o__Bacteroidetes_VC2.1_Bac22;f__;g__;s__
ASV822	7	5	4	3	0	0	1	0	0	0	0	0	0	0	0	0	0	51	0	0	0	0	0	0	k__Bacteria;p__Campylobacterota;c__Campylobacteria;o__Campylobacterales;f__Arcobacteraceae;g__Halarcobacter
ASV823	0	4	8	0	2	8	0	3	9	11	7	14	4	0	0	7	0	0	0	5	4	9	4	4	k__Bacteria;p__Proteobacteria;c__Alphaproteobacteria;o__Rhodobacterales;f__Rhodobacteraceae;g__Gemmobacter;s__Gemmobacter_aquaticus
ASV824	0	35	36	0	0	0	0	0	0	0	0	0	0	0	0	0	0	0	0	0	0	0	0	0	k__Bacteria;p__Proteobacteria;c__Gammaproteobacteria;o__Enterobacterales;f__Vibrionaceae;g__Photobacterium;s__Photobacterium_lipolyticum
ASV825	0	0	0	0	0	0	12	5	36	0	0	3	0	0	0	0	0	0	0	7	30	0	0	3	k__Bacteria;p__Bacteroidota;c__Bacteroidia;o__Flavobacteriales
ASV826	0	0	0	0	0	0	0	0	0	0	0	0	0	0	0	13	0	3	10	7	2	53	4	7	k__Bacteria;p__Proteobacteria;c__Alphaproteobacteria;o__Rhodobacterales;f__Rhodobacteraceae;g__Roseovarius
ASV827	0	0	0	0	0	0	0	3	0	0	0	0	0	0	0	6	9	5	22	12	14	0	8	6	k__Bacteria;p__Proteobacteria;c__Alphaproteobacteria;o__Rhodobacterales;f__Rhodobacteraceae;g__Pseudophaeobacter
ASV828	0	0	0	0	0	0	0	0	0	15	21	0	0	0	0	0	0	0	0	7	0	0	29	7	k__Bacteria;p__Proteobacteria;c__Alphaproteobacteria;o__Rhodobacterales;f__Rhodobacteraceae;g__Maritimibacter
ASV829	0	0	0	0	0	0	0	0	0	0	0	0	0	0	0	44	0	35	0	0	0	0	0	0	k__Bacteria;p__Proteobacteria;c__Alphaproteobacteria;o__Rhodobacterales;f__Rhodobacteraceae;g__Pseudooceanicola
ASV830	15	41	17	0	0	0	0	0	0	0	0	0	0	0	0	0	0	0	0	0	0	0	0	0	k__Bacteria;p__Campylobacterota;c__Campylobacteria;o__Campylobacterales;f__Sulfurimonadaceae;g__Sulfurimonas
ASV831	0	0	0	0	0	0	39	0	0	0	0	75	0	0	0	0	0	0	7	0	0	0	0	0	k__Bacteria;p__Proteobacteria;c__Gammaproteobacteria;o__Enterobacterales;f__Vibrionaceae;g__Photobacterium
ASV832	0	0	0	3	0	0	0	0	0	0	0	0	0	0	0	0	0	3	37	10	38	0	0	0	k__Bacteria;p__Bdellovibrionota;c__Bdellovibrionia;o__Bdellovibrionales;f__Bdellovibrionaceae;g__OM27_clade;s__
ASV833	0	0	0	0	3	0	9	6	4	0	2	0	0	0	0	2	8	5	7	0	4	0	3	20	k__Bacteria;p__Bacteroidota;c__Bacteroidia;o__Cytophagales;f__Cyclobacteriaceae;g__unidentified_Cyclobacteriaceae
ASV834	15	15	19	0	0	0	0	0	5	0	0	0	0	10	4	7	0	4	4	0	0	0	0	0	k__Bacteria;p__Spirochaetota;c__Leptospirae;o__Leptospirales;f__Leptospiraceae;g__RBG-16-49-21;s__
ASV835	15	33	30	0	0	0	0	0	0	0	0	0	0	0	0	0	0	0	0	0	0	0	0	0	k__Bacteria;p__Proteobacteria;c__Gammaproteobacteria;o__Enterobacterales;f__Vibrionaceae;g__Photobacterium
ASV836	24	31	26	0	0	0	0	0	0	0	0	0	0	0	0	0	0	0	0	0	0	0	0	0	k__Bacteria;p__Proteobacteria;c__Gammaproteobacteria;o__Enterobacterales;f__Vibrionaceae;g__Aliivibrio
ASV837	0	0	0	9	0	0	2	0	2	0	0	0	0	0	0	37	17	18	0	1	0	0	0	0	k__Bacteria;p__Bdellovibrionota;c__Bdellovibrionia;o__Bacteriovoracales;f__Bacteriovoracaceae;g__Peredibacter;s__
ASV838	21	16	29	5	2	0	1	0	0	0	0	0	0	0	9	1	0	0	0	0	1	0	0	0	k__Bacteria;p__Acidobacteriota;c__Holophagae;o__Acanthopleuribacterales;f__Acanthopleuribacteraceae;g__Thermotomaculum;s__
ASV839	10	0	0	0	0	0	0	0	0	0	7	0	0	0	0	0	0	14	0	13	20	0	0	6	k__Bacteria;p__Proteobacteria;c__Gammaproteobacteria;o__Chromatiales;f__Chromatiaceae;g__Halochromatium
ASV840	0	0	0	0	0	0	0	0	0	11	26	0	0	0	0	0	0	0	0	0	0	12	20	10	k__Bacteria;p__Chloroflexi;c__Anaerolineae;o__Caldilineales;f__Caldilineaceae;g__;s__
ASV841	0	0	0	0	0	2	0	0	0	0	8	4	0	0	0	0	0	0	0	7	2	0	38	11	k__Bacteria;p__Proteobacteria;c__Alphaproteobacteria;o__Caulobacterales;f__Hyphomonadaceae;g__Robiginitomaculum;s__
ASV842	0	0	0	0	0	0	14	10	8	0	9	0	0	0	0	0	0	13	0	8	0	0	0	8	k__Bacteria;p__Proteobacteria;c__Alphaproteobacteria;o__Rhodobacterales;f__Rhodobacteraceae
ASV843	0	0	0	0	0	0	0	0	0	0	8	14	0	0	0	0	0	0	0	0	5	14	12	23	k__Bacteria;p__Proteobacteria;c__Alphaproteobacteria;o__Rhodobacterales;f__Rhodobacteraceae
ASV844	0	0	0	37	0	0	0	0	40	0	0	0	0	0	0	35	0	0	0	0	0	0	0	0	k__Bacteria;p__Planctomycetota;c__Planctomycetes;o__Planctomycetales;f__Gimesiaceae;g__Gimesia;s__
ASV845	0	1	0	0	4	2	4	8	0	2	9	6	0	0	0	1	5	5	3	6	5	0	9	7	k__Bacteria;p__Proteobacteria;c__Gammaproteobacteria;o__Chromatiales;f__Chromatiaceae
ASV846	0	0	0	0	0	0	7	11	0	10	11	12	0	0	0	0	8	0	5	6	7	5	7	6	k__Bacteria;p__Bacteroidota;c__Bacteroidia;o__Cytophagales;f__Cyclobacteriaceae;g__unidentified_Cyclobacteriaceae;s__Cytophaga_sp
ASV847	2	0	0	3	0	4	6	0	19	6	6	8	0	0	0	0	0	0	7	9	6	1	5	7	k__Bacteria;p__Actinobacteriota;c__Acidimicrobiia;o__Microtrichales;f__unidentified_Microtrichales;g__unidentified_Microtrichales;s__bacterium_YC-ZSS-LKJ199
ASV848	0	0	0	4	20	11	9	10	6	0	0	0	0	0	0	0	15	4	0	4	9	0	1	0	k__Bacteria;p__Bdellovibrionota;c__Bdellovibrionia;o__Bdellovibrionales;f__Bdellovibrionaceae;g__OM27_clade;s__
ASV849	0	0	0	0	0	0	6	7	0	13	0	14	5	0	0	0	0	0	0	0	7	20	10	7	k__Bacteria;p__Actinobacteriota;c__Actinobacteria;o__Micrococcales;f__Microbacteriaceae;g__Leucobacter
ASV850	0	0	0	0	0	0	7	5	0	6	11	12	0	0	0	0	0	0	4	10	6	0	14	7	k__Bacteria;p__Bacteroidota;c__Bacteroidia;o__Chitinophagales;f__Saprospiraceae;g__;s__
ASV851	0	0	0	0	0	0	0	0	69	0	0	0	0	0	0	2	0	0	23	0	0	24	0	2	k__Bacteria;p__Planctomycetota;c__Planctomycetes;o__Planctomycetales;f__Rubinisphaeraceae;g__Fuerstia;s__Fuerstia_marisgermanicae
ASV852	0	0	0	0	0	0	8	9	0	0	11	16	0	0	0	0	0	0	0	0	6	13	6	11	k__Bacteria;p__Proteobacteria;c__Alphaproteobacteria;o__Rhodobacterales;f__Rhodobacteraceae;g__Silicimonas;s__
ASV853	0	0	0	4	12	7	0	0	0	0	0	0	0	0	0	5	9	30	0	6	0	0	1	0	k__Bacteria;p__Bacteroidota;c__Bacteroidia;o__Chitinophagales;f__Saprospiraceae;g__;s__
ASV854	0	0	0	35	20	0	0	0	0	0	0	0	0	0	0	17	16	8	0	0	0	0	0	0	k__Bacteria;p__Proteobacteria;c__Alphaproteobacteria;o__Rhodobacterales;f__Rhodobacteraceae
ASV855	0	0	0	0	0	0	0	8	0	0	5	0	0	0	0	0	0	23	16	0	7	5	0	6	k__Bacteria;p__Bacteroidota;c__Bacteroidia;o__Chitinophagales;f__Saprospiraceae;g__;s__
ASV856	0	0	0	0	0	0	10	7	11	8	5	10	0	0	0	0	0	0	10	6	9	3	3	5	k__Bacteria;p__Proteobacteria;c__Gammaproteobacteria;o__Pseudomonadales;f__Halieaceae
ASV857	0	22	48	0	0	0	0	0	0	0	0	0	0	0	0	0	0	0	0	0	0	0	0	0	k__Bacteria;p__Firmicutes;c__Clostridia;o__Peptostreptococcales-Tissierellales;f__Fusibacteraceae;g__Fusibacter;s__
ASV858	15	19	16	0	0	0	0	0	17	0	0	0	0	15	0	0	0	0	0	0	0	0	0	0	k__Bacteria;p__Desulfobacterota;c__Desulfobacteria;o__Desulfobacterales;f__Desulfosarcinaceae;g__Desulfosarcina;s__
ASV859	10	13	28	5	2	0	0	0	0	3	4	3	7	0	0	0	0	1	0	0	0	5	0	0	k__Bacteria;p__Bacteroidota;c__Bacteroidia;o__Bacteroidales
ASV860	0	0	0	0	0	0	5	0	3	6	3	14	0	0	0	0	0	2	0	7	19	6	7	8	k__Bacteria;p__Planctomycetota;c__OM190;o__;f__;g__;s__
ASV861	0	0	0	0	0	0	6	18	4	0	6	3	0	0	0	0	0	0	6	14	10	0	9	2	k__Bacteria;p__Proteobacteria;c__Gammaproteobacteria
ASV862	0	0	0	10	6	7	11	6	0	14	7	0	0	0	0	0	9	11	0	0	5	0	0	0	k__Bacteria;p__Proteobacteria;c__Alphaproteobacteria;o__Rhizobiales;f__Stappiaceae
ASV863	0	0	0	0	2	0	5	5	22	4	6	0	0	0	0	3	0	0	15	7	10	0	10	2	k__Bacteria;p__Bacteroidota;c__Bacteroidia;o__Chitinophagales;f__Saprospiraceae
ASV864	0	0	0	3	5	8	0	22	7	0	2	0	0	0	0	3	5	11	0	12	0	0	0	0	k__Bacteria;p__Bacteroidota;c__Bacteroidia;o__Chitinophagales;f__Saprospiraceae;g__;s__
ASV865	18	15	19	0	0	3	0	1	0	0	0	0	12	5	0	0	0	1	0	0	0	0	0	0	k__Bacteria;p__Calditrichota;c__Calditrichia;o__Calditrichales;f__Calditrichaceae;g__;s__
ASV866	0	0	0	0	4	0	12	6	8	6	3	7	0	0	0	4	5	6	12	7	3	0	0	3	k__Bacteria;p__Proteobacteria;c__Alphaproteobacteria;o__Rhodobacterales;f__Rhodobacteraceae
ASV867	17	34	21	0	0	0	0	0	0	0	0	0	0	0	0	0	0	0	0	0	0	0	0	0	k__Bacteria;p__Campylobacterota;c__Campylobacteria;o__Campylobacterales;f__Sulfurimonadaceae;g__Sulfurimonas;s__
ASV868	12	16	16	0	0	0	0	3	0	0	0	0	5	3	0	5	5	2	0	4	0	0	0	0	k__Bacteria;p__Desulfobacterota;c__Desulfobacteria;o__Desulfobacterales;f__Desulfosarcinaceae;g__Desulfosarcina;s__
ASV869	0	0	0	0	0	0	9	2	21	0	7	2	0	0	0	0	0	0	31	5	14	0	0	3	k__Bacteria;p__Desulfobacterota;c__Desulfuromonadia;o__PB19;f__;g__;s__
ASV870	47	33	0	0	0	0	0	0	0	0	0	0	0	0	0	0	0	0	0	0	0	0	0	0	k__Bacteria;p__Proteobacteria;c__Gammaproteobacteria;o__Enterobacterales;f__Vibrionaceae;g__Vibrio
ASV871	0	4	0	10	18	21	0	0	4	0	8	0	0	0	0	0	6	7	0	0	5	0	0	0	k__Bacteria;p__Proteobacteria;c__Gammaproteobacteria;o__Pseudomonadales;f__Halieaceae
ASV872	0	23	41	0	0	0	4	0	0	0	0	0	0	0	0	0	0	0	0	0	0	0	0	0	k__Bacteria;p__Proteobacteria;c__Gammaproteobacteria;o__Enterobacterales;f__Shewanellaceae;g__Shewanella
ASV873	0	0	0	0	0	0	20	0	26	0	0	0	0	0	0	0	0	0	33	0	0	0	0	12	k__Bacteria;p__Actinobacteriota;c__Acidimicrobiia;o__Microtrichales;f__Ilumatobacteraceae;g__Ilumatobacter;s__
ASV874	23	14	12	3	0	0	0	0	3	0	0	0	8	7	0	0	0	1	0	0	0	0	0	4	k__Bacteria;p__Firmicutes;c__Bacilli;o__Izemoplasmatales;f__Izemoplasmataceae;g__unidentified_Izemoplasmataceae;s__bacterium_enrichment_culture_clone_R4-81B
ASV875	24	14	19	0	0	0	0	0	0	0	0	0	8	0	6	0	0	5	0	0	0	0	0	0	k__Bacteria;p__Bacteroidota;c__Bacteroidia;o__Bacteroidales
ASV876	0	0	0	8	14	0	4	4	9	0	0	0	0	0	0	5	5	14	0	4	9	0	4	0	k__Bacteria;p__Proteobacteria;c__Gammaproteobacteria;o__unidentified_Gammaproteobacteria;f__unidentified_Gammaproteobacteria;g__;s__
ASV877	0	0	0	0	0	0	0	16	0	0	8	0	0	0	0	0	0	15	0	10	0	0	8	7	k__Bacteria;p__Bacteroidota;c__Bacteroidia;o__Chitinophagales;f__Saprospiraceae
ASV878	0	0	0	0	0	0	11	0	0	8	17	0	0	0	0	0	0	4	0	7	13	0	0	7	k__Bacteria;p__Proteobacteria;c__Gammaproteobacteria;o__unidentified_Gammaproteobacteria;f__unidentified_Gammaproteobacteria;g__Wenzhouxiangella;s__Wenzhouxiangella_marina
ASV879	0	0	0	0	0	0	0	0	0	0	0	0	0	0	0	0	0	57	0	0	0	0	0	0	k__Bacteria;p__Campylobacterota;c__Campylobacteria;o__Campylobacterales;f__Arcobacteraceae
ASV880	0	0	0	0	0	8	12	17	0	0	0	0	0	0	0	0	0	6	0	5	13	0	6	3	k__Bacteria;p__Proteobacteria;c__Alphaproteobacteria;o__Rhodobacterales;f__Rhodobacteraceae;g__Dinoroseobacter
ASV881	20	24	26	0	0	0	0	0	0	0	0	0	3	0	0	0	0	0	0	0	0	0	0	0	k__Bacteria;p__Campylobacterota;c__Campylobacteria;o__Campylobacterales;f__Sulfurimonadaceae;g__Sulfurimonas;s__
ASV882	0	24	29	0	0	0	0	5	0	0	0	0	0	10	0	0	0	0	0	0	0	0	0	0	k__Bacteria;p__Bacteroidota;c__Bacteroidia;o__Bacteroidales
ASV883	0	35	23	0	0	0	0	0	0	0	0	0	0	3	0	0	0	0	0	0	0	0	0	0	k__Bacteria;p__Campylobacterota;c__Campylobacteria;o__Campylobacterales;f__Sulfurimonadaceae;g__Sulfurimonas
ASV884	13	18	24	0	0	0	0	0	0	0	0	0	0	0	0	0	5	4	0	4	0	0	0	1	k__Bacteria;p__Proteobacteria;c__Gammaproteobacteria;o__Burkholderiales;f__Rhodocyclaceae;g__Dechloromonas;s__
ASV885	13	7	27	3	1	0	5	5	0	1	6	0	0	3	0	0	0	0	5	0	1	0	0	0	k__Bacteria;p__Firmicutes;c__Clostridia;o__Peptostreptococcales-Tissierellales;f__Anaerovoracaceae;g__Anaerovorax;s__
ASV886	5	9	12	2	3	0	0	7	7	0	0	0	0	0	1	0	0	0	0	4	6	2	5	6	k__Bacteria;p__Proteobacteria;c__Gammaproteobacteria;o__Nitrosococcales;f__Nitrosococcaceae;g__CI75cm.2.12;s__
ASV887	0	0	16	7	0	0	0	4	0	11	5	0	0	4	0	6	0	0	0	11	8	0	10	0	k__Bacteria;p__Proteobacteria;c__Gammaproteobacteria;o__Burkholderiales;f__Comamonadaceae;g__Hydrogenophaga
ASV888	0	0	7	0	0	0	0	19	0	0	0	0	0	0	0	11	0	0	61	0	0	0	0	0	k__Bacteria;p__Proteobacteria;c__Alphaproteobacteria;o__Rhodobacterales;f__Rhodobacteraceae
ASV889	0	0	0	0	0	4	13	6	0	0	17	16	0	0	0	0	0	0	0	7	5	0	0	6	k__Bacteria;p__Actinobacteriota;c__Actinobacteria;o__Corynebacteriales;f__Nocardiaceae;g__Gordonia
ASV890	2	6	5	11	7	13	0	0	6	0	0	0	0	1	0	4	14	8	0	0	4	0	0	0	k__Bacteria;p__Proteobacteria;c__Gammaproteobacteria;o__Enterobacterales;f__Alteromonadaceae;g__Rheinheimera
ASV891	0	2	0	0	0	7	0	0	0	0	0	6	0	0	0	0	14	12	0	5	14	4	5	6	k__Bacteria;p__Proteobacteria;c__Gammaproteobacteria;o__Pseudomonadales;f__Alcanivoracaceae1;g__Alcanivorax
ASV892	0	0	0	0	0	0	4	5	3	0	13	9	0	0	0	0	0	0	3	9	7	7	7	6	k__Bacteria;p__Proteobacteria;c__Alphaproteobacteria;o__Rhodospirillales;f__Rhodospirillaceae;g__;s__
ASV893	0	0	0	0	0	0	9	5	0	0	0	0	0	0	0	0	13	0	0	12	18	0	6	6	k__Bacteria;p__Proteobacteria;c__Gammaproteobacteria;o__Chromatiales;f__Chromatiaceae;g__Candidatus_Thiobios;s__
ASV894	0	0	0	0	0	0	0	0	0	0	0	0	0	0	0	0	0	54	0	0	0	0	0	1	k__Bacteria;p__Campylobacterota;c__Campylobacteria;o__Campylobacterales;f__Sulfurimonadaceae;g__Sulfurimonas;s__
ASV895	0	0	0	0	6	4	11	6	0	6	8	10	0	0	0	0	0	2	0	2	3	4	4	10	k__Bacteria;p__Proteobacteria;c__Alphaproteobacteria;o__Rhodobacterales;f__Rhodobacteraceae
ASV896	0	0	0	0	0	16	0	15	13	0	8	0	0	0	2	0	7	0	0	7	10	0	0	0	k__Bacteria;p__Bacteroidota;c__Bacteroidia;o__Flavobacteriales;f__Flavobacteriaceae;g__Winogradskyella
ASV897	0	0	0	0	0	0	0	0	0	0	9	0	0	0	0	0	0	0	0	5	0	0	21	20	k__Bacteria;p__Bacteroidota;c__Bacteroidia;o__Chitinophagales;f__Saprospiraceae
ASV898	0	0	0	0	0	0	0	0	0	0	16	31	0	0	0	0	0	0	0	0	0	0	0	22	k__Bacteria;p__Proteobacteria;c__Alphaproteobacteria;o__Rhodobacterales;f__Rhodobacteraceae
ASV899	0	0	0	0	34	25	24	0	0	0	0	0	0	0	0	0	0	0	0	0	0	0	0	0	k__Bacteria;p__Proteobacteria;c__Gammaproteobacteria;o__Enterobacterales;f__Vibrionaceae;g__Photobacterium;s__Photobacterium_ganghwense
ASV900	0	0	10	0	0	0	0	0	0	27	0	0	0	0	0	0	0	0	0	15	0	0	26	0	k__Bacteria;p__Proteobacteria;c__Gammaproteobacteria;o__Chromatiales;f__Chromatiaceae;g__Candidatus_Thiobios;s__
ASV901	18	22	30	0	0	0	0	0	0	0	0	0	0	0	0	0	0	0	0	0	0	0	0	0	k__Bacteria;p__Campylobacterota;c__Campylobacteria;o__Campylobacterales;f__Arcobacteraceae;g__Pseudarcobacter;s__
ASV902	8	5	4	7	0	0	5	0	3	0	7	4	2	2	0	5	3	4	7	0	1	3	2	5	k__Bacteria;p__Firmicutes;c__Clostridia;o__Eubacteriales;f__Eubacteriaceae;g__;s__
ASV903	0	0	0	0	8	3	7	0	8	0	6	7	0	0	0	0	0	11	5	4	9	0	4	5	k__Bacteria;p__Proteobacteria;c__Gammaproteobacteria;o__Pseudomonadales;f__Oleiphilaceae;g__Oleiphilus;s__
ASV904	0	0	0	0	6	9	9	4	10	0	0	17	0	0	0	17	4	6	0	5	0	0	0	0	k__Bacteria;p__Proteobacteria;c__Gammaproteobacteria;o__Chromatiales;f__Chromatiaceae;g__Candidatus_Thiobios;s__
ASV905	0	0	0	0	23	0	13	0	0	0	6	0	0	0	0	0	0	0	27	0	0	0	0	9	k__Bacteria;p__Proteobacteria;c__Gammaproteobacteria;o__Chromatiales;f__Chromatiaceae;g__Candidatus_Thiobios;s__
ASV906	0	0	0	32	14	5	0	3	41	0	4	0	0	0	0	0	0	0	0	0	0	0	0	0	k__Bacteria;p__Verrucomicrobiota;c__Verrucomicrobiae;o__Verrucomicrobiales;f__DEV007
ASV907	19	15	10	6	7	0	0	4	0	0	6	0	0	0	0	0	0	6	0	0	0	0	0	2	k__Bacteria;p__Acidobacteriota;c__Subgroup_21;o__;f__;g__;s__
ASV908	10	30	15	3	0	0	0	0	0	0	0	0	0	6	0	0	0	0	0	0	0	0	0	0	k__Bacteria;p__Proteobacteria;c__Gammaproteobacteria;o__Enterobacterales;f__Vibrionaceae;g__Vibrio
ASV909	0	0	0	0	0	0	20	11	0	0	0	0	0	0	0	0	0	13	0	0	14	0	0	7	k__Bacteria;p__Proteobacteria;c__Gammaproteobacteria;o__Chromatiales;f__Chromatiaceae;g__Candidatus_Thiobios;s__
ASV910	0	0	0	3	1	0	0	0	6	0	0	0	0	0	3	0	2	0	0	14	13	0	12	10	k__Bacteria;p__Proteobacteria;c__Gammaproteobacteria;o__Xanthomonadales;f__Xanthomonadaceae;g__Stenotrophomonas
ASV911	0	0	0	0	3	6	16	6	0	0	8	10	0	0	0	0	2	5	0	0	7	0	0	6	k__Bacteria;p__Proteobacteria;c__Gammaproteobacteria;o__Ectothiorhodospirales;f__Ectothiorhodospiraceae;g__Thiogranum;s__
ASV912	4	0	0	0	0	0	0	3	0	23	0	9	0	0	0	0	0	0	6	3	7	29	3	4	k__Bacteria;p__Firmicutes;c__Clostridia;o__Clostridiales;f__Clostridiaceae;g__Clostridium_sensu_stricto_1;s__
ASV913	0	0	0	0	5	5	6	15	0	14	3	0	0	0	0	0	7	3	0	3	8	0	0	2	k__Bacteria;p__Proteobacteria;c__Alphaproteobacteria;o__Sphingomonadales;f__Sphingomonadaceae
ASV914	0	0	0	61	0	0	0	0	0	0	0	0	0	0	0	22	0	0	0	0	7	0	0	0	k__Bacteria;p__Firmicutes;c__Bacilli;o__Bacillales;f__Planococcaceae
ASV915	0	0	0	0	0	0	0	7	7	6	6	0	0	0	0	0	0	0	42	4	16	0	0	0	k__Bacteria;p__Bacteroidota;c__Bacteroidia;o__Flavobacteriales;f__Crocinitomicaceae;g__Crocinitomix;s__
ASV916	0	0	0	5	9	4	8	6	11	0	0	3	0	0	0	5	0	10	8	0	7	0	0	1	k__Bacteria;p__Bdellovibrionota;c__Bdellovibrionia;o__Bdellovibrionales;f__Bdellovibrionaceae;g__OM27_clade;s__
ASV917	0	0	0	0	27	10	24	16	0	0	0	0	0	0	0	0	0	0	0	2	0	0	0	0	k__Bacteria;p__Proteobacteria;c__Gammaproteobacteria;o__Enterobacterales;f__Vibrionaceae;g__Photobacterium
ASV918	0	0	0	0	0	0	4	0	12	0	0	0	0	0	0	0	0	0	23	16	23	2	0	0	k__Bacteria;p__Myxococcota;c__Polyangia;o__Polyangiales;f__Sandaracinaceae;g__;s__
ASV919	0	0	0	0	0	0	0	4	8	21	5	6	0	0	0	0	0	0	24	0	0	11	7	9	k__Bacteria;p__Proteobacteria;c__Alphaproteobacteria;o__Rhizobiales;f__Hyphomicrobiaceae;g__Filomicrobium;s__
ASV920	0	0	0	0	0	0	0	0	15	14	14	0	0	0	0	0	0	0	8	0	9	0	8	8	k__Bacteria;p__Bacteroidota;c__Bacteroidia;o__Cytophagales;f__Cyclobacteriaceae;g__unidentified_Cyclobacteriaceae;s__Cytophaga_sp
ASV921	0	0	0	0	0	0	0	11	0	0	13	14	0	0	0	0	0	0	0	10	7	0	5	7	k__Bacteria;p__Proteobacteria;c__Alphaproteobacteria;o__Rhodobacterales;f__Rhodobacteraceae
ASV922	0	0	0	2	14	6	0	7	0	0	3	0	0	0	0	8	9	0	9	14	6	0	0	0	k__Bacteria;p__Bacteroidota;c__Bacteroidia;o__Flavobacteriales;f__Flavobacteriaceae
ASV923	0	0	2	0	0	0	5	8	8	5	7	5	0	0	0	5	0	1	0	2	1	0	7	11	k__Bacteria;p__Actinobacteriota;c__Actinobacteria;o__Propionibacteriales;f__Propionibacteriaceae;g__Tessaracoccus;s__
ASV924	0	12	11	2	5	0	3	3	4	0	1	0	4	3	3	0	0	3	2	4	3	0	0	2	k__Bacteria;p__Spirochaetota;c__Spirochaetia;o__Spirochaetales;f__Spirochaetaceae;g__Candidatus_Marispirochaeta
ASV925	6	34	20	0	0	0	0	0	0	0	0	0	0	0	0	0	0	0	0	0	0	0	0	0	k__Bacteria;p__Campylobacterota;c__Campylobacteria;o__Campylobacterales;f__Sulfurimonadaceae;g__Sulfurimonas;s__
ASV926	0	0	0	0	0	0	0	8	0	12	0	7	0	0	0	0	0	0	9	5	5	7	6	15	k__Bacteria;p__Proteobacteria;c__Alphaproteobacteria;o__Rhodobacterales;f__Rhodobacteraceae
ASV927	0	0	0	0	0	0	0	0	12	0	3	0	0	0	0	0	0	33	0	0	12	5	0	0	k__Bacteria;p__Proteobacteria;c__Gammaproteobacteria;o__Pseudomonadales;f__Oleiphilaceae;g__Oleiphilus;s__
ASV928	0	0	0	5	13	6	4	6	0	0	0	0	0	0	0	10	0	23	0	0	0	0	1	0	k__Bacteria;p__Campylobacterota;c__Campylobacteria;o__Campylobacterales;f__Sulfurimonadaceae;g__Sulfurimonas;s__
ASV929	0	0	0	3	3	6	4	11	7	0	6	0	0	0	0	8	7	14	0	4	0	0	0	5	k__Bacteria;p__Proteobacteria;c__Gammaproteobacteria;o__Pseudomonadales;f__Alcanivoracaceae1;g__Alcanivorax;s__
ASV930	0	0	0	0	4	5	0	0	0	0	0	0	0	0	0	0	6	3	15	6	7	4	15	6	k__Bacteria;p__Proteobacteria;c__Alphaproteobacteria;o__Rhodobacterales;f__Rhodobacteraceae
ASV931	0	0	0	0	0	0	0	0	0	0	7	0	0	0	0	0	0	0	30	7	7	18	0	8	k__Bacteria;p__Proteobacteria;c__Alphaproteobacteria;o__Rhodobacterales;f__Rhodobacteraceae;g__Thalassobius
ASV932	0	0	0	0	0	0	0	0	0	8	8	7	0	0	0	0	0	0	3	3	9	17	6	8	k__Bacteria;p__Proteobacteria;c__Alphaproteobacteria;o__Kiloniellales;f__Kiloniellaceae;g__Pelagibius;s__
ASV933	0	0	0	0	0	0	0	0	13	12	14	0	0	0	0	0	0	0	0	0	0	0	10	17	k__Bacteria;p__Chloroflexi;c__Chloroflexia;o__Thermomicrobiales;f__JG30-KF-CM45;g__;s__
ASV934	0	0	0	0	0	0	5	6	0	11	12	13	0	0	0	0	0	0	0	8	8	0	15	0	k__Bacteria;p__Bacteroidota;c__Bacteroidia;o__Flavobacteriales;f__Flavobacteriaceae
ASV935	0	0	0	0	5	4	3	14	2	0	11	3	0	0	0	2	0	0	0	14	2	0	3	3	k__Bacteria;p__Bacteroidota;c__Bacteroidia;o__Chitinophagales;f__Saprospiraceae;g__Lewinella;s__Lewinella_agarilytica
ASV936	0	0	0	0	0	0	12	6	0	0	8	13	0	0	0	2	0	4	0	6	11	0	4	5	k__Bacteria;p__Latescibacterota;c__;o__;f__;g__;s__
ASV937	0	13	19	11	0	0	0	0	0	0	0	0	0	6	0	0	0	0	0	9	0	8	0	0	k__Bacteria;p__Proteobacteria;c__Gammaproteobacteria;o__Burkholderiales;f__Rhodocyclaceae;g__Thauera
ASV938	11	11	25	0	0	0	0	0	0	0	0	0	4	6	5	0	0	0	0	0	0	0	0	0	k__Bacteria;p__Desulfobacterota;c__Desulfobacteria;o__Desulfobacterales;f__unidentified_Desulfobacterales;g__Desulfatiferula;s__
ASV939	19	20	10	0	0	0	0	0	0	0	0	0	0	0	0	15	0	0	9	0	0	0	0	0	k__Bacteria;p__Campylobacterota;c__Campylobacteria;o__Campylobacterales;f__Sulfurovaceae;g__Sulfurovum;s__endosymbiont_of_Ridgeia_piscesae
ASV940	0	0	0	0	5	0	22	3	4	0	9	13	0	0	0	0	3	2	4	0	5	4	3	1	k__Bacteria;p__Proteobacteria;c__Alphaproteobacteria;o__Rhodobacterales;f__Rhodobacteraceae;g__Sedimentitalea;s__
ASV941	0	0	0	10	12	0	4	6	0	0	0	0	0	0	0	0	0	24	0	7	0	0	0	0	k__Bacteria;p__Bacteroidota;c__Bacteroidia;o__Flavobacteriales
ASV942	0	0	0	3	0	0	0	3	0	5	8	13	0	0	0	1	0	5	2	5	7	0	7	8	k__Bacteria;p__Bacteroidota;c__Bacteroidia;o__Cytophagales;f__Cyclobacteriaceae;g__Fulvivirga
ASV943	0	0	0	0	0	0	0	0	0	0	0	0	0	0	0	0	31	0	0	0	0	0	0	26	k__Bacteria;p__Bacteroidota;c__Bacteroidia;o__Flavobacteriales;f__Flavobacteriaceae;g__Muricauda
ASV944	0	0	0	0	14	11	7	0	0	0	0	0	0	0	0	0	16	9	0	7	9	0	0	0	k__Bacteria;p__Proteobacteria;c__Gammaproteobacteria;o__Burkholderiales;f__Rhodocyclaceae;g__Denitromonas
ASV945	0	0	0	0	0	3	4	5	0	10	0	8	0	0	0	1	0	1	0	9	0	0	0	22	k__Bacteria;p__Bacteroidota;c__Bacteroidia;o__Flavobacteriales;f__Cryomorphaceae;g__Vicingus;s__
ASV946	21	13	17	4	0	7	0	0	0	0	0	0	8	0	0	0	0	0	0	0	0	0	0	2	k__Bacteria;p__Desulfobacterota;c__Desulfobacteria;o__Desulfobacterales;f__Desulfobacteraceae;g__Desulfobacter
ASV947	0	0	0	4	0	0	2	4	11	6	6	3	0	0	0	0	0	2	6	9	10	0	6	4	k__Bacteria;p__Acidobacteriota;c__Subgroup_22;o__;f__;g__;s__
ASV948	0	0	0	0	29	0	39	5	0	0	0	0	0	0	0	0	0	0	0	0	0	0	0	0	k__Bacteria;p__Proteobacteria;c__Gammaproteobacteria;o__Enterobacterales;f__Vibrionaceae;g__Photobacterium
ASV949	0	0	0	0	0	0	0	0	4	16	9	13	0	0	0	0	0	0	1	2	4	0	18	8	k__Bacteria;p__Bacteroidota;c__Bacteroidia;o__Chitinophagales;f__Saprospiraceae
ASV950	0	0	0	11	20	13	0	0	3	0	0	0	0	0	0	5	10	14	0	0	0	0	0	0	k__Bacteria;p__Bdellovibrionota;c__Bdellovibrionia;o__Bdellovibrionales;f__Bdellovibrionaceae;g__OM27_clade;s__
ASV951	0	0	0	4	0	0	0	0	0	0	3	0	0	0	0	10	0	2	14	3	0	29	7	2	k__Bacteria;p__Proteobacteria;c__Alphaproteobacteria;o__Rhizobiales;f__Rhizobiaceae
ASV952	0	0	0	0	0	0	0	0	0	0	0	0	0	0	0	0	0	0	0	0	0	38	0	23	k__Bacteria;p__Bacteroidota;c__Bacteroidia;o__Chitinophagales;f__Saprospiraceae;g__;s__
ASV953	4	10	15	0	0	3	5	0	8	0	0	3	0	2	0	4	0	4	0	0	13	0	2	0	k__Bacteria;p__Latescibacterota;c__;o__;f__;g__;s__
ASV954	0	0	0	0	5	0	5	6	9	8	9	0	0	0	0	0	0	0	0	0	12	11	0	6	k__Bacteria;p__Actinobacteriota;c__Acidimicrobiia;o__Microtrichales;f__Iamiaceae;g__Iamia;s__Aquihabitans_daechungensis
ASV955	0	0	0	0	0	0	0	7	0	0	0	0	0	0	0	0	0	13	0	11	0	0	17	7	k__Bacteria;p__Proteobacteria;c__Alphaproteobacteria;o__Rhodobacterales;f__Rhodobacteraceae
ASV956	0	0	0	7	5	0	0	0	0	4	0	0	0	0	0	0	0	22	0	6	3	11	3	1	k__Bacteria;p__Patescibacteria;c__ABY1;o__Candidatus_Kerfeldbacteria;f__;g__;s__
ASV957	10	7	9	0	0	0	8	6	9	0	9	0	7	0	0	0	0	0	0	4	2	0	0	0	k__Bacteria
ASV958	22	0	16	7	6	5	0	0	0	0	0	0	9	3	5	0	0	0	0	1	0	0	0	0	k__Bacteria;p__Synergistota;c__Synergistia;o__Synergistales;f__Synergistaceae;g__JGI-0000079-D21;s__
ASV959	0	0	0	3	0	0	2	0	0	3	4	0	0	0	0	2	0	2	3	6	2	8	9	11	k__Bacteria;p__Proteobacteria;c__Alphaproteobacteria;o__Rhodobacterales;f__Rhodobacteraceae;g__Limibaculum;s__
ASV960	0	0	0	0	0	0	0	0	10	8	9	3	0	0	0	0	3	1	6	7	5	0	17	6	k__Bacteria;p__Bacteroidota;c__Bacteroidia;o__Chitinophagales;f__Saprospiraceae
ASV961	0	0	0	0	0	3	0	3	4	0	7	8	0	0	0	0	2	11	1	7	2	2	4	8	k__Bacteria;p__Bacteroidota;c__Bacteroidia;o__Chitinophagales;f__Saprospiraceae;g__;s__
ASV962	0	0	0	0	0	2	1	6	45	0	0	0	0	0	0	0	0	0	12	0	19	0	0	2	k__Bacteria;p__Bacteroidota;c__Bacteroidia;o__Flavobacteriales;f__Cryomorphaceae
ASV963	0	7	8	0	2	6	9	0	0	0	7	6	0	0	0	0	3	4	3	1	2	5	0	6	k__Bacteria;p__Proteobacteria;c__Alphaproteobacteria;o__Acetobacterales;f__Acetobacteraceae;g__Roseomonas;s__Roseomonas_lacus
ASV964	0	0	0	0	9	22	15	15	0	0	11	0	0	0	0	0	0	0	0	0	0	0	0	0	k__Bacteria;p__Proteobacteria;c__Gammaproteobacteria;o__Enterobacterales;f__Vibrionaceae;g__Vibrio
ASV965	0	0	0	4	3	3	13	5	0	0	4	0	0	0	0	1	4	8	5	3	4	0	5	0	k__Bacteria;p__Bacteroidota;c__Bacteroidia;o__Chitinophagales;f__Saprospiraceae;g__;s__
ASV967	14	15	15	0	0	0	0	0	0	0	0	0	3	5	4	1	0	2	0	0	0	0	0	2	k__Bacteria;p__Spirochaetota;c__Spirochaetia;o__Spirochaetales;f__Spirochaetaceae
ASV968	0	0	0	0	0	0	0	13	0	0	0	0	0	2	0	7	15	6	0	0	14	0	0	6	k__Bacteria;p__Proteobacteria;c__Gammaproteobacteria;o__Pseudomonadales;f__Halieaceae
ASV969	25	18	26	0	0	0	0	0	0	0	0	0	0	0	0	0	0	0	0	0	0	0	0	0	k__Bacteria;p__Proteobacteria;c__Gammaproteobacteria;o__Enterobacterales;f__Vibrionaceae;g__Photobacterium
ASV970	45	10	0	0	20	0	0	5	0	0	0	0	0	0	0	0	0	0	0	0	0	0	0	0	k__Bacteria;p__Proteobacteria;c__Gammaproteobacteria;o__Enterobacterales;f__Vibrionaceae;g__Vibrio
ASV971	6	17	21	0	1	2	0	3	0	0	3	0	0	3	0	0	0	0	0	0	0	0	0	0	k__Bacteria;p__Desulfobacterota;c__Desulfobacteria;o__Desulfatiglandales;f__Desulfatiglandaceae;g__Desulfatiglans;s__
ASV972	2	0	0	0	0	0	0	4	0	2	12	0	0	0	0	0	0	2	0	7	10	0	16	3	k__Bacteria;p__Proteobacteria;c__Gammaproteobacteria;o__Chromatiales;f__Chromatiaceae;g__;s__
ASV973	14	6	13	7	11	7	0	0	0	0	0	0	7	0	0	0	0	0	0	0	0	0	0	4	k__Bacteria;p__Spirochaetota;c__Leptospirae;o__Leptospirales;f__Leptospiraceae;g__RBG-16-49-21;s__
ASV974	0	10	28	0	0	0	0	0	3	0	0	5	5	0	0	6	4	0	0	0	0	0	0	0	k__Bacteria;p__Acidobacteriota;c__Subgroup_21;o__;f__;g__;s__
ASV975	76	10	0	0	0	0	0	0	0	0	0	0	0	0	0	0	0	0	0	0	0	0	0	0	k__Bacteria;p__Fusobacteriota;c__Fusobacteriia;o__Fusobacteriales;f__Fusobacteriaceae
ASV976	0	0	0	4	0	0	4	3	6	0	3	0	0	0	0	0	1	3	3	7	20	0	4	4	k__Bacteria;p__Bacteroidota;c__Bacteroidia;o__Chitinophagales;f__Saprospiraceae;g__Lewinella;s__
ASV977	0	0	0	0	0	0	2	2	0	0	17	7	0	0	0	0	0	0	0	9	3	0	4	10	k__Bacteria;p__Bacteroidota;c__Bacteroidia;o__Chitinophagales;f__Saprospiraceae;g__;s__
ASV978	0	0	0	0	0	0	0	4	3	10	5	8	0	0	0	0	0	0	0	1	10	0	16	9	k__Bacteria;p__Bacteroidota;c__Bacteroidia;o__Chitinophagales;f__Saprospiraceae
ASV979	6	6	9	2	0	2	2	2	3	6	3	5	2	0	0	0	2	4	4	3	0	2	0	2	k__Bacteria;p__Bacteroidota;c__Bacteroidia;o__Flavobacteriales;f__Flavobacteriaceae;g__Actibacter;s__
ASV980	0	0	6	0	13	0	0	6	0	0	0	6	0	1	0	0	0	6	4	3	9	7	0	2	k__Bacteria;p__Proteobacteria;c__Gammaproteobacteria;o__Burkholderiales;f__Rhodocyclaceae;g__Thauera;s__Thauera_terpenica
ASV981	0	0	2	25	0	9	2	0	6	0	0	0	0	0	0	16	5	5	0	6	0	0	0	1	k__Bacteria;p__Bacteroidota;c__Bacteroidia;o__Flavobacteriales;f__Crocinitomicaceae;g__Crocinitomix;s__
ASV982	0	0	0	0	0	2	10	6	9	0	10	0	0	0	0	0	6	4	5	5	0	0	0	7	k__Bacteria;p__Proteobacteria;c__Alphaproteobacteria;o__Rhodobacterales;f__Rhodobacteraceae;g__Roseovarius
ASV983	0	0	0	0	0	0	0	0	0	34	16	0	0	0	0	2	0	0	0	0	10	0	12	0	k__Bacteria;p__Actinobacteriota;c__Acidimicrobiia;o__Microtrichales;f__Ilumatobacteraceae;g__Ilumatobacter;s__
ASV984	0	0	0	0	0	0	0	0	0	0	0	0	0	0	0	0	0	0	0	0	0	0	60	0	k__Bacteria;p__Patescibacteria;c__Parcubacteria;o__Candidatus_Campbellbacteria;f__;g__;s__
ASV985	0	0	0	0	0	0	8	0	0	0	0	0	0	0	0	0	0	0	0	10	0	42	0	8	k__Bacteria;p__Proteobacteria;c__Alphaproteobacteria;o__Sphingomonadales;f__Sphingomonadaceae;g__Parasphingopyxis
ASV986	0	0	0	0	0	0	0	0	0	0	15	7	0	0	0	0	0	0	0	0	0	0	0	24	k__Bacteria;p__Bacteroidota;c__Bacteroidia;o__Flavobacteriales;f__Cryomorphaceae;g__Vicingus;s__
ASV987	0	0	0	0	0	0	10	0	0	8	9	9	0	0	0	0	0	3	0	0	6	10	6	6	k__Bacteria;p__Proteobacteria;c__Gammaproteobacteria;o__unidentified_Gammaproteobacteria;f__unidentified_Gammaproteobacteria;g__Wenzhouxiangella
ASV988	0	4	9	10	10	10	0	0	5	0	0	0	0	0	9	6	0	6	0	0	0	0	0	0	k__Bacteria;p__Bacteroidota;c__Bacteroidia;o__Bacteroidales;f__Prolixibacteraceae;g__Draconibacterium
ASV989	0	0	0	0	0	0	0	0	5	20	0	0	0	0	0	0	0	0	0	0	0	64	0	0	k__Bacteria;p__Actinobacteriota;c__Acidimicrobiia;o__Microtrichales;f__Ilumatobacteraceae;g__Ilumatobacter;s__
ASV990	0	2	0	0	0	2	0	17	0	0	6	5	0	0	0	0	4	3	0	13	6	0	0	3	k__Bacteria;p__Bacteroidota;c__Bacteroidia;o__Chitinophagales;f__Saprospiraceae
ASV991	0	0	0	0	10	0	5	0	9	0	0	0	0	0	0	0	0	6	9	10	16	0	0	0	k__Bacteria;p__Proteobacteria;c__Alphaproteobacteria;o__Rhodobacterales;f__Rhodobacteraceae;g__Limibaculum;s__
ASV992	0	0	0	0	0	0	0	0	0	12	7	15	0	0	0	0	0	0	0	0	0	14	11	11	k__Bacteria;p__Proteobacteria;c__Alphaproteobacteria;o__Rhodobacterales;f__Rhodobacteraceae
ASV993	0	0	0	0	0	0	0	0	0	0	0	0	0	0	0	0	0	0	0	0	0	0	0	37	k__Bacteria;p__Bacteroidota;c__Bacteroidia;o__Flavobacteriales;f__Flavobacteriaceae;g__Muricauda
ASV994	0	0	0	16	12	13	6	0	15	3	0	0	0	0	0	0	0	6	0	4	0	0	0	0	k__Bacteria;p__Proteobacteria;c__Gammaproteobacteria;o__Pseudomonadales;f__Spongiibacteraceae;g__BD1-7_clade;s__
ASV995	0	0	0	0	0	0	14	19	0	0	0	0	0	0	0	4	0	0	0	9	0	0	0	9	k__Bacteria;p__Proteobacteria;c__Gammaproteobacteria;o__Burkholderiales;f__Rhodocyclaceae;g__Denitromonas
ASV996	0	0	0	0	3	0	0	14	4	0	10	0	0	0	0	0	6	2	0	6	4	0	6	2	k__Bacteria;p__Bacteroidota;c__Bacteroidia;o__Chitinophagales;f__Saprospiraceae;g__Lewinella;s__
ASV997	0	0	0	3	0	0	0	1	0	0	5	4	0	0	0	0	2	6	5	6	12	0	9	4	k__Bacteria;p__Proteobacteria;c__Gammaproteobacteria;o__Pseudomonadales;f__Spongiibacteraceae;g__BD1-7_clade;s__
ASV998	0	0	0	3	0	2	3	7	0	0	0	10	0	0	0	0	0	4	0	5	9	7	7	7	k__Bacteria;p__Bacteroidota;c__Bacteroidia;o__Flavobacteriales;f__Flavobacteriaceae;g__Robertkochia;s__Robertkochia_marina
ASV999	0	8	8	0	1	3	4	4	9	3	7	2	0	0	0	0	0	1	4	4	3	0	0	2	k__Bacteria;p__Calditrichota;c__Calditrichia;o__Calditrichales;f__Calditrichaceae;g__Caldithrix;s__
ASV1000	12	13	24	2	0	0	0	0	0	0	0	0	5	5	0	0	0	0	0	0	0	0	0	0	k__Bacteria;p__Spirochaetota;c__Spirochaetia;o__Spirochaetales;f__Spirochaetaceae;g__Sediminispirochaeta;s__spirochete_endosymbiont_of_a_lucinid_bivalve
ASV1002	0	0	0	0	0	0	5	8	3	0	0	0	0	0	0	0	0	0	0	11	11	2	10	4	k__Bacteria;p__Bacteroidota;c__Bacteroidia;o__Sphingobacteriales;f__NS11-12_marine_group;g__;s__
ASV1003	0	0	0	0	0	0	16	0	0	0	0	0	0	0	0	0	0	0	0	16	24	0	0	0	k__Bacteria;p__Bacteroidota;c__Bacteroidia;o__Flavobacteriales;f__Crocinitomicaceae
ASV1004	7	5	4	3	5	0	4	2	5	0	0	0	5	1	3	0	5	0	4	7	4	0	0	2	k__Bacteria;p__Desulfobacterota;c__Desulfobulbia;o__Desulfobulbales;f__Desulfocapsaceae;g__;s__
ASV1005	0	13	26	0	0	0	0	0	0	0	0	0	6	6	0	0	0	0	0	0	5	0	0	0	k__Bacteria;p__Thermotogota;c__Thermotogae;o__Petrotogales;f__Petrotogaceae;g__SC103;s__
ASV1006	0	7	0	23	6	0	0	3	0	0	0	0	0	0	0	13	0	10	0	0	2	0	0	0	k__Bacteria;p__Proteobacteria;c__Gammaproteobacteria;o__Enterobacterales;f__Pseudoalteromonadaceae;g__Pseudoalteromonas
ASV1007	0	0	0	0	0	0	13	7	0	0	12	0	0	0	0	0	0	0	0	7	9	0	0	4	k__Bacteria;p__Proteobacteria;c__Gammaproteobacteria;o__Chromatiales;f__Chromatiaceae;g__Candidatus_Thiobios;s__
ASV1008	0	0	0	0	0	1	0	7	7	0	6	11	0	0	0	1	0	1	12	1	3	8	6	4	k__Bacteria;p__Nitrospirota;c__Nitrospiria;o__Nitrospirales;f__Nitrospiraceae;g__Nitrospira;s__Nitrospira_sp_Ecomares_2.1
ASV1009	0	0	0	0	0	0	0	3	0	5	12	0	0	0	0	0	0	1	0	6	7	8	6	6	k__Bacteria;p__Bacteroidota;c__Bacteroidia;o__Chitinophagales;f__Saprospiraceae
ASV1010	0	0	0	0	0	0	5	11	6	0	14	0	0	0	0	0	0	0	0	12	6	0	0	3	k__Bacteria;p__Verrucomicrobiota;c__Verrucomicrobiae;o__Verrucomicrobiales;f__DEV007;g__;s__
ASV1011	0	0	0	0	0	0	0	0	0	0	8	0	0	0	0	0	0	0	0	0	0	24	24	4	k__Bacteria;p__Bacteroidota;c__Bacteroidia;o__Chitinophagales;f__Saprospiraceae
ASV1012	0	0	0	0	11	6	0	0	0	0	0	0	0	0	0	9	12	20	0	0	0	0	0	0	k__Bacteria;p__Bacteroidota;c__Bacteroidia;o__Chitinophagales;f__Saprospiraceae;g__Saprospira;s__
ASV1013	20	14	16	0	0	0	0	0	0	0	0	0	3	0	5	0	0	0	0	0	0	0	0	0	k__Bacteria;p__Firmicutes;c__Bacilli;o__Izemoplasmatales;f__Izemoplasmataceae;g__unidentified_Izemoplasmataceae;s__bacterium
ASV1014	0	0	0	0	0	0	0	0	0	11	1	0	0	0	0	0	0	0	1	0	2	10	12	17	k__Bacteria;p__SAR324_clade(Marine_group_B);c__;o__;f__;g__;s__
ASV1015	88	0	0	0	0	0	0	0	0	0	0	0	0	0	0	0	0	0	0	0	0	0	0	0	k__Bacteria;p__Fusobacteriota;c__Fusobacteriia;o__Fusobacteriales;f__Fusobacteriaceae;g__Psychrilyobacter
ASV1016	15	12	19	0	0	0	1	0	0	0	0	0	2	4	2	0	0	2	0	0	0	0	0	0	k__Bacteria;p__Latescibacterota;c__Latescibacteria;o__Latescibacterales;f__Latescibacteraceae;g__;s__
ASV1018	0	46	0	0	0	0	0	0	0	0	0	0	0	0	0	0	0	0	0	0	0	0	0	0	k__Bacteria;p__Proteobacteria;c__Gammaproteobacteria;o__Enterobacterales;f__Vibrionaceae;g__Vibrio
ASV1019	5	3	15	3	0	0	0	9	0	0	7	0	0	0	0	0	0	0	0	0	4	4	0	4	k__Bacteria;p__Actinobacteriota;c__Actinobacteria;o__Propionibacteriales;f__Propionibacteriaceae;g__Propioniciclava;s__
ASV1020	0	3	3	4	4	0	4	2	22	0	0	0	0	3	0	3	0	2	0	4	4	0	0	2	k__Bacteria;p__Bacteroidota;c__Bacteroidia;o__Bacteroidales;f__Prolixibacteraceae;g__;s__
ASV1021	0	0	1	0	0	0	0	0	21	0	0	0	0	0	0	4	0	0	29	0	0	17	0	5	k__Bacteria;p__Proteobacteria;c__Alphaproteobacteria;o__Rhizobiales;f__Stappiaceae;g__Labrenzia
ASV1022	0	0	0	7	16	4	3	0	2	0	0	0	0	0	0	11	6	12	0	0	0	0	0	0	k__Bacteria;p__Bdellovibrionota;c__Bdellovibrionia;o__Bdellovibrionales;f__Bdellovibrionaceae;g__OM27_clade;s__
ASV1023	0	0	0	0	0	0	7	12	11	0	0	0	0	0	0	0	0	0	0	14	17	0	0	0	k__Bacteria;p__Bdellovibrionota;c__Bdellovibrionia;o__Bdellovibrionales;f__Bdellovibrionaceae;g__OM27_clade;s__
ASV1024	0	0	0	0	0	0	11	0	0	0	0	0	0	0	0	0	0	7	0	7	13	0	7	4	k__Bacteria;p__Proteobacteria;c__Gammaproteobacteria;o__Pseudomonadales;f__Halieaceae
ASV1025	0	0	0	0	0	0	0	0	0	0	9	0	0	0	0	0	0	0	0	0	3	0	10	19	k__Bacteria;p__Bacteroidota;c__Bacteroidia;o__Flavobacteriales;f__Cryomorphaceae;g__Vicingus;s__
ASV1026	0	0	0	0	0	0	0	0	0	0	0	49	0	0	0	0	0	0	0	25	0	0	0	0	k__Bacteria;p__Bdellovibrionota;c__Oligoflexia;o__Oligoflexales;f__Oligoflexaceae;g__Pseudobacteriovorax;s__
ASV1027	11	13	12	3	0	0	0	2	0	0	0	0	8	0	3	3	0	0	0	1	0	0	1	0	k__Bacteria;p__Firmicutes;c__Bacilli;o__Acholeplasmatales;f__Acholeplasmataceae;g__Acholeplasma;s__
ASV1028	11	7	8	0	1	5	5	3	0	0	0	0	7	4	0	0	0	0	7	0	0	0	0	0	k__Bacteria;p__Desulfobacterota;c__Desulfovibrionia;o__Desulfovibrionales;f__Desulfomicrobiaceae;g__Desulfomicrobium
ASV1030	13	16	20	0	0	0	0	0	4	0	0	0	0	1	1	0	0	0	0	0	0	0	0	0	k__Bacteria;p__Proteobacteria;c__Gammaproteobacteria;o__Enterobacterales;f__Shewanellaceae;g__Shewanella;s__Shewanella_sp_enrichment_culture_clone_B1
ASV1031	15	12	20	0	0	0	0	0	0	0	0	0	3	3	3	0	0	0	0	0	0	0	0	0	k__Bacteria;p__Firmicutes;c__Clostridia;o__Peptostreptococcales-Tissierellales;f__Fusibacteraceae;g__Fusibacter;s__bacterium_WH4-9
ASV1032	22	21	15	0	0	0	0	0	0	0	0	0	0	0	0	0	0	0	0	0	0	0	0	0	k__Bacteria;p__Firmicutes;c__Clostridia;o__Peptostreptococcales-Tissierellales;f__Fusibacteraceae;g__Fusibacter
ASV1033	4	4	8	5	1	4	6	0	0	0	4	0	0	0	0	3	2	0	5	6	5	0	0	2	k__Bacteria;p__Acidobacteriota;c__Thermoanaerobaculia;o__Thermoanaerobaculales;f__Thermoanaerobaculaceae;g__Subgroup_23;s__
ASV1034	0	0	0	0	0	0	5	0	0	6	4	14	0	0	0	0	0	5	9	0	7	0	12	3	k__Bacteria;p__Proteobacteria;c__Alphaproteobacteria;o__Rhodobacterales;f__Rhodobacteraceae;g__Defluviimonas
ASV1035	43	23	0	0	0	0	0	0	0	0	0	0	0	0	0	0	0	0	0	0	0	0	0	0	k__Bacteria;p__Proteobacteria;c__Gammaproteobacteria;o__Enterobacterales;f__Vibrionaceae;g__Vibrio
ASV1036	5	0	0	7	14	20	0	0	0	0	0	0	0	0	0	5	14	3	0	0	0	0	0	0	k__Bacteria;p__Bacteroidota;c__Bacteroidia;o__Flavobacteriales;f__Flavobacteriaceae;g__Lutibacter
ASV1037	0	33	12	0	0	0	0	0	0	0	0	0	0	0	0	0	0	0	0	0	0	0	0	0	k__Bacteria;p__Proteobacteria;c__Gammaproteobacteria;o__Enterobacterales;f__Vibrionaceae;g__Vibrio
ASV1038	0	15	22	0	0	0	0	0	0	0	3	0	0	6	0	0	0	0	0	2	1	0	0	0	k__Bacteria;p__Synergistota;c__Synergistia;o__Synergistales;f__Synergistaceae;g__Thermovirga;s__
ASV1039	0	0	0	0	0	1	5	0	5	3	12	8	0	0	0	0	0	0	0	0	4	22	4	5	k__Bacteria;p__Proteobacteria;c__Alphaproteobacteria;o__Rhodospirillales;f__Magnetospiraceae;g__unidentified_Magnetospiraceae;s__alpha_proteobacterium_DG1252
ASV1040	0	0	0	7	6	6	0	0	4	0	0	5	0	0	0	0	6	16	3	3	3	0	0	1	k__Bacteria;p__Bacteroidota;c__Bacteroidia;o__Flavobacteriales;f__Cryomorphaceae;g__Vicingus;s__
ASV1041	0	0	0	0	14	4	8	10	8	0	0	0	0	0	0	5	0	0	0	0	13	0	0	0	k__Bacteria;p__Bacteroidota;c__Bacteroidia;o__Chitinophagales;f__Saprospiraceae;g__Lewinella;s__Lewinella_cohaerens
ASV1042	0	0	0	0	0	0	0	0	0	37	0	31	0	0	0	0	0	0	0	0	0	13	0	4	k__Bacteria;p__Proteobacteria;c__Alphaproteobacteria;o__Rhodobacterales;f__Rhodobacteraceae
ASV1043	0	0	0	0	10	0	10	10	0	0	0	0	0	0	0	0	0	0	0	10	11	0	6	0	k__Bacteria;p__Proteobacteria;c__Alphaproteobacteria;o__Sphingomonadales;f__Sphingomonadaceae
ASV1044	12	11	10	4	0	2	0	0	5	0	0	0	6	1	0	0	0	4	0	0	0	0	0	0	k__Bacteria;p__Firmicutes;c__Clostridia;o__Christensenellales;f__Christensenellaceae;g__Christensenellaceae_R-7_group;s__
ASV1045	0	25	21	0	0	0	0	0	0	0	0	0	0	0	0	0	0	0	0	0	0	0	0	0	k__Bacteria;p__Campylobacterota;c__Campylobacteria;o__Campylobacterales;f__Sulfurimonadaceae;g__Sulfurimonas;s__
ASV1046	5	4	0	7	6	0	8	14	0	7	0	0	0	0	3	0	0	0	0	3	5	0	0	1	k__Bacteria;p__Proteobacteria;c__Gammaproteobacteria;o__Burkholderiales;f__Hydrogenophilaceae;g__Thiobacillus;s__
ASV1047	13	9	17	7	0	0	0	0	0	4	0	0	6	0	0	3	0	1	0	0	0	0	0	0	k__Bacteria;p__Spirochaetota;c__Spirochaetia;o__Spirochaetales;f__Spirochaetaceae;g__Spirochaeta_2;s__
ASV1049	0	0	0	0	0	0	11	11	20	7	8	0	0	0	0	0	0	0	12	0	0	0	0	0	k__Bacteria;p__Desulfobacterota;c__Desulfuromonadia;o__Bradymonadales;f__;g__;s__
ASV1050	0	0	0	0	0	0	0	0	0	42	0	0	0	0	0	0	0	0	21	0	0	25	0	0	k__Bacteria;p__Proteobacteria;c__Alphaproteobacteria;o__Rhodobacterales;f__Rhodobacteraceae
ASV1051	0	0	0	15	22	0	9	9	12	0	0	0	0	0	0	0	0	0	0	0	0	0	0	0	k__Bacteria;p__Verrucomicrobiota;c__Verrucomicrobiae;o__Verrucomicrobiales;f__DEV007;g__unidentified_DEV007;s__Verrucomicrobia_bacterium_PAORIC-16
ASV1053	14	10	25	0	0	0	0	0	0	0	4	0	1	0	0	0	0	0	0	0	0	0	0	0	k__Bacteria;p__Proteobacteria;c__Gammaproteobacteria;o__Enterobacterales;f__Psychromonadaceae;g__Psychromonas
ASV1054	23	6	3	3	0	0	0	0	10	6	0	0	4	1	2	0	0	0	0	0	0	8	0	0	k__Bacteria;p__Desulfobacterota;c__Desulfobulbia;o__Desulfobulbales;f__Desulfobulbaceae;g__Desulfobulbus;s__
ASV1055	0	0	0	0	0	0	10	7	0	16	8	16	0	0	0	0	0	0	0	0	0	14	0	0	k__Bacteria;p__Bacteroidota;c__Bacteroidia;o__Flavobacteriales;f__Flavobacteriaceae;g__Muricauda
ASV1056	0	0	0	0	0	0	0	23	0	0	0	0	0	0	0	0	0	0	0	26	0	0	0	0	k__Bacteria;p__Bacteroidota;c__Bacteroidia;o__Flavobacteriales;f__Flavobacteriaceae
ASV1057	0	0	0	0	9	7	6	6	0	0	0	0	0	0	0	0	0	10	1	5	3	0	3	2	k__Bacteria;p__Bacteroidota;c__Bacteroidia;o__Flavobacteriales;f__Cryomorphaceae;g__Cryomorpha;s__
ASV1058	0	0	0	8	0	0	16	0	0	0	0	0	0	0	0	9	0	0	21	5	5	0	0	0	k__Bacteria;p__Bacteroidota;c__Bacteroidia;o__Flavobacteriales;f__Flavobacteriaceae
ASV1059	0	0	0	0	0	14	0	19	13	0	0	0	0	0	3	0	0	0	0	9	0	0	0	0	k__Bacteria;p__Firmicutes;c__Clostridia;o__Christensenellales;f__Christensenellaceae;g__Christensenellaceae_R-7_group;s__bacterium_enrichment_culture_clone_DPF35
ASV1060	10	7	0	4	0	0	8	0	0	0	0	0	0	6	0	5	0	4	5	2	0	0	4	0	k__Bacteria;p__Desulfobacterota;c__Desulfobulbia;o__Desulfobulbales;f__Desulfocapsaceae;g__[Desulfobacterium]_catecholicum_group;s__delta_proteobacterium_JS_SRB400Ace
ASV1061	16	0	17	0	2	0	2	0	0	0	2	0	0	0	0	8	0	8	0	0	0	4	0	0	k__Bacteria;p__Synergistota;c__Synergistia;o__Synergistales;f__Synergistaceae;g__unidentified_Synergistaceae
ASV1063	15	10	19	0	1	4	0	0	0	0	2	2	0	0	1	0	0	1	0	0	0	0	0	0	k__Bacteria;p__Desulfobacterota;c__Desulfobacteria;o__Desulfobacterales;f__Desulfosarcinaceae
ASV1064	15	0	6	7	3	0	0	8	14	0	4	0	3	0	0	0	0	0	11	0	0	0	1	0	k__Bacteria;p__Chloroflexi;c__Anaerolineae;o__Anaerolineales;f__Anaerolineaceae
ASV1065	0	13	19	0	0	0	0	0	0	0	0	0	4	5	1	0	0	0	0	0	0	0	0	0	k__Bacteria;p__Desulfobacterota;c__Desulfobacteria;o__Desulfatiglandales;f__Desulfatiglandaceae;g__Desulfatiglans
ASV1066	0	0	0	0	0	0	0	2	0	30	6	7	0	0	0	0	0	0	4	0	0	11	3	6	k__Bacteria;p__Actinobacteriota;c__Acidimicrobiia;o__Actinomarinales;f__;g__;s__
ASV1067	0	0	0	0	0	8	0	0	0	5	0	0	0	0	0	0	0	0	0	11	13	18	0	3	k__Bacteria;p__Bacteroidota;c__Bacteroidia;o__Flavobacteriales;f__Flavobacteriaceae;g__Subsaxibacter;s__Aquaticitalea_lipolytica
ASV1068	0	0	0	0	0	0	10	0	0	21	12	14	0	0	0	0	0	0	8	0	0	0	0	5	k__Bacteria;p__Proteobacteria;c__Alphaproteobacteria;o__Sphingomonadales;f__Sphingomonadaceae
ASV1069	0	0	0	27	16	0	0	0	22	0	0	10	0	0	0	0	0	0	0	0	0	0	0	0	k__Bacteria;p__Proteobacteria;c__Gammaproteobacteria;o__Enterobacterales;f__Vibrionaceae;g__Vibrio
ASV1070	0	39	0	0	0	0	0	0	0	0	0	0	0	0	0	0	0	0	0	0	0	0	0	0	k__Bacteria;p__Proteobacteria;c__Gammaproteobacteria;o__Enterobacterales;f__Pseudoalteromonadaceae;g__Pseudoalteromonas
ASV1071	0	0	0	0	0	0	4	5	13	0	0	0	0	0	0	3	0	5	2	8	7	0	0	3	k__Bacteria;p__Bacteroidota;c__Bacteroidia;o__Chitinophagales;f__Saprospiraceae
ASV1072	0	2	0	0	0	0	0	0	0	6	11	11	0	0	0	0	0	0	0	10	4	9	0	6	k__Bacteria;p__Proteobacteria;c__Alphaproteobacteria;o__Rhodobacterales;f__Rhodobacteraceae
ASV1073	0	0	0	0	0	0	3	0	18	0	9	4	0	0	0	0	0	0	4	4	2	0	4	6	k__Bacteria;p__Actinobacteriota;c__Acidimicrobiia;o__Microtrichales
ASV1074	0	0	0	0	0	0	0	0	0	0	0	0	0	0	0	0	0	0	0	0	0	41	19	0	k__Bacteria;p__Bacteroidota;c__Rhodothermia;o__Rhodothermales;f__Rhodothermaceae
ASV1075	0	0	0	0	0	0	0	51	0	0	0	0	0	0	0	0	0	0	0	0	0	0	0	0	k__Bacteria;p__Bacteroidota;c__Bacteroidia;o__Chitinophagales;f__Saprospiraceae
ASV1076	0	0	0	5	0	5	0	4	0	0	0	0	3	0	0	0	0	0	23	8	0	0	10	0	k__Bacteria;p__Actinobacteriota;c__Coriobacteriia;o__Coriobacteriales;f__Atopobiaceae;g__Atopobium;s__
ASV1077	0	0	0	0	0	0	6	0	0	0	0	0	0	0	0	10	9	0	0	12	13	0	0	0	k__Bacteria;p__Bacteroidota;c__Bacteroidia;o__Flavobacteriales;f__Flavobacteriaceae;g__Winogradskyella
ASV1078	0	0	0	6	0	0	4	0	28	0	3	0	0	0	0	2	7	3	5	0	4	0	0	3	k__Bacteria;p__Proteobacteria;c__Gammaproteobacteria;o__Pseudomonadales;f__Saccharospirillaceae;g__Oceanobacter;s__
ASV1079	17	18	15	0	0	0	0	0	0	0	0	0	0	0	0	0	0	0	0	0	0	0	0	0	k__Bacteria;p__Fusobacteriota;c__Fusobacteriia;o__Fusobacteriales;f__Leptotrichiaceae;g__Hypnocyclicus;s__
ASV1080	5	5	17	0	0	0	0	0	8	0	0	0	0	4	2	0	0	6	0	0	3	0	0	0	k__Bacteria;p__Firmicutes;c__Clostridia
ASV1081	0	0	0	0	0	2	17	3	8	0	0	5	0	0	1	0	0	1	0	0	11	8	1	0	k__Bacteria;p__Proteobacteria;c__Gammaproteobacteria;o__Pseudomonadales;f__Alcanivoracaceae;g__Ketobacter;s__
ASV1082	7	13	17	0	0	0	0	0	0	0	0	0	5	3	0	4	0	0	0	0	0	0	0	0	k__Bacteria;p__Bacteroidota;c__Bacteroidia;o__Bacteroidales;f__Williamwhitmaniaceae;g__Blvii28_wastewater-sludge_group;s__
ASV1083	23	17	11	0	0	0	0	0	0	0	0	0	0	0	0	0	0	0	0	0	0	0	0	0	k__Bacteria;p__Proteobacteria;c__Gammaproteobacteria;o__Enterobacterales;f__Vibrionaceae;g__Vibrio
ASV1084	18	16	17	0	0	0	0	0	0	0	0	0	0	0	0	0	0	0	0	0	0	0	0	0	k__Bacteria;p__Proteobacteria;c__Gammaproteobacteria;o__Enterobacterales;f__Vibrionaceae;g__Vibrio
ASV1085	0	0	2	4	4	5	4	2	0	0	5	9	1	0	0	0	3	5	0	6	5	0	0	0	k__Bacteria;p__Proteobacteria;c__Gammaproteobacteria;o__Pseudomonadales;f__Halieaceae;g__Halioglobus;s__
ASV1086	0	0	0	9	0	0	6	14	9	8	9	7	0	0	0	0	0	0	0	0	0	0	0	0	k__Bacteria;p__Bdellovibrionota;c__Bdellovibrionia;o__Bacteriovoracales;f__Bacteriovoracaceae;g__Peredibacter;s__
ASV1087	0	0	0	0	0	17	5	0	0	0	0	0	4	0	0	0	20	8	0	0	0	0	0	0	k__Bacteria;p__Proteobacteria;c__Alphaproteobacteria;o__Rhodobacterales;f__Rhodobacteraceae;g__Roseibacterium
ASV1088	10	16	13	0	0	0	0	0	0	0	0	0	4	0	6	0	0	0	0	0	0	0	0	0	k__Bacteria;p__Desulfobacterota;c__Desulfobacteria;o__Desulfobacterales;f__Desulfobacteraceae;g__unidentified_Desulfobacteraceae;s__Desulfobacteraceae_bacterium
ASV1089	17	12	21	0	0	0	0	0	0	0	0	0	0	0	0	0	0	0	0	0	0	0	0	0	k__Bacteria;p__Proteobacteria;c__Gammaproteobacteria;o__Enterobacterales;f__Vibrionaceae;g__Photobacterium
ASV1090	0	15	19	0	0	0	0	0	5	0	0	0	0	6	0	0	0	0	0	0	0	0	0	0	k__Bacteria;p__Desulfobacterota;c__Desulfobacteria;o__Desulfobacterales;f__Desulfosarcinaceae;g__unidentified_Desulfosarcinaceae;s__bacterium_enrichment_culture_clone_Oil_10
ASV1091	0	11	0	0	0	4	0	0	0	0	0	0	0	7	8	0	0	7	8	2	0	0	0	0	k__Bacteria;p__Acidobacteriota;c__Subgroup_21;o__;f__;g__;s__
ASV1092	0	0	0	0	0	0	12	7	20	0	0	7	0	3	0	0	0	0	3	0	2	1	1	4	k__Bacteria;p__Bdellovibrionota;c__Bdellovibrionia;o__Bdellovibrionales;f__Bdellovibrionaceae;g__OM27_clade;s__
ASV1093	0	0	0	0	0	0	0	0	0	0	0	0	0	0	0	0	0	0	16	8	17	0	0	7	k__Bacteria;p__Verrucomicrobiota;c__Verrucomicrobiae;o__Verrucomicrobiales;f__DEV007;g__unidentified_DEV007;s__Verrucomicrobia_bacterium_PAORIC-16
ASV1094	0	0	0	3	10	14	0	0	0	0	0	0	0	0	0	3	0	8	0	5	8	0	0	0	k__Bacteria;p__Bacteroidota;c__Bacteroidia;o__Flavobacteriales;f__Flavobacteriaceae;g__unidentified_Flavobacteriaceae;s__Psychroserpens_sp
ASV1095	0	7	7	0	4	6	1	5	0	0	0	4	3	1	0	1	3	6	0	0	0	0	0	0	k__Bacteria;p__Firmicutes;c__Clostridia;o__Oscillospirales;f__Hungateiclostridiaceae;g__Ercella;s__
ASV1096	0	0	0	0	0	0	16	11	2	4	7	4	0	0	0	0	0	0	0	0	3	0	3	3	k__Bacteria;p__Gemmatimonadota;c__BD2-11_terrestrial_group;o__;f__;g__;s__
ASV1097	0	0	0	10	0	0	0	0	0	0	0	0	0	0	0	0	0	5	17	7	0	13	0	5	k__Bacteria;p__Proteobacteria;c__Alphaproteobacteria;o__Rhodobacterales;f__Rhodobacteraceae
ASV1098	35	20	0	0	0	0	0	0	0	0	0	0	0	0	0	0	0	0	0	0	0	0	0	0	k__Bacteria;p__Fusobacteriota;c__Fusobacteriia;o__Fusobacteriales;f__Fusobacteriaceae;g__Propionigenium;s__
ASV1099	7	18	14	0	0	0	0	0	0	0	0	0	0	1	2	0	0	0	0	1	0	0	0	2	k__Bacteria;p__Desulfobacterota;c__Desulfobacteria;o__Desulfobacterales;f__Desulfosarcinaceae;g__LCP-80;s__bacterium_enrichment_culture_clone_Oil_45
ASV1100	3	0	0	0	12	16	0	3	0	0	2	0	0	0	0	6	0	0	0	4	3	0	0	2	k__Bacteria;p__Proteobacteria;c__Gammaproteobacteria;o__Pseudomonadales;f__Nitrincolaceae;g__Marinobacterium
ASV1101	0	0	0	0	0	0	0	0	0	5	12	0	0	0	0	0	0	0	0	0	0	0	25	3	k__Bacteria;p__Desulfobacterota;c__Desulfuromonadia;o__Bradymonadales;f__;g__;s__
ASV1103	0	0	0	0	0	0	8	0	6	8	7	0	0	0	0	0	0	0	4	3	3	7	4	4	k__Bacteria;p__Actinobacteriota;c__Acidimicrobiia;o__Microtrichales;f__Microtrichaceae;g__Sva0996_marine_group;s__
ASV1105	0	0	0	0	0	0	0	0	0	0	0	0	0	0	0	0	0	38	0	0	0	0	0	0	k__Bacteria;p__Proteobacteria;c__Gammaproteobacteria;o__Pseudomonadales;f__Oleiphilaceae;g__Oleiphilus;s__
ASV1106	0	0	0	7	8	0	0	0	0	0	0	0	0	0	0	6	6	10	0	0	4	0	0	4	k__Bacteria;p__Bacteroidota;c__Bacteroidia;o__Bacteroidales;f__Prolixibacteraceae;g__Draconibacterium;s__Draconibacterium_orientale
ASV1107	0	0	0	0	0	0	0	0	10	0	0	0	0	0	0	18	0	20	0	0	0	0	0	0	k__Bacteria;p__Bdellovibrionota;c__Bdellovibrionia;o__Bdellovibrionales;f__Bdellovibrionaceae;g__Bdellovibrio;s__
ASV1108	0	0	0	0	0	0	0	6	14	0	0	0	0	1	0	1	0	0	5	12	9	0	3	3	k__Bacteria;p__Bacteroidota;c__Bacteroidia;o__Chitinophagales;f__Saprospiraceae
ASV1109	0	0	0	0	3	0	4	9	0	0	7	4	0	0	0	0	3	0	0	3	6	0	8	1	k__Bacteria;p__Bacteroidota;c__Bacteroidia;o__Chitinophagales;f__Saprospiraceae;g__Lewinella;s__
ASV1110	0	0	0	0	1	0	3	0	7	0	0	4	0	0	0	0	0	17	9	0	9	0	0	0	k__Bacteria;p__Proteobacteria;c__Gammaproteobacteria;o__Pseudomonadales;f__Oleiphilaceae;g__Oleiphilus;s__
ASV1111	0	0	0	0	0	0	29	0	37	0	0	0	0	0	0	0	0	0	0	0	0	0	0	0	k__Bacteria;p__Proteobacteria;c__Gammaproteobacteria;o__Pseudomonadales;f__Alcanivoracaceae;g__Ketobacter;s__
ASV1112	0	17	0	4	3	0	0	0	0	0	0	0	0	14	0	0	0	0	0	0	0	0	0	2	k__Bacteria;p__Desulfobacterota;c__Desulfobacteria;o__Desulfobacterales;f__Desulfobacteraceae;g__Desulfobacula
ASV1113	0	21	23	0	0	0	0	0	0	0	0	0	0	0	0	0	0	0	0	0	0	0	0	0	k__Bacteria;p__Proteobacteria;c__Gammaproteobacteria;o__Enterobacterales;f__Vibrionaceae;g__Vibrio
ASV1114	0	12	16	0	0	0	0	0	0	0	0	0	3	4	3	4	0	0	0	0	0	0	0	0	k__Bacteria;p__Desulfobacterota;c__Desulfobulbia;o__Desulfobulbales;f__Desulfobulbaceae;g__Desulfobulbus
ASV1115	17	17	18	0	0	0	0	0	0	0	0	0	0	0	0	0	0	0	0	0	0	0	0	0	k__Bacteria;p__Campylobacterota;c__Campylobacteria;o__Campylobacterales;f__Sulfurimonadaceae;g__Sulfurimonas
ASV1116	7	12	18	1	0	0	0	0	0	0	0	0	0	3	1	0	0	0	0	0	0	0	0	0	k__Bacteria;p__Bacteroidota;c__Bacteroidia;o__Sphingobacteriales;f__Lentimicrobiaceae;g__;s__
ASV1117	0	4	0	0	0	0	5	0	14	0	8	16	2	0	0	0	0	0	0	0	0	0	0	7	k__Bacteria;p__Actinobacteriota;c__Actinobacteria;o__Propionibacteriales;f__Propionibacteriaceae;g__Propioniciclava;s__
ASV1118	0	0	0	0	0	0	0	0	0	0	0	0	0	0	0	0	0	0	0	0	0	66	0	0	k__Bacteria;p__Proteobacteria;c__Gammaproteobacteria;o__Pseudomonadales;f__Marinobacteraceae;g__Marinobacter
ASV1119	0	0	35	0	11	0	0	0	0	0	0	0	0	0	1	0	0	0	0	0	0	0	0	0	k__Bacteria;p__Proteobacteria;c__Gammaproteobacteria;o__Enterobacterales;f__Shewanellaceae;g__Shewanella
ASV1120	0	0	0	0	0	6	9	0	0	0	0	6	0	0	0	0	3	7	0	4	0	0	5	5	k__Bacteria;p__Actinobacteriota;c__Actinobacteria;o__Micrococcales;f__Microbacteriaceae;g__Microbacterium
ASV1121	0	7	25	0	0	0	0	0	0	0	0	0	3	5	3	0	0	0	0	0	0	0	0	0	k__Bacteria;p__Thermotogota;c__Thermotogae;o__Petrotogales;f__Petrotogaceae;g__SC103;s__
ASV1122	2	8	0	3	8	3	5	0	0	0	3	0	0	2	0	3	0	2	0	3	0	0	0	3	k__Bacteria;p__Bacteroidota;c__Bacteroidia;o__Bacteroidales;f__SB-5;g__;s__
ASV1123	17	8	9	0	3	0	1	1	0	0	0	2	5	3	1	2	0	0	0	0	0	0	0	0	k__Bacteria;p__Firmicutes;c__Bacilli;o__Izemoplasmatales;f__Izemoplasmataceae;g__Izimaplasma;s__
ASV1124	0	0	0	0	4	6	6	5	6	0	0	5	0	0	0	0	0	2	4	0	0	0	7	4	k__Bacteria;p__Proteobacteria;c__Alphaproteobacteria;o__Rhodobacterales;f__Rhodobacteraceae;g__Roseovarius
ASV1125	0	0	0	6	9	12	5	10	7	0	0	0	0	0	0	0	9	0	0	3	0	0	0	0	k__Bacteria;p__Bacteroidota;c__Bacteroidia;o__Flavobacteriales;f__Flavobacteriaceae
ASV1126	0	0	0	0	0	0	2	2	0	0	8	9	0	0	0	0	0	0	2	0	0	5	8	11	k__Bacteria;p__Proteobacteria;c__Alphaproteobacteria;o__Rhizobiales;f__Devosiaceae;g__unidentified_Devosiaceae;s__Pelagibacterium_sp
ASV1127	4	14	15	3	0	0	0	0	0	0	0	0	3	5	0	1	0	0	0	0	0	0	0	0	k__Bacteria;p__Spirochaetota;c__Spirochaetia;o__Spirochaetales;f__Spirochaetaceae;g__Sediminispirochaeta;s__
ASV1128	0	0	0	0	0	0	18	12	0	11	0	0	0	1	0	0	0	0	0	0	12	0	0	0	k__Bacteria;p__Actinobacteriota;c__Actinobacteria;o__PeM15;f__;g__;s__
ASV1129	0	1	0	2	3	0	4	0	3	0	2	0	0	3	0	0	4	0	1	10	9	0	3	4	k__Bacteria;p__Proteobacteria;c__Gammaproteobacteria;o__Chromatiales;f__Sedimenticolaceae;g__Sedimenticola;s__
ASV1130	0	15	17	0	0	0	0	0	0	0	0	0	0	4	0	0	0	2	0	0	0	0	0	0	k__Bacteria;p__Cloacimonadota;c__Cloacimonadia;o__Cloacimonadales;f__MSBL8;g__;s__
ASV1131	0	0	0	0	0	0	0	0	5	0	13	0	0	0	0	0	0	0	0	2	3	9	0	11	k__Bacteria;p__Firmicutes;c__Bacilli;o__Erysipelotrichales;f__Erysipelotrichaceae;g__Turicibacter
ASV1132	0	0	0	0	0	0	6	0	0	19	0	0	0	0	0	0	0	0	0	8	0	18	0	7	k__Bacteria;p__Proteobacteria;c__Alphaproteobacteria;o__Rhizobiales;f__Rhizobiaceae;g__Hoeflea
ASV1133	0	0	0	0	0	0	0	0	0	0	6	11	0	0	0	0	0	0	0	0	0	25	4	6	k__Bacteria;p__Proteobacteria;c__Alphaproteobacteria;o__Rhodobacterales;f__Rhodobacteraceae;g__Oceaniovalibus;s__
ASV1134	0	4	0	0	0	0	10	4	0	8	4	3	0	0	0	0	0	4	6	3	4	0	0	0	k__Bacteria;p__Proteobacteria;c__Gammaproteobacteria;o__Pseudomonadales;f__Halieaceae
ASV1135	0	15	15	0	0	0	0	0	2	0	0	0	0	6	0	0	0	2	0	0	0	0	0	0	k__Bacteria;p__Bacteroidota;c__Bacteroidia;o__Bacteroidales;f__Bacteroidetes_vadinHA17;g__;s__
ASV1137	0	1	3	0	0	0	4	2	0	8	2	6	0	0	0	5	1	0	13	2	3	0	0	5	k__Bacteria;p__Proteobacteria;c__Alphaproteobacteria;o__Rhodobacterales;f__Rhodobacteraceae
ASV1138	15	26	0	0	0	0	0	0	0	0	0	0	0	2	0	0	0	0	0	0	0	0	0	0	k__Bacteria;p__Campylobacterota;c__Campylobacteria;o__Campylobacterales;f__Arcobacteraceae;g__;s__
ASV1139	0	10	27	0	0	0	0	0	0	0	0	0	0	0	4	0	0	0	0	0	0	0	0	0	k__Bacteria;p__Desulfobacterota;c__Syntrophia;o__Syntrophales;f__;g__;s__
ASV1140	0	4	0	0	5	0	4	5	4	0	0	4	1	0	0	0	0	4	2	3	11	0	0	2	k__Bacteria;p__Bacteroidota;c__Bacteroidia;o__Bacteroidales
ASV1141	0	4	0	2	0	0	0	5	8	9	0	3	5	0	0	0	0	0	8	2	0	4	0	7	k__Bacteria;p__Desulfobacterota;c__Desulfobulbia;o__Desulfobulbales;f__Desulfocapsaceae;g__Desulfofustis;s__
ASV1142	0	0	4	0	0	0	14	6	0	0	0	14	0	0	0	0	0	0	0	8	0	8	0	0	k__Bacteria;p__Bacteroidota;c__Bacteroidia;o__Cytophagales;f__Cyclobacteriaceae;g__unidentified_Cyclobacteriaceae;s__Cytophaga_sp
ASV1143	0	0	0	0	0	5	14	9	20	2	5	0	0	0	0	0	0	0	0	4	0	0	0	0	k__Bacteria;p__Bacteroidota;c__Bacteroidia;o__Sphingobacteriales;f__NS11-12_marine_group;g__;s__
ASV1144	0	0	0	0	0	4	0	0	0	0	0	0	0	0	0	6	10	11	0	12	0	0	0	0	k__Bacteria;p__Proteobacteria;c__Alphaproteobacteria;o__Rhodobacterales;f__Rhodobacteraceae
ASV1145	0	0	0	0	0	0	0	0	0	0	0	0	0	0	0	0	0	35	0	0	0	0	0	0	k__Bacteria;p__Bacteroidota;c__Bacteroidia;o__Flavobacteriales;f__Flavobacteriaceae;g__Lutibacter;s__Lutibacter_litoralis
ASV1146	0	0	0	10	3	0	0	0	0	0	2	0	0	0	0	7	0	5	0	3	0	0	6	5	k__Bacteria;p__Proteobacteria;c__Alphaproteobacteria;o__Rhodobacterales;f__Rhodobacteraceae
ASV1147	0	0	0	0	0	0	0	0	0	0	0	0	0	0	0	0	0	0	0	0	0	63	0	0	k__Bacteria;p__Proteobacteria;c__Alphaproteobacteria;o__Rhodobacterales;f__Rhodobacteraceae
ASV1148	0	7	11	0	4	0	0	0	9	8	0	0	0	4	0	0	0	2	0	0	2	0	0	0	k__Bacteria;p__Desulfobacterota;c__Desulfovibrionia;o__Desulfovibrionales;f__Desulfomicrobiaceae;g__Desulfomicrobium
ASV1149	0	23	19	0	0	0	0	0	0	0	0	0	0	0	0	0	0	0	0	0	0	0	0	0	k__Bacteria;p__Proteobacteria;c__Gammaproteobacteria;o__Enterobacterales;f__Psychromonadaceae;g__Psychromonas
ASV1150	0	0	0	0	0	1	11	2	0	2	12	10	0	0	0	0	0	0	1	0	1	0	0	6	k__Bacteria;p__Proteobacteria;c__Alphaproteobacteria;o__Defluviicoccales;f__Defluviicoccaceae;g__Defluviicoccus;s__
ASV1151	2	0	5	3	0	2	7	0	11	0	11	0	0	0	0	0	3	0	8	0	0	0	0	2	k__Bacteria;p__Actinobacteriota;c__Actinobacteria;o__Micrococcales
ASV1153	10	20	13	0	0	0	0	0	0	0	0	0	0	0	0	0	0	0	0	0	0	0	0	0	k__Bacteria;p__Campylobacterota;c__Campylobacteria;o__Campylobacterales;f__Arcobacteraceae;g__;s__
ASV1154	6	12	18	0	0	0	0	0	0	0	0	0	0	4	3	0	0	0	0	0	0	0	0	0	k__Bacteria;p__LCP-89;c__;o__;f__;g__;s__
ASV1155	1	3	4	0	0	0	6	5	0	5	8	8	2	0	0	0	0	0	3	0	0	0	0	8	k__Bacteria;p__Actinobacteriota;c__Actinobacteria;o__Corynebacteriales;f__Corynebacteriaceae;g__Corynebacterium
ASV1156	0	0	0	0	0	2	0	5	0	0	0	0	0	0	0	0	0	3	18	6	16	0	0	1	k__Bacteria;p__Bacteroidota;c__Bacteroidia;o__Sphingobacteriales;f__NS11-12_marine_group;g__;s__
ASV1157	0	0	0	0	0	0	0	0	7	0	5	0	0	0	0	10	8	17	0	0	0	0	0	0	k__Bacteria;p__Bacteroidota;c__Bacteroidia;o__Flavobacteriales;f__Crocinitomicaceae;g__Fluviicola;s__bacterium_SH1-3
ASV1158	0	0	0	0	0	0	0	0	11	7	8	0	0	0	0	4	0	5	7	2	0	0	2	5	k__Bacteria;p__Chloroflexi;c__Anaerolineae;o__Caldilineales;f__Caldilineaceae;g__;s__
ASV1159	0	0	0	19	0	0	0	0	35	0	0	0	0	0	0	0	0	0	5	0	0	12	0	0	k__Bacteria;p__Planctomycetota;c__Planctomycetes;o__Pirellulales;f__Pirellulaceae;g__Rhodopirellula;s__planctomycete_MS3065
ASV1160	0	0	0	0	0	0	10	0	19	0	0	0	0	0	0	0	0	0	10	9	6	0	0	0	k__Bacteria;p__Myxococcota;c__Polyangia;o__Nannocystales;f__Nannocystaceae;g__Nannocystis;s__
ASV1161	0	0	0	0	0	0	7	0	0	0	10	0	0	0	0	5	0	0	0	0	7	0	0	9	k__Bacteria;p__Bacteroidota;c__Bacteroidia;o__Bacteroidales;f__Prolixibacteraceae;g__Draconibacterium;s__
ASV1162	0	0	0	0	0	11	11	8	0	0	0	8	0	0	0	0	0	10	0	0	0	0	0	0	k__Bacteria;p__Proteobacteria;c__Alphaproteobacteria;o__Rhodobacterales;f__Rhodobacteraceae
ASV1163	0	7	11	0	0	0	4	2	0	0	0	0	0	0	0	0	0	3	6	4	3	0	2	1	k__Bacteria;p__Desulfobacterota;c__Desulfobacteria;o__Desulfobacterales;f__Desulfosarcinaceae;g__Desulfosarcina;s__
ASV1164	0	1	0	0	0	2	7	4	5	6	3	0	0	0	0	0	0	3	6	9	3	0	5	0	k__Bacteria
ASV1165	16	10	13	0	0	0	0	0	0	0	0	0	0	0	8	0	0	0	0	0	0	0	0	0	k__Bacteria;p__Desulfobacterota;c__Desulfobacteria;o__Desulfobacterales;f__Desulfobacteraceae;g__Desulfobacula
ASV1166	0	0	0	0	0	0	9	9	0	10	3	12	0	0	0	0	3	2	2	6	0	0	2	0	k__Bacteria;p__Bacteroidota;c__Bacteroidia;o__Flavobacteriales;f__Flavobacteriaceae;g__Euzebyella;s__
ASV1167	0	0	0	0	0	0	0	0	0	0	0	0	0	0	0	0	0	0	0	0	0	46	0	7	k__Bacteria;p__Proteobacteria;c__Alphaproteobacteria;o__Sphingomonadales;f__Sphingomonadaceae
ASV1168	0	0	0	0	0	0	0	0	0	0	0	0	0	0	0	0	0	0	0	12	13	12	8	0	k__Bacteria;p__Bacteroidota;c__Bacteroidia;o__Flavobacteriales;f__Flavobacteriaceae
ASV1169	0	0	0	0	0	0	0	0	0	0	0	24	0	0	0	0	0	0	0	0	0	8	0	15	k__Bacteria;p__Proteobacteria;c__Alphaproteobacteria;o__Rhodobacterales;f__Rhodobacteraceae
ASV1170	0	0	0	0	0	0	0	0	9	22	0	5	0	0	0	0	0	0	16	0	6	9	0	0	k__Bacteria;p__Actinobacteriota;c__Acidimicrobiia;o__Actinomarinales;f__;g__;s__
ASV1171	10	0	26	0	0	0	0	0	0	0	0	0	4	5	0	0	0	0	0	0	0	0	0	0	k__Bacteria;p__Bacteroidota;c__Bacteroidia
ASV1172	0	11	16	0	0	0	0	0	2	0	0	0	6	0	0	0	0	2	0	0	0	0	0	0	k__Bacteria;p__Acidobacteriota;c__Holophagae;o__Acanthopleuribacterales;f__Acanthopleuribacteraceae;g__Thermotomaculum;s__
ASV1173	0	3	0	2	0	18	0	12	7	0	0	0	0	0	0	6	0	0	5	0	0	0	0	0	k__Bacteria;p__Proteobacteria;c__Gammaproteobacteria;o__Thiotrichales;f__Thiotrichaceae;g__;s__
ASV1174	0	15	0	0	0	0	2	0	9	0	2	0	0	0	0	2	0	6	4	0	0	3	0	2	k__Bacteria;p__Synergistota;c__Synergistia;o__Synergistales;f__Synergistaceae;g__JGI-0000079-D21;s__
ASV1175	8	13	20	0	0	0	0	0	0	0	0	0	0	1	0	0	0	0	0	0	0	0	0	0	k__Bacteria;p__Proteobacteria;c__Gammaproteobacteria;o__Pseudomonadales;f__Saccharospirillaceae;g__Oleispira;s__
ASV1176	0	0	0	0	0	0	22	0	15	0	0	0	0	0	0	0	0	0	0	6	7	0	0	0	k__Bacteria;p__Myxococcota;c__Polyangia;o__Nannocystales;f__Nannocystaceae
ASV1177	0	0	0	0	6	0	0	0	0	0	0	0	0	0	0	0	0	2	0	10	0	0	12	6	k__Bacteria;p__Proteobacteria;c__Gammaproteobacteria;o__Burkholderiales;f__Comamonadaceae;g__Delftia
ASV1178	0	0	0	0	0	6	0	2	8	6	9	0	0	0	0	0	0	0	0	1	6	7	5	0	k__Bacteria;p__Proteobacteria;c__Alphaproteobacteria;o__Rhodobacterales;f__Rhodobacteraceae
ASV1179	0	0	0	0	0	0	0	7	0	0	14	14	0	0	0	0	0	0	0	8	0	0	0	3	k__Bacteria;p__Proteobacteria;c__Alphaproteobacteria;o__Rhodobacterales;f__Rhodobacteraceae;g__Pseudorhodobacter
ASV1180	0	0	0	6	0	0	4	0	0	0	5	0	0	0	0	0	0	7	10	8	0	0	0	4	k__Bacteria;p__Proteobacteria;c__Gammaproteobacteria;o__Pseudomonadales;f__Alcanivoracaceae1;g__Alcanivorax;s__Alcanivorax_sp_OM-2
ASV1181	0	9	17	5	5	0	0	0	7	0	0	0	0	0	0	0	1	0	0	0	0	0	0	0	k__Bacteria;p__Proteobacteria;c__Gammaproteobacteria;o__Pseudomonadales;f__Nitrincolaceae;g__Neptunomonas
ASV1182	0	0	0	0	0	0	46	0	0	0	0	0	0	0	0	0	0	0	0	0	0	0	0	0	k__Bacteria;p__Proteobacteria;c__Alphaproteobacteria;o__Rhodobacterales;f__Rhodobacteraceae;g__Paracoccus
ASV1183	7	9	15	15	0	0	0	0	0	0	0	0	0	0	0	0	0	0	0	0	0	0	0	0	k__Bacteria;p__Proteobacteria;c__Gammaproteobacteria;o__Enterobacterales;f__Pseudoalteromonadaceae;g__Pseudoalteromonas
ASV1184	25	11	12	0	0	0	0	0	0	0	0	0	0	0	0	0	0	0	0	0	0	0	0	0	k__Bacteria;p__Proteobacteria;c__Gammaproteobacteria;o__Enterobacterales;f__Vibrionaceae;g__Vibrio
ASV1185	13	12	10	0	0	0	0	0	0	0	0	0	3	0	2	0	0	0	0	0	0	0	0	0	k__Bacteria;p__Spirochaetota;c__Spirochaetia;o__Spirochaetales;f__Spirochaetaceae;g__Spirochaeta_2;s__Spirochaeta_isovalerica
ASV1186	0	0	4	0	0	0	5	3	7	2	8	5	0	0	0	0	0	0	4	4	2	0	5	0	k__Bacteria;p__Actinobacteriota;c__Actinobacteria;o__Propionibacteriales;f__Propionibacteriaceae;g__Tessaracoccus
ASV1187	0	0	0	0	0	0	0	0	0	0	0	0	0	0	0	0	0	0	0	0	0	0	0	26	k__Bacteria;p__Firmicutes;c__Bacilli;o__Bacillales;f__Planococcaceae;g__Planococcus
ASV1188	0	0	0	0	0	0	0	0	0	0	0	0	0	0	0	0	0	0	0	5	0	17	14	6	k__Bacteria;p__Proteobacteria;c__Alphaproteobacteria;o__Sphingomonadales;f__Sphingomonadaceae;g__Erythrobacter;s__Erythrobacter_gangjinensis
ASV1189	0	0	0	0	0	0	0	12	11	0	14	0	0	0	0	0	0	0	0	0	0	0	0	6	k__Bacteria;p__Actinobacteriota;c__Acidimicrobiia;o__Actinomarinales;f__;g__;s__
ASV1190	0	0	0	10	0	15	12	9	0	0	0	0	0	0	0	0	0	0	0	0	5	0	0	0	k__Bacteria;p__Proteobacteria;c__Gammaproteobacteria;o__Burkholderiales;f__Comamonadaceae;g__Hydrogenophaga
ASV1191	0	0	0	0	0	0	2	2	4	0	0	4	0	0	0	0	0	0	12	5	8	0	2	4	k__Bacteria;p__Proteobacteria;c__Alphaproteobacteria;o__Rhizobiales;f__Devosiaceae;g__Devosia
ASV1192	0	0	0	0	0	0	6	0	6	0	7	5	0	0	0	0	2	3	4	4	6	0	7	3	k__Bacteria;p__Proteobacteria;c__Gammaproteobacteria;o__unidentified_Gammaproteobacteria;f__unidentified_Gammaproteobacteria;g__Marinicella;s__Marinicella_litoralis
ASV1193	0	0	0	0	0	0	6	2	0	4	11	7	0	0	0	0	0	0	0	0	5	2	3	4	k__Bacteria;p__Proteobacteria;c__Alphaproteobacteria;o__Defluviicoccales;f__Defluviicoccaceae;g__Defluviicoccus;s__
ASV1194	0	2	10	0	4	0	2	0	6	0	6	0	0	0	0	0	0	2	4	5	1	0	2	0	k__Bacteria;p__Proteobacteria;c__Gammaproteobacteria;o__Burkholderiales;f__Comamonadaceae
ASV1195	0	14	23	0	0	0	0	0	0	0	0	0	2	0	0	0	0	0	0	0	0	0	0	0	k__Bacteria;p__Campylobacterota;c__Campylobacteria;o__Campylobacterales;f__Sulfurovaceae;g__Sulfurovum
ASV1196	19	16	12	0	0	0	0	0	0	0	0	0	0	0	0	0	0	0	0	0	0	0	0	0	k__Bacteria;p__Proteobacteria;c__Gammaproteobacteria;o__Enterobacterales;f__Vibrionaceae;g__Vibrio
ASV1197	9	13	17	0	3	0	0	0	0	0	0	0	0	1	0	0	0	0	0	0	0	0	0	0	k__Bacteria;p__Campylobacterota;c__Campylobacteria;o__Campylobacterales;f__Arcobacteraceae
ASV1198	9	12	10	0	0	0	0	0	0	0	0	0	0	2	3	0	4	2	0	0	0	0	0	0	k__Bacteria;p__Spirochaetota;c__Leptospirae;o__Leptospirales;f__Leptospiraceae;g__RBG-16-49-21;s__
ASV1199	10	0	0	2	0	0	4	0	7	0	1	0	0	0	0	6	0	0	0	0	1	8	4	5	k__Bacteria;p__Proteobacteria;c__Gammaproteobacteria;o__Thiotrichales;f__Thiotrichaceae;g__Thiothrix;s__Thiothrix_sp_FBR0112
ASV1200	15	8	11	4	2	0	0	0	0	0	0	0	4	4	0	0	0	0	0	0	0	0	0	0	k__Bacteria;p__Firmicutes;c__Bacilli;o__Izemoplasmatales;f__Izemoplasmataceae;g__Izimaplasma;s__
ASV1201	0	0	0	0	0	0	4	0	0	0	20	0	0	0	0	0	0	0	0	1	0	5	0	6	k__Bacteria;p__Proteobacteria;c__Gammaproteobacteria;o__Pseudomonadales;f__Pseudohongiellaceae;g__Pseudohongiella;s__gamma_proteobacterium_DG1301
ASV1202	0	0	0	0	23	0	0	0	0	0	0	0	0	0	0	18	9	0	0	0	0	0	0	0	k__Bacteria;p__Bacteroidota;c__Bacteroidia;o__Flavobacteriales;f__Flavobacteriaceae;g__Lutibacter
ASV1203	0	0	0	0	0	0	0	0	0	29	0	0	0	0	0	0	0	0	0	12	0	17	0	0	k__Bacteria;p__Actinobacteriota;c__Acidimicrobiia;o__Actinomarinales;f__unidentified_Actinomarinales;g__unidentified_Actinomarinales
ASV1204	0	0	0	0	0	0	0	0	0	4	5	0	0	0	0	0	0	0	0	5	0	14	13	2	k__Bacteria;p__Proteobacteria;c__Alphaproteobacteria;o__Sphingomonadales;f__Sphingomonadaceae;g__Erythrobacter
ASV1205	0	0	0	0	2	0	0	5	0	0	4	0	0	0	0	0	0	5	0	6	1	1	4	7	k__Bacteria;p__Bacteroidota;c__Bacteroidia;o__Chitinophagales;f__Saprospiraceae;g__;s__
ASV1206	0	0	0	0	0	0	3	0	0	0	0	0	0	0	0	0	0	0	0	0	0	0	0	23	k__Bacteria;p__Proteobacteria;c__Alphaproteobacteria;o__Rhodobacterales;f__Rhodobacteraceae
ASV1207	5	13	18	0	0	0	0	0	0	0	0	0	0	0	2	0	0	0	0	0	0	0	0	0	k__Bacteria;p__Cloacimonadota;c__Cloacimonadia;o__Cloacimonadales;f__MSBL8;g__;s__
ASV1208	0	5	10	0	0	7	9	9	0	0	6	0	0	0	0	0	0	0	0	0	0	0	0	0	k__Bacteria;p__Proteobacteria;c__Gammaproteobacteria;o__Burkholderiales;f__Rhodocyclaceae;g__Thauera
ASV1209	0	6	0	0	4	0	6	6	7	0	5	3	1	2	0	5	0	0	0	0	1	0	0	0	k__Bacteria;p__Proteobacteria;c__Gammaproteobacteria;o__Burkholderiales;f__Rhodocyclaceae;g__Azoarcus
ASV1211	9	0	2	0	3	0	7	4	0	0	3	8	0	0	0	0	0	0	0	2	5	0	3	0	k__Bacteria;p__Proteobacteria;c__Gammaproteobacteria;o__Chromatiales;f__Chromatiaceae;g__Thiocapsa
ASV1212	8	7	13	0	0	0	0	0	0	0	0	0	7	4	0	0	0	0	0	0	0	0	0	0	k__Bacteria;p__Firmicutes;c__Clostridia;o__Peptostreptococcales-Tissierellales;f__Fusibacteraceae;g__Fusibacter
ASV1213	0	0	0	0	0	0	0	0	0	0	0	0	0	0	0	0	0	0	0	19	18	0	0	0	k__Bacteria;p__Bdellovibrionota;c__Bdellovibrionia;o__Bdellovibrionales;f__Bdellovibrionaceae;g__OM27_clade;s__
ASV1214	0	0	0	7	0	0	0	0	0	17	0	9	0	0	0	0	0	0	22	2	0	0	0	3	k__Bacteria;p__Chloroflexi;c__Anaerolineae;o__Caldilineales;f__Caldilineaceae;g__;s__
ASV1215	0	0	0	0	0	0	0	0	0	8	19	0	0	0	0	0	0	0	0	0	7	0	5	2	k__Bacteria;p__Bacteroidota;c__Bacteroidia;o__Flavobacteriales
ASV1216	0	0	0	0	7	0	4	0	0	0	1	0	0	0	0	0	0	7	0	4	18	0	0	0	k__Bacteria;p__Proteobacteria;c__Gammaproteobacteria;o__Chromatiales;f__Chromatiaceae;g__Candidatus_Thiobios
ASV1217	0	0	0	0	0	0	7	5	6	0	3	0	0	0	0	0	0	1	3	4	5	0	6	3	k__Bacteria;p__Proteobacteria;c__Gammaproteobacteria;o__unidentified_Gammaproteobacteria;f__unidentified_Gammaproteobacteria;g__Marinicella;s__
ASV1218	0	15	18	0	0	0	0	0	0	0	0	0	0	0	0	0	0	0	0	6	0	0	0	0	k__Bacteria;p__Desulfobacterota;c__Desulfobacteria;o__Desulfobacterales;f__Desulfobacteraceae;g__Desulfobacter;s__
ASV1219	0	17	19	0	0	0	0	0	0	0	0	0	0	0	0	0	0	0	0	0	0	0	0	0	k__Bacteria;p__Proteobacteria;c__Gammaproteobacteria;o__Enterobacterales;f__Vibrionaceae;g__Aliivibrio
ASV1220	0	1	0	0	0	2	0	2	13	0	10	0	4	2	0	0	0	2	0	1	0	2	0	3	k__Bacteria;p__Actinobacteriota;c__Actinobacteria;o__Actinomycetales;f__Actinomycetaceae;g__unidentified_Actinomycetaceae;s__Actinomycetaceae_bacterium_sk1b4
ASV1221	0	1	0	0	0	0	4	2	2	5	7	11	0	0	0	0	0	0	0	5	3	0	3	4	k__Bacteria;p__Actinobacteriota;c__Acidimicrobiia;o__Microtrichales;f__Microtrichaceae;g__IMCC26207;s__
ASV1222	10	14	16	0	0	0	0	0	0	0	0	0	0	0	0	0	0	0	0	0	0	0	0	0	k__Bacteria;p__Campylobacterota;c__Campylobacteria;o__Campylobacterales;f__Sulfurovaceae;g__Sulfurovum
ASV1223	3	0	4	0	5	0	0	6	11	2	3	0	0	0	0	0	0	0	7	2	6	5	0	0	k__Bacteria;p__Acidobacteriota;c__Thermoanaerobaculia;o__Thermoanaerobaculales;f__Thermoanaerobaculaceae;g__Subgroup_23;s__
ASV1224	10	12	0	0	0	0	0	0	0	0	0	0	0	0	0	0	12	10	0	0	0	0	0	0	k__Bacteria;p__Firmicutes;c__Bacilli;o__Acholeplasmatales;f__Acholeplasmataceae;g__Acholeplasma
ASV1225	10	9	12	0	0	0	0	0	0	0	0	0	3	6	0	0	0	0	0	0	0	0	0	0	k__Bacteria;p__Desulfobacterota;c__Desulfobacteria;o__Desulfobacterales
ASV1226	0	0	0	0	0	0	9	0	0	0	5	14	0	0	0	0	0	4	0	6	0	0	0	7	k__Bacteria;p__Proteobacteria;c__Alphaproteobacteria;o__Puniceispirillales;f__;g__;s__
ASV1227	0	0	0	0	0	0	5	1	1	3	4	15	0	0	0	0	0	0	0	0	3	5	4	4	k__Bacteria;p__Proteobacteria;c__Gammaproteobacteria;o__Ga0077536;f__;g__;s__
ASV1228	0	0	0	0	0	0	10	2	8	0	3	0	0	0	0	0	0	0	9	5	9	4	0	0	k__Bacteria;p__Bacteroidota;c__Bacteroidia
ASV1229	0	0	42	0	0	0	0	0	0	0	0	0	0	0	0	0	0	0	0	0	0	0	0	0	k__Bacteria;p__Proteobacteria;c__Gammaproteobacteria;o__Enterobacterales;f__Vibrionaceae
ASV1230	0	0	6	4	0	0	2	3	2	0	7	3	0	0	0	0	5	3	4	3	0	0	0	3	k__Bacteria;p__Spirochaetota;c__Spirochaetia;o__Spirochaetales;f__Spirochaetaceae;g__Spirochaeta_2;s__
ASV1231	0	9	0	0	0	8	0	0	0	0	0	0	3	0	0	0	2	0	0	6	0	0	0	6	k__Bacteria;p__Proteobacteria;c__Gammaproteobacteria;o__Pseudomonadales;f__Spongiibacteraceae;g__BD1-7_clade;s__
ASV1232	7	17	11	0	0	0	0	0	0	0	0	0	3	0	0	0	0	0	0	0	0	0	0	0	k__Bacteria;p__Bacteroidota;c__Bacteroidia;o__Bacteroidales;f__Williamwhitmaniaceae;g__Blvii28_wastewater-sludge_group;s__
ASV1233	7	10	15	0	0	0	0	0	0	0	0	0	1	3	2	0	0	0	0	0	0	0	0	0	k__Bacteria;p__Desulfobacterota;c__Desulfobacteria;o__Desulfobacterales;f__Desulfobacteraceae;g__Desulfobacterium
ASV1234	3	4	13	0	2	0	1	0	0	0	0	0	4	1	2	0	1	3	0	0	0	0	0	1	k__Bacteria;p__Firmicutes;c__Clostridia;o__Peptostreptococcales-Tissierellales;f__Dethiosulfatibacteraceae;g__Dethiosulfatibacter;s__Peptostreptococcaceae_bacterium_Col_11
ASV1235	7	7	7	0	1	0	4	2	6	0	1	5	2	0	0	0	0	0	0	0	0	4	0	0	k__Bacteria;p__Firmicutes;c__Clostridia;o__Peptostreptococcales-Tissierellales;f__Anaerovoracaceae;g__Anaerovorax;s__Anaerovorax_sp_enrichment_culture_clone_D2CL_Bac_16S_Clone4
ASV1236	16	14	13	0	0	0	0	0	0	0	0	0	0	0	0	0	0	0	0	0	0	0	0	0	k__Bacteria;p__Campylobacterota;c__Campylobacteria;o__Campylobacterales;f__Arcobacteraceae;g__;s__
ASV1237	0	0	0	5	0	0	0	8	0	0	0	0	0	0	0	0	17	0	0	13	0	0	0	0	k__Bacteria;p__Bacteroidota;c__Bacteroidia;o__Chitinophagales;f__Saprospiraceae;g__Lewinella;s__Lewinella_cohaerens
ASV1238	0	0	0	0	0	0	3	0	8	0	0	0	0	0	0	0	2	0	13	2	11	5	1	1	k__Bacteria;p__Bdellovibrionota;c__Oligoflexia;o__Oligoflexales;f__Oligoflexaceae;g__;s__
ASV1239	0	31	0	0	0	0	0	0	0	0	0	0	0	0	0	0	0	0	0	0	0	0	0	0	k__Bacteria;p__Proteobacteria;c__Gammaproteobacteria;o__Enterobacterales;f__Vibrionaceae
ASV1240	0	8	10	3	1	0	0	0	0	0	0	5	0	1	2	0	1	5	0	1	0	0	1	2	k__Bacteria;p__Cloacimonadota;c__Cloacimonadia;o__Cloacimonadales;f__Cloacimonadaceae;g__Candidatus_Cloacimonas;s__
ASV1241	0	3	8	0	0	0	12	0	0	0	9	0	0	0	0	0	0	0	0	0	2	0	0	3	k__Bacteria;p__Actinobacteriota;c__Actinobacteria;o__Micrococcales;f__Micrococcaceae;g__Kocuria
ASV1242	15	19	6	0	0	0	0	0	0	0	0	0	0	0	0	0	0	0	0	0	0	0	0	0	k__Bacteria;p__Proteobacteria;c__Gammaproteobacteria;o__Enterobacterales;f__Vibrionaceae;g__Photobacterium
ASV1243	1	4	6	0	0	0	0	0	0	0	0	0	3	4	3	1	7	3	3	1	0	0	0	0	k__Bacteria;p__Thermotogota;c__Thermotogae;o__Kosmotogales;f__Kosmotogaceae;g__Mesotoga;s__
ASV1245	11	8	10	1	0	0	0	0	0	0	0	0	0	0	0	2	3	3	0	0	2	0	0	0	k__Bacteria;p__Acidobacteriota;c__Aminicenantia;o__Aminicenantales;f__;g__;s__
ASV1246	15	3	3	4	0	0	0	0	7	0	4	0	0	3	0	2	0	0	0	1	0	0	3	0	k__Bacteria;p__Chloroflexi;c__Anaerolineae;o__Anaerolineales;f__Anaerolineaceae;g__ADurb.Bin120;s__
ASV1247	0	0	0	0	9	5	5	0	8	0	5	0	0	0	0	0	0	12	0	0	0	0	0	0	k__Bacteria;p__Bacteroidota;c__Bacteroidia;o__Flavobacteriales
ASV1248	0	0	0	0	0	0	0	0	0	17	5	4	0	0	0	0	0	0	0	0	0	8	9	4	k__Bacteria;p__Actinobacteriota;c__Acidimicrobiia;o__Actinomarinales;f__;g__;s__
ASV1249	0	0	0	3	0	0	0	6	0	0	6	4	0	0	0	0	0	0	0	0	0	7	12	6	k__Bacteria;p__Proteobacteria;c__Alphaproteobacteria;o__Rhodobacterales;f__Rhodobacteraceae;g__unidentified_Rhodobacteraceae;s__Marivita_sp_CZ-AX3
ASV1250	0	0	0	10	7	8	0	5	0	0	0	5	0	0	0	0	7	0	0	3	0	0	0	3	k__Bacteria;p__Proteobacteria;c__Gammaproteobacteria;o__Pseudomonadales;f__Spongiibacteraceae;g__BD1-7_clade;s__
ASV1251	0	0	0	0	0	0	0	6	0	2	0	6	0	0	0	0	0	0	4	0	0	0	12	9	k__Bacteria;p__Bacteroidota;c__Bacteroidia;o__Chitinophagales;f__Saprospiraceae;g__;s__
ASV1252	0	0	0	0	0	0	15	0	0	0	7	0	0	0	0	0	6	0	0	0	12	0	0	0	k__Bacteria;p__Proteobacteria;c__Gammaproteobacteria;o__Thiotrichales;f__Thiotrichaceae;g__;s__
ASV1253	0	0	0	6	12	8	3	0	7	0	0	0	0	0	0	1	8	5	1	0	0	0	0	0	k__Bacteria;p__Bdellovibrionota;c__Bdellovibrionia;o__Bdellovibrionales;f__Bdellovibrionaceae;g__OM27_clade;s__
ASV1254	0	0	0	0	0	22	23	0	0	0	0	0	0	0	0	0	0	0	0	0	0	0	0	0	k__Bacteria;p__Proteobacteria;c__Gammaproteobacteria;o__Enterobacterales;f__Vibrionaceae;g__Vibrio
ASV1255	2	0	0	0	0	0	6	5	5	0	3	0	0	0	0	0	0	3	9	0	6	0	0	3	k__Bacteria;p__Bacteroidota;c__Bacteroidia;o__Bacteroidetes_VC2.1_Bac22;f__;g__;s__
ASV1256	0	0	0	0	5	0	5	0	0	0	0	13	0	0	0	0	0	5	0	0	7	0	0	8	k__Bacteria;p__Proteobacteria;c__Alphaproteobacteria;o__Rhodobacterales;f__Rhodobacteraceae
ASV1257	0	2	0	5	0	0	9	0	0	0	0	5	0	0	0	10	0	0	0	7	0	3	4	0	k__Bacteria;p__Proteobacteria;c__Alphaproteobacteria;o__Rhodobacterales;f__Rhodobacteraceae;g__Paracoccus
ASV1258	15	0	0	9	0	10	0	7	0	0	0	0	0	0	0	0	0	0	0	0	0	0	0	6	k__Bacteria;p__Chloroflexi;c__Anaerolineae;o__Anaerolineales;f__Anaerolineaceae;g__ADurb.Bin120;s__
ASV1259	1	8	19	2	0	0	0	0	0	0	0	2	0	0	0	0	0	2	0	0	2	0	0	0	k__Bacteria;p__Firmicutes;c__Clostridia;o__Peptostreptococcales-Tissierellales;f__unidentified_Peptostreptococcales-Tissierellales;g__livecontrolB21;s__
ASV1261	7	0	0	0	7	4	0	0	0	0	1	0	0	0	0	0	9	12	0	0	0	0	0	0	k__Bacteria;p__Proteobacteria;c__Gammaproteobacteria;o__unidentified_Gammaproteobacteria;f__unidentified_Gammaproteobacteria;g__unidentified_Gammaproteobacteria;s__bacterium_enrichment_culture_clone_25(2013)
ASV1262	0	0	0	0	0	0	10	3	5	5	4	0	0	0	0	0	0	0	0	4	6	0	2	2	k__Bacteria;p__Bacteroidota;c__Bacteroidia;o__Chitinophagales;f__Saprospiraceae;g__;s__
ASV1263	0	0	0	0	0	0	8	5	0	6	0	0	0	0	0	2	0	0	5	6	9	0	1	0	k__Bacteria;p__Proteobacteria;c__Gammaproteobacteria;o__Pseudomonadales;f__Halieaceae;g__OM60(NOR5)_clade;s__
ASV1264	0	0	0	0	0	0	0	0	0	0	0	0	0	0	0	0	0	0	1	0	1	0	6	18	k__Bacteria;p__Proteobacteria;c__Gammaproteobacteria
ASV1265	0	0	0	0	0	0	0	0	13	8	0	0	0	0	0	0	3	2	11	0	8	0	4	2	k__Bacteria;p__Proteobacteria;c__Alphaproteobacteria;o__Rhizobiales;f__Rhizobiaceae
ASV1266	0	0	0	0	0	0	0	0	0	0	0	0	0	0	0	0	0	0	0	0	0	47	0	4	k__Bacteria;p__Proteobacteria;c__Alphaproteobacteria;o__Rhodobacterales;f__Rhodobacteraceae
ASV1267	0	0	2	0	0	0	0	0	0	0	0	0	0	0	0	0	14	13	0	0	7	3	0	0	k__Bacteria;p__Bacteroidota;c__Bacteroidia;o__Chitinophagales;f__Saprospiraceae;g__;s__
ASV1268	0	3	0	0	0	0	2	6	3	0	0	0	0	0	0	0	5	3	0	8	0	0	0	4	k__Bacteria;p__Campylobacterota;c__Campylobacteria;o__Campylobacterales;f__Sulfurimonadaceae;g__Sulfurimonas;s__Sulfurimonas_sp_HDS01
ASV1269	9	10	10	0	0	4	0	0	0	0	0	0	1	2	3	0	0	0	0	0	0	0	0	0	k__Bacteria;p__Latescibacterota
ASV1270	8	6	10	12	0	0	0	0	0	0	0	0	0	0	0	8	0	0	0	0	0	0	0	0	k__Bacteria;p__Actinobacteriota;c__Actinobacteria;o__PeM15;f__;g__;s__
ASV1271	0	0	0	0	0	0	0	0	0	0	0	11	0	0	0	0	4	0	0	0	0	17	12	3	k__Bacteria;p__Proteobacteria;c__Alphaproteobacteria;o__Sphingomonadales;f__Sphingomonadaceae
ASV1272	0	0	0	0	0	0	0	0	0	0	0	0	0	0	0	0	0	0	0	12	13	0	0	6	k__Bacteria;p__Latescibacterota;c__;o__;f__;g__;s__
ASV1274	15	15	0	0	0	0	0	0	0	0	0	0	0	0	3	0	0	5	0	0	0	0	0	0	k__Bacteria;p__Bacteroidota;c__Bacteroidia;o__Bacteroidales
ASV1275	14	0	23	7	0	0	0	0	0	0	0	0	0	0	0	0	0	0	0	0	0	0	0	0	k__Bacteria;p__Desulfobacterota;c__Desulfobacteria;o__Desulfobacterales;f__Desulfobacteraceae;g__Desulfobacterium;s__
ASV1276	0	18	13	0	0	0	0	0	0	0	0	0	0	0	0	0	0	0	0	0	0	0	0	0	k__Bacteria;p__Proteobacteria;c__Gammaproteobacteria;o__Enterobacterales;f__Vibrionaceae;g__Vibrio
ASV1277	0	0	0	0	0	6	0	6	0	0	0	9	0	0	0	0	0	0	0	7	4	0	0	8	k__Bacteria;p__Proteobacteria;c__Gammaproteobacteria;o__Pseudomonadales;f__Halieaceae;g__Pseudohaliea
ASV1278	0	0	0	0	0	0	0	0	0	4	12	5	0	0	0	0	0	0	0	0	0	4	8	6	k__Bacteria;p__Proteobacteria;c__Gammaproteobacteria;o__Pseudomonadales;f__Porticoccaceae;g__Porticoccus
ASV1279	0	0	0	0	0	0	12	3	0	4	0	5	0	0	0	0	0	0	0	0	7	0	0	6	k__Bacteria;p__Chloroflexi;c__KD4-96;o__;f__;g__;s__
ASV1280	0	0	0	0	0	0	8	7	0	0	0	0	0	0	0	0	0	3	0	8	10	0	0	0	k__Bacteria;p__Proteobacteria;c__Alphaproteobacteria;o__Rhodobacterales;f__Rhodobacteraceae
ASV1281	0	0	0	0	0	0	6	11	0	0	0	0	0	0	0	0	0	5	0	0	10	0	0	5	k__Bacteria;p__Proteobacteria;c__Alphaproteobacteria;o__Sphingomonadales;f__Sphingomonadaceae;g__Erythrobacter;s__Erythrobacter_gangjinensis
ASV1282	6	5	9	0	0	0	0	0	0	0	0	0	6	4	2	0	0	2	0	0	0	0	0	0	k__Bacteria;p__Bacteroidota;c__Bacteroidia;o__Bacteroidales
ASV1283	8	13	9	0	0	0	0	0	0	0	0	0	0	5	0	0	0	0	0	0	0	0	0	0	k__Bacteria;p__Desulfobacterota;c__Desulfobacteria;o__Desulfobacterales;f__Desulfobacteraceae;g__Desulfotignum
ASV1284	3	12	13	0	3	2	0	0	0	0	3	0	0	0	0	0	0	0	0	0	0	0	0	0	k__Bacteria;p__Proteobacteria;c__Gammaproteobacteria;o__Enterobacterales;f__Pseudoalteromonadaceae;g__Psychrosphaera;s__Pseudoalteromonadaceae_bacterium_NB0030
ASV1285	0	0	0	0	0	0	6	9	4	0	0	5	0	0	0	0	6	1	0	4	0	4	3	2	k__Bacteria;p__Proteobacteria;c__Alphaproteobacteria;o__Rhodobacterales;f__Rhodobacteraceae;g__Thioclava;s__Thioclava_pacifica
ASV1286	0	0	0	0	0	0	0	0	0	0	0	0	0	0	0	0	0	0	0	4	16	0	0	10	k__Bacteria;p__Desulfobacterota;c__Desulfuromonadia;o__Bradymonadales;f__;g__;s__
ASV1287	0	0	0	0	0	46	0	0	0	0	0	0	0	0	0	0	0	0	0	0	0	0	0	0	k__Bacteria;p__Bacteroidota;c__Bacteroidia;o__Flavobacteriales;f__Flavobacteriaceae
ASV1288	0	0	0	0	25	0	0	0	0	0	0	0	0	0	0	0	20	0	0	0	0	0	0	0	k__Bacteria;p__Bacteroidota;c__Bacteroidia;o__Flavobacteriales;f__Flavobacteriaceae;g__Olleya
ASV1289	0	0	0	0	3	11	0	0	0	0	0	0	0	0	0	8	13	7	0	0	0	0	0	0	k__Bacteria;p__Bdellovibrionota;c__Bdellovibrionia;o__Bacteriovoracales;f__Bacteriovoracaceae;g__Peredibacter;s__
ASV1290	0	0	0	0	0	0	0	0	0	0	2	0	0	0	0	0	0	0	0	12	20	0	0	0	k__Bacteria;p__Myxococcota;c__Polyangia;o__Polyangiales;f__Sandaracinaceae;g__;s__
ASV1291	0	0	0	0	3	0	0	9	0	0	5	0	0	0	0	0	0	5	0	7	0	0	0	5	k__Bacteria;p__Bacteroidota;c__Bacteroidia;o__Chitinophagales;f__Saprospiraceae
ASV1292	0	0	0	0	0	0	9	2	3	5	4	6	0	0	0	0	0	0	0	4	4	0	1	2	k__Bacteria;p__Proteobacteria;c__Gammaproteobacteria;o__Pseudomonadales
ASV1293	0	0	0	0	0	0	12	0	7	0	0	0	0	0	0	0	0	0	6	7	2	4	0	2	k__Bacteria;p__Actinobacteriota;c__Acidimicrobiia;o__Actinomarinales;f__;g__;s__
ASV1294	0	0	0	0	0	3	8	0	0	0	0	9	0	0	0	0	0	5	0	6	6	0	2	0	k__Bacteria;p__Latescibacterota;c__;o__;f__;g__;s__
ASV1295	0	12	21	0	0	0	0	0	0	0	0	0	0	0	0	0	0	0	0	0	0	0	0	0	k__Bacteria;p__Campylobacterota;c__Campylobacteria;o__Campylobacterales;f__Arcobacteraceae;g__;s__
ASV1296	0	7	9	0	0	0	0	0	5	0	0	0	4	0	3	4	0	2	0	0	0	0	0	1	k__Bacteria;p__Bacteroidota;c__Bacteroidia;o__Flavobacteriales;f__Flavobacteriaceae;g__Flavobacterium;s__Flavobacterium_ahnfeltiae
ASV1297	8	17	10	0	0	0	0	0	0	0	0	0	0	0	0	0	0	0	0	0	0	0	0	0	k__Bacteria;p__Campylobacterota;c__Campylobacteria;o__Campylobacterales;f__Sulfurimonadaceae;g__Sulfurimonas;s__
ASV1298	4	4	8	0	0	0	10	0	4	0	0	8	3	0	0	0	0	2	0	0	0	5	0	0	k__Bacteria;p__Acidobacteriota;c__Thermoanaerobaculia;o__Thermoanaerobaculales;f__Thermoanaerobaculaceae;g__Subgroup_23;s__
ASV1299	0	0	0	18	7	4	0	0	0	0	0	0	0	0	0	4	0	7	3	0	0	0	0	0	k__Bacteria;p__Bacteroidota;c__Bacteroidia;o__Chitinophagales;f__Saprospiraceae;g__;s__
ASV1300	0	0	0	0	0	0	0	0	5	4	8	0	0	0	0	0	0	0	5	0	0	0	8	6	k__Bacteria;p__Chloroflexi;c__Anaerolineae;o__Caldilineales;f__Caldilineaceae;g__;s__
ASV1301	0	0	0	15	0	0	16	0	0	7	7	0	0	0	0	0	0	0	0	0	0	0	0	0	k__Bacteria;p__Proteobacteria;c__Gammaproteobacteria;o__Enterobacterales;f__Vibrionaceae;g__Photobacterium
ASV1302	0	0	0	7	13	0	8	0	0	0	7	0	0	0	0	0	0	4	0	0	0	0	0	0	k__Bacteria;p__Proteobacteria;c__Alphaproteobacteria;o__Rhodobacterales;f__Rhodobacteraceae;g__Sulfitobacter
ASV1303	0	0	4	0	0	0	0	0	0	0	0	27	0	0	0	0	0	0	0	0	0	0	0	12	k__Bacteria;p__Proteobacteria;c__Alphaproteobacteria;o__Rhodobacterales;f__Rhodobacteraceae
ASV1304	0	0	0	0	0	0	5	0	0	5	3	5	0	0	0	0	0	0	0	2	9	6	3	3	k__Bacteria;p__Actinobacteriota;c__Acidimicrobiia;o__Microtrichales;f__Microtrichaceae;g__Sva0996_marine_group;s__
ASV1305	13	10	7	0	0	0	0	0	0	0	0	0	5	4	0	0	0	0	0	0	0	0	0	0	k__Bacteria;p__Firmicutes;c__Clostridia;o__Peptostreptococcales-Tissierellales;f__Fusibacteraceae;g__Fusibacter;s__
ASV1306	0	0	1	0	0	0	3	0	9	3	0	4	0	0	0	0	2	3	0	5	6	0	0	4	k__Bacteria;p__Bacteroidota;c__Bacteroidia;o__Bacteroidetes_VC2.1_Bac22;f__;g__;s__
ASV1307	1	0	1	0	4	7	0	6	0	0	0	0	0	0	0	4	0	5	0	3	7	0	0	1	k__Bacteria;p__Bacteroidota;c__Bacteroidia;o__Flavobacteriales;f__Flavobacteriaceae;g__Muricauda;s__Bacteroidetes_bacterium_MB-G13
ASV1308	11	6	13	6	0	4	0	0	0	0	0	0	0	0	0	0	0	0	0	0	0	0	0	0	k__Bacteria;p__Desulfobacterota;c__Desulfovibrionia;o__Desulfovibrionales;f__Desulfomicrobiaceae;g__Desulfomicrobium
ASV1309	0	13	17	0	0	0	0	0	0	0	0	0	2	0	0	0	0	0	0	0	0	0	0	0	k__Bacteria;p__Firmicutes;c__Clostridia;o__Peptostreptococcales-Tissierellales;f__GoM-GC232-4463-Bac1;g__;s__
ASV1311	0	0	0	10	5	0	11	0	0	0	0	10	0	0	0	0	0	0	0	7	0	0	0	0	k__Bacteria;p__Proteobacteria;c__Gammaproteobacteria;o__Pseudomonadales;f__Alcanivoracaceae;g__Ketobacter;s__
ASV1312	0	0	0	0	0	0	3	0	0	0	4	4	0	0	0	0	0	0	0	10	1	5	0	5	k__Bacteria;p__Proteobacteria;c__Alphaproteobacteria;o__Micavibrionales;f__Micavibrionaceae;g__;s__
ASV1313	0	0	0	5	0	7	5	0	5	0	3	0	0	0	0	3	0	4	9	3	0	0	0	0	k__Bacteria;p__Proteobacteria;c__Alphaproteobacteria;o__Rhodobacterales;f__Rhodobacteraceae;g__Citreicella
ASV1314	0	0	0	0	0	0	1	4	0	6	14	0	0	0	0	0	0	0	0	0	2	0	0	6	k__Bacteria;p__Chloroflexi;c__Anaerolineae;o__Caldilineales;f__Caldilineaceae;g__;s__
ASV1315	0	0	0	9	0	5	0	0	0	0	1	0	0	0	0	3	0	3	0	2	0	8	10	0	k__Bacteria;p__Proteobacteria;c__Gammaproteobacteria;o__Burkholderiales;f__Alcaligenaceae;g__Verticiella;s__
ASV1316	0	0	0	0	11	0	5	0	0	2	0	0	0	4	0	0	0	0	0	3	4	0	3	4	k__Bacteria;p__Proteobacteria;c__Gammaproteobacteria;o__Thiotrichales;f__Thiotrichaceae;g__;s__
ASV1317	0	0	0	0	0	0	0	0	0	0	9	0	0	0	0	0	0	0	0	0	0	0	0	16	k__Bacteria;p__Bacteroidota;c__Bacteroidia;o__Chitinophagales;f__;g__;s__
ASV1318	0	0	0	5	0	0	0	0	0	5	0	5	0	0	0	0	0	2	0	7	4	0	0	7	k__Bacteria;p__Actinobacteriota;c__Actinobacteria;o__PeM15;f__;g__;s__
ASV1319	0	0	0	0	0	0	0	8	3	6	2	2	0	0	0	0	3	5	0	6	7	0	0	0	k__Bacteria;p__Bacteroidota;c__Bacteroidia;o__Chitinophagales;f__Saprospiraceae;g__Lewinella;s__
ASV1320	0	0	0	0	0	0	0	0	0	0	0	0	0	0	0	0	0	0	0	16	16	0	0	0	k__Bacteria;p__Bacteroidota;c__Bacteroidia;o__Flavobacteriales;f__Flavobacteriaceae;g__Hanstruepera;s__Hanstruepera_neustonica
ASV1321	0	0	3	0	2	0	0	7	2	0	9	7	0	0	0	0	0	0	0	4	4	0	0	2	k__Bacteria;p__Actinobacteriota;c__Actinobacteria;o__Kineosporiales;f__Kineosporiaceae
ASV1322	0	11	20	0	0	0	0	0	0	0	0	0	0	0	0	0	0	0	0	0	0	0	0	0	k__Bacteria;p__Proteobacteria;c__Gammaproteobacteria;o__Enterobacterales;f__Vibrionaceae;g__Vibrio
ASV1324	8	0	27	0	0	0	0	0	0	0	0	0	0	3	0	0	0	0	0	0	0	0	0	0	k__Bacteria;p__Desulfobacterota;c__Desulfobacteria;o__Desulfobacterales;f__Desulfosarcinaceae;g__LCP-80;s__
ASV1325	4	10	15	0	0	0	0	0	0	0	0	0	1	1	0	0	0	0	0	0	0	0	0	0	k__Bacteria;p__Desulfobacterota;c__Desulfobacteria;o__Desulfatiglandales;f__Desulfatiglandaceae;g__Desulfatiglans;s__
ASV1326	0	0	0	0	0	0	0	0	0	0	0	0	0	0	0	0	0	30	0	0	0	0	0	0	k__Bacteria;p__Proteobacteria;c__Gammaproteobacteria;o__Pseudomonadales;f__Porticoccaceae;g__Porticoccus
ASV1327	0	0	0	0	0	0	0	0	0	0	0	0	0	0	0	0	6	24	0	0	0	0	0	0	k__Bacteria;p__Bdellovibrionota;c__Bdellovibrionia;o__Bacteriovoracales;f__Bacteriovoracaceae;g__Halobacteriovorax;s__Bacteriovorax_sp_BB1
ASV1328	0	0	0	0	0	0	0	0	0	0	0	0	0	0	0	0	0	0	0	0	0	48	0	0	k__Bacteria;p__Proteobacteria;c__Alphaproteobacteria;o__Emcibacterales;f__Emcibacteraceae;g__Emcibacter;s__carbazole-degrading_bacterium_OC11S
ASV1329	0	0	0	0	0	0	0	1	0	0	0	0	0	0	0	0	0	0	6	0	0	5	0	16	k__Bacteria;p__Bacteroidota;c__Bacteroidia;o__Flavobacteriales;f__Crocinitomicaceae;g__Brumimicrobium;s__
ASV1330	0	0	0	0	0	0	7	3	0	0	13	7	0	0	0	0	0	0	0	0	0	0	3	3	k__Bacteria;p__Actinobacteriota;c__Acidimicrobiia;o__Actinomarinales;f__;g__;s__
ASV1331	0	0	0	0	0	0	5	0	0	0	3	18	0	0	0	0	2	0	8	0	0	0	9	0	k__Bacteria;p__Bacteroidota;c__Bacteroidia;o__Chitinophagales;f__Saprospiraceae;g__Membranicola;s__
ASV1332	0	0	0	0	0	0	4	0	0	0	5	5	0	0	0	0	0	0	0	0	4	3	3	6	k__Bacteria;p__Proteobacteria;c__Alphaproteobacteria;o__Rhodospirillales;f__Rhodospirillaceae;g__;s__
ASV1333	0	0	5	10	0	12	0	0	6	0	0	0	0	0	0	0	0	4	6	6	0	0	0	0	k__Bacteria;p__Bacteroidota;c__Bacteroidia;o__Flavobacteriales;f__Flavobacteriaceae;g__Lutibacter
ASV1334	0	16	15	0	0	0	0	0	0	0	0	0	0	0	0	0	0	0	0	0	0	0	0	0	k__Bacteria;p__Proteobacteria;c__Gammaproteobacteria;o__Enterobacterales;f__Vibrionaceae;g__Vibrio
ASV1335	0	11	21	0	0	0	0	0	0	0	0	0	0	0	0	0	0	0	0	0	0	0	0	0	k__Bacteria;p__Myxococcota;c__Polyangia;o__MidBa8;f__;g__;s__
ASV1337	4	6	20	0	0	0	0	0	0	0	0	0	6	0	0	0	0	0	0	0	0	0	0	0	k__Bacteria;p__Firmicutes;c__Clostridia;o__Peptostreptococcales-Tissierellales;f__Peptostreptococcaceae;g__Peptoclostridium
ASV1338	10	3	0	0	0	0	9	0	0	0	10	0	0	0	0	0	0	0	0	0	0	0	5	0	k__Bacteria;p__Proteobacteria;c__Gammaproteobacteria;o__Burkholderiales;f__Rhodocyclaceae;g__Thauera;s__Thauera_terpenica
ASV1339	22	3	9	6	0	0	3	2	0	0	0	0	0	0	0	0	0	0	0	0	2	0	0	0	k__Bacteria;p__Desulfobacterota;c__Desulfobulbia;o__Desulfobulbales;f__Desulfobulbaceae;g__Desulfobulbus;s__
ASV1340	0	0	0	4	0	0	0	0	0	0	7	9	0	0	0	0	0	0	0	4	0	0	0	9	k__Bacteria;p__Proteobacteria;c__Alphaproteobacteria;o__Rhodobacterales;f__Rhodobacteraceae;g__Actibacterium;s__
ASV1341	0	0	0	0	0	0	0	0	0	0	5	0	0	0	0	4	0	0	6	0	4	0	6	8	k__Bacteria;p__Bacteroidota;c__Bacteroidia;o__Flavobacteriales;f__Flavobacteriaceae;g__Maribacter
ASV1342	0	0	0	0	0	0	0	0	24	0	10	0	0	0	0	0	0	7	0	0	0	0	0	0	k__Bacteria;p__Actinobacteriota;c__Actinobacteria;o__Micrococcales;f__Microbacteriaceae;g__Leucobacter
ASV1343	0	0	4	0	0	0	8	10	6	0	4	0	0	0	0	0	0	0	8	0	0	0	0	0	k__Bacteria;p__Firmicutes;c__Clostridia
ASV1344	0	0	0	6	5	11	7	6	0	0	0	0	0	0	0	0	0	6	0	0	0	0	0	0	k__Bacteria;p__Proteobacteria;c__Gammaproteobacteria;o__Pseudomonadales;f__Porticoccaceae;g__Porticoccus
ASV1345	0	0	14	0	3	0	0	0	0	0	0	0	0	0	0	0	7	7	0	0	0	0	0	5	k__Bacteria
ASV1346	0	8	7	10	1	0	0	1	10	0	0	0	0	0	0	0	0	0	0	0	0	0	0	0	k__Bacteria;p__Proteobacteria;c__Gammaproteobacteria;o__Enterobacterales;f__Pseudoalteromonadaceae;g__Psychrosphaera
ASV1347	0	16	17	0	0	0	0	0	0	0	0	0	0	0	0	0	0	0	0	0	0	0	0	0	k__Bacteria;p__Desulfobacterota;c__Desulfobacteria;o__Desulfobacterales;f__Desulfobacteraceae;g__Desulfotignum;s__bacterium_enrichment_culture_clone_Tol_68
ASV1348	3	4	5	2	0	0	1	4	0	0	5	8	0	5	0	0	4	0	0	0	0	0	0	1	k__Bacteria;p__Spirochaetota;c__Spirochaetia;o__Spirochaetales;f__Spirochaetaceae;g__Spirochaeta_2;s__Olavius_loisae_endosymbiont_4
ASV1349	10	14	10	0	0	0	0	0	0	0	0	0	0	0	0	0	0	0	0	0	0	0	0	0	k__Bacteria;p__Desulfobacterota;c__Desulfovibrionia;o__Desulfovibrionales;f__Desulfomicrobiaceae;g__Desulfomicrobium
ASV1350	6	18	7	0	0	0	0	0	0	0	0	0	0	0	0	0	0	0	0	0	0	0	0	0	k__Bacteria;p__Campylobacterota;c__Campylobacteria;o__Campylobacterales;f__Arcobacteraceae;g__;s__
ASV1351	0	4	7	0	6	0	5	0	0	0	5	0	0	0	0	0	0	0	0	0	6	0	0	0	k__Bacteria;p__Bacteroidota;c__Bacteroidia;o__Bacteroidetes_VC2.1_Bac22;f__;g__;s__
ASV1352	0	9	0	13	7	8	0	0	5	0	0	0	0	0	0	0	0	0	0	0	0	0	0	0	k__Bacteria;p__Proteobacteria;c__Gammaproteobacteria;o__Enterobacterales;f__Shewanellaceae;g__Shewanella;s__Shewanella_marisflavi
ASV1353	0	0	0	10	0	0	0	0	0	0	0	0	0	0	0	0	0	20	0	0	0	0	0	0	k__Bacteria;p__Bacteroidota;c__Bacteroidia;o__Flavobacteriales;f__Flavobacteriaceae;g__Lutibacter
ASV1354	0	0	0	0	0	0	0	0	0	0	9	0	0	0	0	0	0	0	0	0	0	18	7	2	k__Bacteria;p__Proteobacteria;c__Alphaproteobacteria;o__Rhodobacterales;f__Rhodobacteraceae
ASV1355	0	0	0	0	0	2	2	7	13	0	0	4	0	0	0	0	0	0	11	0	7	0	0	0	k__Bacteria;p__Bdellovibrionota;c__Bdellovibrionia;o__Bdellovibrionales;f__Bdellovibrionaceae;g__OM27_clade;s__
ASV1356	0	0	0	0	0	0	8	0	0	0	0	0	0	0	0	0	0	0	0	6	5	0	8	3	k__Bacteria;p__Proteobacteria;c__Alphaproteobacteria;o__Sphingomonadales;f__Sphingomonadaceae;g__Sphingomonas
ASV1357	0	6	0	6	0	0	7	0	0	0	0	0	0	0	2	0	0	0	0	2	10	0	0	0	k__Bacteria;p__Latescibacterota;c__unidentified_Latescibacterota;o__unidentified_Latescibacterota;f__unidentified_Latescibacterota;g__unidentified_Latescibacterota;s__saltmarsh_clone_LCP-67
ASV1358	13	10	11	0	0	0	0	0	0	0	0	0	0	0	0	0	0	0	0	0	0	0	0	0	k__Bacteria;p__Desulfobacterota;c__Desulfobacteria;o__Desulfobacterales;f__Desulfobacteraceae;g__Desulfotignum
ASV1359	27	0	16	0	0	0	0	0	0	0	0	0	0	0	0	0	0	0	0	0	0	0	0	0	k__Bacteria;p__Proteobacteria;c__Gammaproteobacteria;o__Enterobacterales;f__Vibrionaceae;g__Vibrio
ASV1360	53	0	0	0	0	0	0	0	0	0	0	0	0	0	0	0	0	0	0	0	0	0	0	0	k__Bacteria;p__Fusobacteriota;c__Fusobacteriia;o__Fusobacteriales;f__Fusobacteriaceae;g__Psychrilyobacter
ASV1361	10	5	5	0	5	0	0	0	0	0	0	0	1	3	0	0	0	0	3	0	2	0	0	0	k__Bacteria;p__Desulfobacterota;c__Desulfobulbia;o__Desulfobulbales;f__Desulfobulbaceae;g__Desulfobulbus
ASV1362	7	4	10	0	0	0	1	0	6	0	2	0	2	0	0	0	0	3	0	0	0	4	0	0	k__Bacteria;p__Firmicutes;c__Clostridia;o__Oscillospirales;f__[Eubacterium]_coprostanoligenes_group;g__;s__
ASV1363	6	9	16	0	0	0	0	0	0	0	0	0	0	1	0	0	0	0	0	0	0	0	0	0	k__Bacteria
ASV1364	0	0	0	0	0	0	6	0	4	0	9	0	0	0	0	0	0	4	0	0	4	0	2	4	k__Bacteria;p__Latescibacterota;c__unidentified_Latescibacterota;o__unidentified_Latescibacterota;f__unidentified_Latescibacterota;g__unidentified_Latescibacterota;s__saltmarsh_clone_LCP-67
ASV1365	0	0	0	0	0	0	0	0	0	0	0	0	0	0	0	0	0	26	0	0	0	0	0	0	k__Bacteria;p__Campylobacterota;c__Campylobacteria;o__Campylobacterales;f__Sulfurimonadaceae;g__Sulfurimonas;s__
ASV1366	0	0	0	0	0	0	0	0	0	0	2	5	0	0	0	0	0	0	0	0	0	0	17	6	k__Bacteria;p__Proteobacteria;c__Alphaproteobacteria;o__Sphingomonadales;f__Sphingomonadaceae;g__Altererythrobacter
ASV1367	0	0	0	0	0	0	0	0	7	13	0	11	0	0	0	0	0	0	13	0	0	10	0	0	k__Bacteria;p__Bacteroidota;c__Bacteroidia;o__Chitinophagales;f__Saprospiraceae
ASV1368	0	0	0	7	10	7	0	0	2	0	0	0	0	0	0	0	3	7	0	0	0	4	0	0	k__Bacteria;p__Bacteroidota;c__Bacteroidia;o__Flavobacteriales;f__Cryomorphaceae;g__;s__
ASV1369	0	0	0	0	0	4	0	6	7	0	7	0	0	0	0	0	0	0	0	4	0	0	0	3	k__Bacteria;p__Proteobacteria;c__Alphaproteobacteria;o__Sphingomonadales;f__Sphingomonadaceae
ASV1370	3	4	0	0	0	0	6	0	0	6	10	0	0	0	0	0	0	0	0	5	0	1	0	1	k__Bacteria;p__Actinobacteriota;c__Actinobacteria;o__Frankiales;f__Geodermatophilaceae;g__Blastococcus;s__Blastococcus_aggregatus
ASV1371	0	0	0	0	4	1	7	5	4	0	0	0	0	0	0	0	5	3	0	0	5	0	0	3	k__Bacteria;p__Bdellovibrionota;c__Bdellovibrionia;o__Bdellovibrionales;f__Bdellovibrionaceae;g__OM27_clade;s__
ASV1372	0	7	12	0	6	0	0	0	0	0	0	0	0	0	3	0	0	2	0	0	0	0	0	0	k__Bacteria;p__Desulfobacterota;c__Desulfobacteria;o__Desulfatiglandales;f__Desulfatiglandaceae;g__Desulfatiglans;s__
ASV1373	14	11	0	4	0	0	0	0	0	2	0	0	3	0	0	3	0	0	0	0	0	0	0	0	k__Bacteria
ASV1374	2	7	16	6	0	0	0	0	1	0	0	0	0	0	0	0	0	0	0	0	0	0	0	0	k__Bacteria;p__Proteobacteria;c__Gammaproteobacteria;o__Enterobacterales;f__Colwelliaceae;g__Colwellia
ASV1375	3	0	0	0	0	0	8	0	4	0	0	0	0	0	0	0	0	0	6	0	4	2	0	8	k__Bacteria;p__Myxococcota;c__Polyangia;o__Nannocystales;f__Nannocystaceae;g__;s__
ASV1376	0	0	4	0	0	0	0	9	0	0	0	0	0	5	0	0	0	2	0	5	4	0	0	1	k__Bacteria;p__Bacteroidota;c__Bacteroidia;o__Bacteroidales;f__Prolixibacteraceae
ASV1377	0	0	1	0	0	2	6	0	3	0	11	0	0	0	0	0	0	0	0	0	0	0	0	6	k__Bacteria;p__Actinobacteriota;c__Actinobacteria;o__Propionibacteriales;f__Nocardioidaceae;g__Nocardioides
ASV1378	0	0	0	0	0	0	0	0	0	0	0	0	0	0	0	0	0	0	0	5	0	0	7	11	k__Bacteria;p__Proteobacteria;c__Alphaproteobacteria;o__Rhodobacterales;f__Rhodobacteraceae
ASV1379	0	0	0	0	27	0	0	10	0	0	0	0	0	0	0	0	0	0	0	0	0	0	0	0	k__Bacteria;p__Proteobacteria;c__Gammaproteobacteria;o__Enterobacterales;f__Vibrionaceae;g__Vibrio
ASV1380	0	0	0	0	0	0	16	5	0	0	0	0	0	0	0	6	0	0	5	0	0	0	0	2	k__Bacteria;p__Proteobacteria;c__Gammaproteobacteria;o__Pseudomonadales;f__Halieaceae
ASV1381	18	17	0	0	0	0	0	0	0	0	0	0	0	0	0	0	0	0	0	0	0	0	0	0	k__Bacteria;p__Proteobacteria;c__Gammaproteobacteria;o__Enterobacterales;f__Vibrionaceae;g__Vibrio
ASV1382	0	10	12	3	0	0	0	0	0	0	0	0	2	0	3	0	0	0	0	0	0	0	0	0	k__Bacteria;p__Calditrichota;c__Calditrichia;o__Calditrichales;f__Calditrichaceae;g__SM23-31;s__
ASV1383	51	0	0	0	0	0	0	0	0	0	0	0	0	0	0	0	0	0	0	0	0	0	0	0	k__Bacteria;p__Proteobacteria;c__Gammaproteobacteria;o__Enterobacterales;f__Vibrionaceae;g__Vibrio
ASV1384	2	0	0	0	0	6	2	7	0	4	2	5	0	0	0	0	0	0	0	3	0	4	2	4	k__Bacteria;p__Proteobacteria;c__Gammaproteobacteria;o__Competibacterales;f__Competibacteraceae;g__Candidatus_Competibacter;s__
ASV1385	0	0	0	0	0	0	4	2	0	5	9	0	0	0	0	0	0	0	0	4	5	0	2	1	k__Bacteria;p__Proteobacteria;c__Gammaproteobacteria;o__Immundisolibacterales;f__Immundisolibacteraceae;g__;s__
ASV1386	0	0	0	0	0	0	0	0	0	0	0	0	0	0	0	0	14	16	0	3	0	0	0	2	k__Bacteria;p__Bacteroidota;c__Bacteroidia;o__Chitinophagales;f__Saprospiraceae;g__;s__
ASV1387	0	0	0	0	0	0	0	5	9	0	0	0	0	0	0	0	0	0	10	0	0	5	8	3	k__Bacteria;p__Actinobacteriota;c__Actinobacteria;o__Corynebacteriales;f__Mycobacteriaceae;g__Mycobacterium
ASV1388	0	0	0	0	0	19	0	0	10	0	0	0	0	0	0	0	0	0	4	8	0	0	0	0	k__Bacteria;p__Bacteroidota;c__Bacteroidia;o__Chitinophagales;f__Saprospiraceae;g__;s__
ASV1389	0	0	1	14	5	7	0	0	7	0	0	0	0	0	0	6	0	1	0	0	0	0	0	0	k__Bacteria;p__Bacteroidota;c__Bacteroidia;o__Flavobacteriales;f__Crocinitomicaceae
ASV1390	6	7	11	0	0	0	0	0	0	0	0	0	3	2	0	0	0	0	0	0	0	0	0	0	k__Bacteria;p__Firmicutes;c__Clostridia;o__Peptostreptococcales-Tissierellales;f__Fusibacteraceae;g__Fusibacter;s__
ASV1391	0	10	9	0	0	0	0	0	0	0	0	0	4	0	3	1	0	0	0	0	0	1	0	0	k__Bacteria;p__Bacteroidota;c__Bacteroidia;o__Bacteroidales;f__Williamwhitmaniaceae;g__Blvii28_wastewater-sludge_group;s__
ASV1392	7	8	8	0	0	0	0	0	0	0	0	0	0	0	5	0	0	1	0	0	0	0	0	0	k__Bacteria;p__Desulfobacterota;c__Desulfovibrionia;o__Desulfovibrionales;f__Desulfovibrionaceae;g__Desulfovibrio
ASV1393	0	16	13	0	0	0	0	0	0	0	0	0	0	0	0	0	0	0	0	0	0	0	0	0	k__Bacteria;p__Proteobacteria;c__Gammaproteobacteria;o__Enterobacterales;f__Pseudoalteromonadaceae;g__Pseudoalteromonas
ASV1394	0	0	0	0	0	0	0	5	3	0	1	0	0	0	0	0	0	5	1	9	5	0	0	2	k__Bacteria;p__Bacteroidota;c__Bacteroidia;o__Chitinophagales;f__Saprospiraceae;g__;s__
ASV1395	0	0	0	0	0	8	8	0	0	0	0	5	0	0	0	0	5	0	0	0	0	11	0	2	k__Bacteria;p__Proteobacteria;c__Alphaproteobacteria;o__Rhodobacterales;f__Rhodobacteraceae;g__Roseicyclus
ASV1396	0	0	0	0	0	0	4	2	0	0	12	0	0	0	0	0	0	0	8	3	4	0	0	0	k__Bacteria;p__Chloroflexi;c__Anaerolineae;o__Caldilineales;f__Caldilineaceae;g__;s__
ASV1397	12	0	15	0	5	0	0	0	0	0	1	0	0	0	0	0	0	0	0	3	0	0	0	0	k__Bacteria;p__Desulfobacterota;c__Desulfobacteria;o__Desulfobacterales;f__Desulfosarcinaceae
ASV1398	0	24	0	0	0	0	0	0	0	0	0	0	0	0	0	0	0	0	0	0	0	0	0	0	k__Bacteria;p__Proteobacteria;c__Gammaproteobacteria;o__Enterobacterales;f__Vibrionaceae;g__Vibrio
ASV1399	0	16	10	0	0	0	0	0	0	0	0	0	0	0	0	0	0	0	0	0	0	0	0	0	k__Bacteria;p__Campylobacterota;c__Campylobacteria;o__Campylobacterales;f__Sulfurimonadaceae;g__Sulfurimonas;s__
ASV1400	0	6	14	0	0	0	0	0	0	0	0	0	4	3	2	0	0	0	0	0	0	0	0	0	k__Bacteria;p__Thermotogota;c__Thermotogae;o__Kosmotogales;f__Kosmotogaceae;g__;s__
ASV1401	19	10	6	0	0	0	0	0	0	0	0	0	0	0	0	0	0	0	0	0	0	0	0	0	k__Bacteria;p__Proteobacteria;c__Gammaproteobacteria;o__Enterobacterales;f__Vibrionaceae;g__Vibrio
ASV1404	0	6	9	0	0	0	0	0	0	0	0	0	0	0	0	0	10	5	0	0	0	0	0	0	k__Bacteria;p__Campylobacterota;c__Campylobacteria;o__Campylobacterales;f__Sulfurimonadaceae;g__Sulfurimonas;s__
ASV1405	0	0	0	0	0	0	9	0	0	0	4	0	0	0	0	0	0	0	0	0	0	23	0	0	k__Bacteria;p__Bacteroidota;c__Bacteroidia;o__Flavobacteriales;f__Flavobacteriaceae
ASV1406	0	0	0	0	0	0	0	0	0	0	0	0	0	0	0	0	0	0	0	0	6	0	13	7	k__Bacteria;p__Bacteroidota;c__Bacteroidia;o__Chitinophagales;f__Saprospiraceae;g__Membranicola;s__
ASV1407	0	0	0	0	0	0	0	0	0	27	8	5	0	0	0	0	0	0	0	2	1	0	0	0	k__Bacteria;p__SAR324_clade(Marine_group_B);c__;o__;f__;g__;s__
ASV1408	0	0	0	13	6	5	0	0	8	0	0	0	0	0	0	0	0	6	0	0	0	0	0	0	k__Bacteria;p__Proteobacteria;c__Gammaproteobacteria;o__Pseudomonadales;f__Spongiibacteraceae;g__BD1-7_clade;s__
ASV1409	0	0	0	0	0	0	0	0	4	1	14	0	0	0	0	0	0	0	5	0	1	4	3	2	k__Bacteria;p__Chloroflexi;c__Anaerolineae;o__Caldilineales;f__Caldilineaceae;g__;s__
ASV1410	0	0	0	0	0	0	0	2	0	0	5	9	0	0	0	0	0	0	0	0	0	0	10	5	k__Bacteria;p__Bacteroidota;c__Bacteroidia;o__Chitinophagales;f__Saprospiraceae
ASV1411	0	0	0	0	0	0	3	5	10	0	0	10	0	0	0	0	0	0	0	3	2	5	0	3	k__Bacteria;p__Latescibacterota;c__;o__;f__;g__;s__
ASV1412	0	0	0	0	0	0	9	0	6	14	0	0	0	0	0	0	0	0	0	0	5	0	7	0	k__Bacteria;p__Bacteroidota;c__Bacteroidia;o__Flavobacteriales;f__Cryomorphaceae;g__Vicingus;s__
ASV1413	0	4	3	0	4	0	3	0	5	0	4	0	0	0	0	0	0	2	6	3	0	0	0	4	k__Bacteria;p__Bacteroidota;c__Bacteroidia;o__Bacteroidetes_VC2.1_Bac22;f__;g__;s__
ASV1414	0	18	9	0	0	0	0	0	0	0	0	0	0	0	0	0	0	0	0	0	0	0	0	0	k__Bacteria;p__Campylobacterota;c__Campylobacteria;o__Campylobacterales;f__Sulfurimonadaceae;g__Sulfurimonas;s__
ASV1415	8	4	12	0	0	5	0	0	0	0	0	0	0	2	0	3	0	0	0	0	0	0	0	0	k__Bacteria;p__Bacteroidota;c__Bacteroidia;o__Bacteroidales;f__Prolixibacteraceae
ASV1416	13	5	5	6	0	0	0	0	12	0	0	0	0	0	0	0	0	0	0	0	0	0	0	0	k__Bacteria;p__Proteobacteria;c__Gammaproteobacteria;o__Enterobacterales;f__Vibrionaceae;g__Vibrio
ASV1417	5	8	13	0	0	0	0	0	0	0	0	0	0	1	3	2	0	0	0	0	1	0	2	0	k__Bacteria;p__Acidobacteriota;c__Aminicenantia;o__Aminicenantales;f__;g__;s__
ASV1418	0	0	0	0	0	0	0	0	12	0	13	0	0	0	0	0	2	0	0	0	7	0	0	0	k__Bacteria;p__Proteobacteria;c__Gammaproteobacteria;o__Pseudomonadales;f__Cellvibrionaceae;g__;s__
ASV1419	0	0	0	0	0	0	0	4	0	0	0	0	0	0	0	0	0	7	0	7	0	0	0	7	k__Bacteria;p__Proteobacteria;c__Alphaproteobacteria;o__Sphingomonadales;f__Sphingomonadaceae;g__Novosphingobium
ASV1420	0	0	0	5	0	0	4	0	0	0	7	5	0	0	0	0	0	0	0	0	7	2	0	3	k__Bacteria;p__Bacteroidota;c__Bacteroidia;o__Flavobacteriales;f__Flavobacteriaceae;g__Arenibacter
ASV1421	0	0	0	3	0	0	6	0	0	0	0	8	0	0	0	0	0	0	5	0	3	4	0	5	k__Bacteria;p__Proteobacteria;c__Gammaproteobacteria;o__Burkholderiales;f__Comamonadaceae
ASV1422	0	0	2	4	6	6	4	3	0	0	4	0	0	0	0	0	6	0	0	0	0	0	0	0	k__Bacteria;p__Bacteroidota;c__Bacteroidia;o__Flavobacteriales;f__Flavobacteriaceae
ASV1423	0	0	28	0	0	0	0	0	0	0	0	3	0	0	0	0	0	0	0	0	0	0	0	0	k__Bacteria;p__Proteobacteria;c__Gammaproteobacteria;o__Enterobacterales;f__Morganellaceae;g__Morganella;s__
ASV1424	0	3	12	0	0	0	5	0	3	0	0	4	3	0	0	0	0	0	0	0	1	1	0	0	k__Bacteria;p__Desulfobacterota;c__Desulfobacteria;o__Desulfobacterales;f__Desulfobacteraceae;g__Desulfocella
ASV1425	0	8	12	0	0	0	1	0	0	0	0	0	0	6	0	0	0	0	0	0	0	0	0	0	k__Bacteria;p__Spirochaetota;c__Leptospirae;o__Leptospirales;f__Leptospiraceae;g__RBG-16-49-21;s__
ASV1426	0	9	15	0	0	0	0	0	0	0	0	0	0	4	0	0	0	0	0	0	0	0	0	0	k__Bacteria;p__Desulfobacterota;c__Desulfobacteria;o__Desulfobacterales;f__Desulfobacteraceae;g__Desulfobacterium
ASV1427	2	9	5	0	4	4	4	0	0	0	0	0	0	0	1	0	0	0	0	0	0	0	0	0	k__Bacteria;p__Firmicutes;c__Clostridia;o__Christensenellales;f__Christensenellaceae;g__;s__
ASV1428	0	0	0	0	0	0	0	0	0	0	0	0	0	0	0	0	0	0	0	0	0	0	0	18	k__Bacteria;p__Bacteroidota;c__Bacteroidia;o__Chitinophagales;f__Saprospiraceae;g__;s__
ASV1429	0	0	0	0	0	0	0	13	17	0	0	16	0	0	0	0	0	0	0	0	0	0	0	0	k__Bacteria;p__Proteobacteria;c__Gammaproteobacteria;o__Pseudomonadales;f__Spongiibacteraceae;g__BD1-7_clade;s__
ASV1430	0	0	0	6	0	0	0	0	0	0	0	0	0	0	0	9	5	0	8	7	0	0	0	0	k__Bacteria;p__Proteobacteria;c__Gammaproteobacteria;o__Pseudomonadales;f__Alcanivoracaceae1;g__Alcanivorax
ASV1431	0	0	0	0	0	0	0	2	8	0	5	5	0	0	0	0	0	0	0	3	0	0	0	7	k__Bacteria;p__Actinobacteriota;c__Actinobacteria;o__Propionibacteriales;f__Propionibacteriaceae
ASV1432	0	0	0	0	0	0	0	10	0	0	0	7	0	0	0	0	0	0	0	4	0	0	5	4	k__Bacteria;p__Proteobacteria;c__Alphaproteobacteria;o__Rhodobacterales;f__Rhodobacteraceae
ASV1433	0	0	0	0	0	0	0	5	9	6	0	0	0	0	0	0	0	0	12	0	0	0	0	6	k__Bacteria;p__Proteobacteria;c__Alphaproteobacteria;o__Rhizobiales;f__Rhizobiaceae;g__Mesorhizobium;s__Mesorhizobium_thiogangeticum
ASV1434	0	0	0	0	0	0	0	2	10	0	0	0	0	0	0	0	0	0	5	0	0	0	6	8	k__Bacteria;p__Actinobacteriota;c__Actinobacteria;o__Corynebacteriales;f__Dietziaceae;g__Dietzia;s__Dietzia_maris
ASV1435	0	0	0	0	10	6	0	0	0	0	0	0	0	0	0	4	2	8	0	0	0	0	0	0	k__Bacteria;p__Bdellovibrionota;c__Bdellovibrionia;o__Bdellovibrionales;f__Bdellovibrionaceae;g__OM27_clade;s__
ASV1436	0	0	0	0	0	0	10	0	0	0	7	11	0	0	0	0	0	0	0	0	5	0	0	0	k__Bacteria;p__Actinobacteriota;c__Actinobacteria;o__Propionibacteriales;f__Propionibacteriaceae;g__Micropruina
ASV1438	0	2	0	0	6	0	0	6	3	0	0	0	0	0	0	0	0	0	0	3	3	0	4	4	k__Bacteria;p__Bacteroidota;c__Bacteroidia;o__Bacteroidales;f__Prolixibacteraceae;g__;s__
ASV1439	0	11	10	0	0	0	0	3	0	0	0	0	0	1	0	0	0	0	0	0	0	0	0	0	k__Bacteria;p__Proteobacteria;c__Gammaproteobacteria;o__Steroidobacterales;f__Steroidobacteraceae;g__;s__
ASV1440	14	0	13	0	0	0	0	0	0	0	0	0	0	0	0	0	0	0	0	0	0	0	0	4	k__Bacteria;p__Firmicutes;c__Clostridia;o__Christensenellales;f__Christensenellaceae;g__Christensenellaceae_R-7_group;s__bacterium_enrichment_culture_clone_DPF35
ASV1441	8	4	11	0	0	3	0	0	0	0	0	0	0	3	0	0	0	1	0	0	0	0	0	0	k__Bacteria;p__Myxococcota;c__Polyangia;o__VHS-B3-70;f__;g__;s__
ASV1442	0	0	5	0	0	0	5	0	0	0	2	0	0	0	0	0	0	0	6	0	5	0	2	4	k__Bacteria;p__Desulfobacterota;c__Desulfuromonadia;o__Desulfuromonadales;f__Geopsychrobacteraceae;g__Desulfuromusa;s__
ASV1443	0	0	31	0	0	0	0	0	0	0	0	0	0	0	0	0	0	0	0	0	0	0	0	0	k__Bacteria;p__Firmicutes;c__Clostridia;o__Peptostreptococcales-Tissierellales;f__Fusibacteraceae;g__Fusibacter;s__
ASV1444	0	0	0	0	0	0	0	0	0	0	0	0	0	0	0	0	0	0	0	0	0	41	0	0	k__Bacteria;p__Proteobacteria;c__Alphaproteobacteria;o__Sphingomonadales;f__Sphingomonadaceae
ASV1445	0	0	0	0	0	0	0	0	0	0	0	0	0	0	0	3	0	4	0	7	0	7	0	6	k__Bacteria;p__Verrucomicrobiota;c__Verrucomicrobiae;o__Verrucomicrobiales;f__DEV007;g__unidentified_DEV007;s__Verrucomicrobia_bacterium_PAORIC-16
ASV1446	0	0	0	4	7	4	0	0	0	0	0	0	0	0	0	6	10	0	0	3	0	0	0	0	k__Bacteria;p__Bacteroidota;c__Bacteroidia;o__Flavobacteriales;f__Flavobacteriaceae;g__Mariniflexile;s__Mariniflexile_aquimaris
ASV1447	0	0	0	0	6	0	0	0	0	0	6	0	0	0	0	0	0	7	0	3	0	0	2	2	k__Bacteria;p__Proteobacteria;c__Alphaproteobacteria;o__Sphingomonadales;f__Sphingomonadaceae
ASV1448	0	0	0	0	3	7	0	5	0	0	0	0	0	0	0	0	7	5	0	0	0	0	0	3	k__Bacteria;p__Bacteroidota;c__Bacteroidia;o__Chitinophagales;f__Saprospiraceae;g__;s__
ASV1449	0	0	0	0	1	2	3	0	4	0	0	0	0	0	0	0	0	0	8	5	3	0	0	6	k__Bacteria;p__Bacteroidota;c__Bacteroidia;o__Chitinophagales;f__Saprospiraceae
ASV1451	0	4	0	0	0	0	0	0	0	0	0	0	0	0	0	0	0	0	5	0	0	0	8	9	k__Bacteria;p__Actinobacteriota;c__Actinobacteria;o__Propionibacteriales;f__Propionibacteriaceae;g__Micropruina;s__
ASV1452	29	8	0	0	0	0	0	0	0	0	0	0	0	0	0	0	0	0	0	0	0	0	0	0	k__Bacteria;p__Proteobacteria;c__Gammaproteobacteria;o__Enterobacterales;f__Vibrionaceae;g__Photobacterium
ASV1453	5	9	9	0	0	0	0	0	0	0	0	0	3	0	3	0	0	0	0	0	0	0	0	0	k__Bacteria;p__Desulfobacterota;c__Syntrophia;o__Syntrophales;f__Smithellaceae;g__Smithella;s__
ASV1454	5	2	3	0	0	2	0	3	0	2	5	0	0	0	0	1	0	0	0	0	0	0	4	0	k__Bacteria;p__Proteobacteria;c__Gammaproteobacteria;o__Burkholderiales;f__Burkholderiaceae;g__Lautropia;s__
ASV1456	12	7	7	0	4	0	0	0	0	0	0	0	0	0	0	0	0	0	0	0	0	0	0	0	k__Bacteria;p__Desulfobacterota;c__Syntrophia;o__Syntrophales;f__unidentified_Syntrophales;g__unidentified_Syntrophales;s__bacterium_enrichment_culture_clone_E36_A
ASV1457	0	14	8	0	0	0	0	0	0	0	0	0	0	0	0	0	0	3	0	0	0	0	0	0	k__Bacteria;p__Campylobacterota;c__Campylobacteria;o__Campylobacterales;f__Sulfurovaceae;g__Sulfurovum;s__endosymbiont_of_Ridgeia_piscesae
ASV1458	0	0	0	0	0	0	0	4	0	0	14	0	0	0	0	0	0	0	0	0	0	0	0	9	k__Bacteria;p__Chloroflexi;c__Anaerolineae;o__Caldilineales;f__Caldilineaceae;g__;s__
ASV1459	0	0	0	0	0	4	0	2	0	0	3	4	0	0	0	0	0	0	0	4	0	2	7	3	k__Bacteria;p__Bacteroidota;c__Bacteroidia;o__Chitinophagales;f__Saprospiraceae;g__;s__
ASV1460	0	0	0	0	2	0	4	0	0	0	0	0	0	0	0	1	0	2	0	3	4	0	2	5	k__Bacteria;p__Proteobacteria;c__Gammaproteobacteria;o__Thiotrichales;f__Thiotrichaceae;g__;s__
ASV1462	0	0	1	7	0	0	4	2	4	0	0	0	0	0	0	1	2	5	0	3	0	0	2	0	k__Bacteria;p__Proteobacteria;c__Gammaproteobacteria;o__Pseudomonadales
ASV1463	0	4	0	0	0	0	2	0	0	8	0	14	0	0	0	0	0	0	6	0	0	0	5	0	k__Bacteria;p__Firmicutes;c__Bacilli;o__Erysipelotrichales;f__Erysipelotrichaceae;g__Turicibacter
ASV1464	0	16	0	0	0	0	0	0	0	0	0	0	0	2	2	2	0	0	0	0	0	0	0	0	k__Bacteria;p__Desulfobacterota;c__Desulfobacteria;o__Desulfobacterales;f__Desulfosarcinaceae
ASV1465	21	0	15	0	0	0	0	0	0	0	0	0	0	0	0	0	0	0	0	0	0	0	0	0	k__Bacteria;p__Proteobacteria;c__Gammaproteobacteria;o__Enterobacterales;f__Vibrionaceae;g__Vibrio;s__Vibrio_tapetis
ASV1466	6	3	12	0	0	0	0	0	0	0	0	0	2	2	0	0	0	0	0	0	3	0	0	1	k__Bacteria;p__Firmicutes;c__Clostridia;o__Peptostreptococcales-Tissierellales;f__Acidaminobacteraceae;g__Acidaminobacter;s__Acidaminobacter_hydrogenoformans
ASV1467	8	6	5	4	0	2	0	0	0	0	0	0	3	0	0	3	0	0	1	0	0	0	0	0	k__Bacteria;p__Desulfobacterota;c__Desulfobulbia;o__Desulfobulbales;f__Desulfocapsaceae;g__Desulforhopalus;s__
ASV1468	0	0	0	0	7	0	5	0	0	0	6	0	0	0	0	0	0	0	10	0	6	0	0	0	k__Bacteria;p__Proteobacteria;c__Gammaproteobacteria;o__Pseudomonadales;f__Halieaceae
ASV1469	0	0	0	22	0	10	0	0	0	0	0	0	0	0	0	0	0	5	0	0	0	0	0	0	k__Bacteria;p__Cyanobacteria;c__Sericytochromatia;o__unidentified_Sericytochromatia;f__unidentified_Sericytochromatia;g__unidentified_Sericytochromatia;s__Hyaloperonospora_arabidopsidis
ASV1470	0	0	0	0	0	0	0	0	0	2	0	0	0	0	0	0	0	0	0	0	0	0	26	0	k__Bacteria;p__Patescibacteria;c__Parcubacteria;o__Candidatus_Kaiserbacteria;f__;g__;s__
ASV1471	0	0	0	0	0	0	0	0	11	0	0	0	0	0	0	0	0	2	0	3	10	0	0	4	k__Bacteria;p__Proteobacteria;c__Gammaproteobacteria;o__Pseudomonadales
ASV1472	0	0	0	0	0	0	0	0	41	3	0	0	0	0	0	0	0	0	0	1	0	4	0	0	k__Bacteria;p__Planctomycetota;c__Planctomycetes;o__Planctomycetales;f__Rubinisphaeraceae;g__Fuerstia;s__
ASV1473	0	0	0	0	0	0	0	6	0	2	10	3	0	0	0	0	0	0	0	0	1	0	4	3	k__Bacteria;p__Actinobacteriota;c__Thermoleophilia;o__Gaiellales;f__;g__;s__
ASV1474	0	0	0	0	0	0	2	6	9	0	0	0	0	0	0	0	0	2	7	4	5	0	0	0	k__Bacteria;p__Bdellovibrionota;c__Bdellovibrionia;o__Bdellovibrionales;f__Bdellovibrionaceae;g__Bdellovibrio;s__
ASV1475	0	0	0	0	0	0	2	4	3	0	7	0	0	0	0	0	0	0	3	2	10	0	0	0	k__Bacteria;p__Bacteroidota;c__Bacteroidia;o__Chitinophagales;f__Saprospiraceae;g__Lewinella;s__Lewinella_cohaerens
ASV1476	0	0	0	0	0	0	1	4	1	0	1	0	0	0	0	1	0	5	3	3	5	0	2	0	k__Bacteria;p__Bacteroidota;c__Bacteroidia;o__Chitinophagales;f__Saprospiraceae
ASV1477	0	0	18	0	0	0	0	0	0	0	0	0	0	6	2	0	0	0	0	0	0	0	0	0	k__Bacteria;p__Desulfobacterota;c__Desulfobacteria;o__Desulfatiglandales;f__Desulfatiglandaceae;g__Desulfatiglans;s__
ASV1478	0	7	14	0	0	0	0	0	0	0	0	0	0	0	4	0	0	0	0	0	0	0	3	0	k__Bacteria;p__Desulfobacterota;c__Desulfobacteria;o__Desulfobacterales;f__Desulfobacteraceae
ASV1479	0	2	5	0	0	0	7	7	0	0	0	5	0	0	0	0	0	0	0	0	0	0	6	0	k__Bacteria;p__Desulfobacterota;c__Desulfobacteria;o__Desulfobacterales;f__Desulfococcaceae;g__Desulfococcus;s__
ASV1480	0	7	7	0	0	0	0	0	0	0	0	0	0	0	0	0	3	7	0	0	0	0	0	0	k__Bacteria;p__Campylobacterota;c__Campylobacteria;o__Campylobacterales;f__Sulfurimonadaceae;g__Sulfurimonas;s__
ASV1482	14	9	8	0	0	0	0	0	0	0	0	0	0	0	0	0	0	0	0	0	0	0	0	0	k__Bacteria;p__Fusobacteriota;c__Fusobacteriia;o__Fusobacteriales;f__Fusobacteriaceae;g__Propionigenium;s__
ASV1483	8	4	15	0	0	0	0	0	0	0	0	0	0	2	0	0	0	0	0	0	0	0	0	0	k__Bacteria;p__Fermentibacterota;c__Fermentibacteria;o__Fermentibacterales;f__Fermentibacteraceae;g__;s__
ASV1484	14	9	6	0	0	0	0	0	0	0	0	0	0	0	0	0	0	0	2	0	0	0	0	0	k__Bacteria;p__Desulfobacterota;c__Desulfobacteria;o__Desulfobacterales;f__Desulfosarcinaceae
ASV1485	0	0	0	0	2	0	2	2	0	1	4	0	0	0	0	0	0	0	3	5	2	0	2	3	k__Bacteria;p__Proteobacteria;c__Alphaproteobacteria;o__Caulobacterales;f__Parvularculaceae;g__Amphiplicatus;s__
ASV1486	0	0	0	0	8	0	0	0	0	0	0	0	0	0	0	0	0	6	11	0	5	0	0	0	k__Bacteria;p__Proteobacteria;c__Gammaproteobacteria;o__Pseudomonadales;f__Alcanivoracaceae1;g__Alcanivorax
ASV1487	0	0	0	21	16	0	0	0	0	0	0	0	0	0	0	0	0	0	0	0	0	0	0	0	k__Bacteria;p__Proteobacteria;c__Alphaproteobacteria;o__Rhodobacterales;f__Rhodobacteraceae
ASV1488	0	0	0	0	0	0	0	0	0	0	0	5	0	0	0	0	0	0	0	0	0	22	0	6	k__Bacteria;p__Proteobacteria;c__Alphaproteobacteria;o__Rhodobacterales;f__Rhodobacteraceae
ASV1489	0	0	0	0	0	0	0	0	0	0	9	17	0	0	0	0	0	0	0	0	0	6	4	0	k__Bacteria;p__Proteobacteria;c__Alphaproteobacteria
ASV1490	0	0	0	0	0	0	0	0	13	0	12	0	0	0	0	0	0	0	18	0	0	0	0	0	k__Bacteria;p__Chloroflexi;c__Anaerolineae;o__Caldilineales;f__Caldilineaceae;g__;s__
ASV1491	0	0	0	0	0	0	0	6	0	0	0	0	0	0	0	0	0	2	0	10	8	0	0	0	k__Bacteria;p__Bacteroidota;c__Bacteroidia;o__Chitinophagales;f__Saprospiraceae
ASV1492	0	22	0	0	0	0	0	0	0	0	0	0	0	0	0	0	0	0	0	0	0	0	0	0	k__Bacteria;p__Bacteroidota;c__Bacteroidia
ASV1493	0	0	0	5	0	0	4	0	0	2	0	32	0	0	0	0	0	0	0	3	0	0	0	0	k__Bacteria;p__Proteobacteria;c__Gammaproteobacteria;o__Pseudomonadales;f__Spongiibacteraceae;g__BD1-7_clade;s__
ASV1495	0	9	11	0	4	0	0	0	0	0	0	0	0	0	0	0	3	0	0	0	0	0	0	0	k__Bacteria;p__Firmicutes;c__Clostridia;o__Oscillospirales;f__Hungateiclostridiaceae
ASV1497	5	6	9	0	2	0	0	0	0	0	0	0	2	0	2	0	0	0	1	0	0	0	0	0	k__Bacteria;p__Latescibacterota;c__Latescibacteria;o__Latescibacterales;f__Latescibacteraceae;g__;s__
ASV1498	0	0	2	17	11	0	0	0	0	0	0	0	0	0	0	0	6	0	0	0	0	0	0	0	k__Bacteria;p__Bacteroidota;c__Bacteroidia;o__Flavobacteriales;f__Flavobacteriaceae;g__Winogradskyella
ASV1499	0	0	0	0	0	0	7	0	9	0	0	0	0	0	0	0	0	0	0	0	3	0	0	8	k__Bacteria;p__Myxococcota;c__Polyangia;o__Nannocystales;f__Nannocystaceae;g__;s__
ASV1500	0	0	0	0	0	0	0	0	0	0	0	0	0	0	0	0	0	0	0	0	0	38	0	0	k__Bacteria;p__Proteobacteria;c__Gammaproteobacteria;o__Nitrosococcales;f__Methylophagaceae;g__Methylophaga
ASV1501	0	0	0	0	0	0	0	0	0	0	0	0	0	0	0	15	12	3	0	1	0	0	0	0	k__Bacteria;p__Patescibacteria;c__Parcubacteria;o__Candidatus_Campbellbacteria;f__;g__;s__
ASV1502	0	0	0	1	0	0	0	0	0	0	0	0	0	0	0	0	0	5	0	0	0	0	0	13	k__Bacteria;p__Proteobacteria;c__Gammaproteobacteria;o__Thiomicrospirales;f__Thiomicrospiraceae;g__Thiomicrorhabdus;s__
ASV1503	0	0	0	0	0	0	0	5	0	0	0	0	0	0	0	0	0	8	0	5	0	0	4	2	k__Bacteria;p__Proteobacteria;c__Alphaproteobacteria;o__Rhodobacterales;f__Rhodobacteraceae
ASV1504	0	0	0	0	4	0	6	2	0	0	0	0	0	0	0	0	0	11	0	0	3	0	0	0	k__Bacteria;p__Proteobacteria;c__Gammaproteobacteria;o__Pseudomonadales;f__Nitrincolaceae;g__Neptunomonas;s__Neptunomonas_concharum
ASV1505	0	0	0	0	0	0	4	0	0	0	7	0	0	0	0	0	0	0	0	3	5	2	7	1	k__Bacteria;p__Bacteroidota;c__Bacteroidia;o__Chitinophagales;f__Saprospiraceae
ASV1506	0	0	28	0	0	0	0	0	0	0	0	0	0	0	0	0	0	0	0	0	0	0	0	0	k__Bacteria;p__Bacteroidota;c__Bacteroidia;o__Bacteroidales
ASV1507	0	10	11	0	0	0	0	0	0	0	0	0	0	3	0	0	0	0	0	0	0	0	0	0	k__Bacteria;p__Firmicutes;c__Bacilli;o__Izemoplasmatales;f__Izemoplasmataceae;g__;s__
ASV1508	3	9	10	0	0	0	0	0	0	0	0	0	3	3	0	0	0	0	0	0	0	0	0	0	k__Bacteria;p__Calditrichota;c__Calditrichia;o__Calditrichales;f__Calditrichaceae;g__;s__
ASV1509	5	4	6	0	2	2	0	1	0	0	0	0	0	0	0	0	0	3	0	0	0	0	0	2	k__Bacteria;p__Bacteroidota;c__Bacteroidia;o__Bacteroidetes_VC2.1_Bac22;f__;g__;s__
ASV1510	5	2	6	7	0	0	1	0	0	0	0	0	0	0	0	5	0	2	0	0	0	0	0	0	k__Bacteria;p__Proteobacteria;c__Gammaproteobacteria;o__Thiotrichales;f__Thiotrichaceae;g__Thiothrix
ASV1511	18	0	0	7	0	0	0	0	0	0	0	0	0	0	3	8	0	0	0	0	0	0	0	0	k__Bacteria;p__Chloroflexi;c__Anaerolineae;o__Anaerolineales;f__Anaerolineaceae
ASV1512	0	0	0	0	0	0	0	13	0	0	7	0	0	0	0	0	0	0	0	0	0	0	0	3	k__Bacteria;p__Proteobacteria;c__Gammaproteobacteria;o__Burkholderiales;f__Nitrosomonadaceae;g__Nitrosomonas;s__
ASV1513	0	0	0	0	0	0	0	0	0	0	0	0	0	0	0	0	0	0	0	0	0	0	0	16	k__Bacteria;p__Bacteroidota;c__Bacteroidia;o__Chitinophagales;f__Saprospiraceae
ASV1514	0	0	0	0	0	0	0	0	0	0	0	0	0	0	0	15	0	7	0	2	3	0	0	0	k__Bacteria;p__Bacteroidota;c__Bacteroidia;o__Flavobacteriales;f__Flavobacteriaceae;g__unidentified_Flavobacteriaceae
ASV1515	0	0	0	0	0	0	0	0	0	0	0	0	0	0	0	0	0	0	14	0	0	9	6	2	k__Bacteria;p__Proteobacteria;c__Alphaproteobacteria;o__Rhodobacterales;f__Rhodobacteraceae;g__Marivita
ASV1516	0	0	0	0	0	0	0	0	0	0	0	0	0	0	0	0	0	0	9	5	8	0	7	0	k__Bacteria;p__Bacteroidota;c__Bacteroidia;o__Flavobacteriales;f__Flavobacteriaceae;g__Winogradskyella
ASV1517	0	0	0	0	0	0	0	0	0	0	0	0	0	0	22	0	0	0	0	0	0	0	0	0	k__Bacteria;p__Proteobacteria;c__Gammaproteobacteria;o__Enterobacterales;f__Vibrionaceae;g__Vibrio
ASV1518	0	0	0	6	0	0	0	0	0	0	0	0	0	0	0	6	13	6	0	0	0	0	0	0	k__Bacteria;p__Bdellovibrionota;c__Bdellovibrionia;o__Bdellovibrionales;f__Bdellovibrionaceae;g__OM27_clade;s__
ASV1519	0	0	0	0	0	0	0	0	0	0	3	0	0	0	0	0	0	0	0	0	0	0	20	3	k__Bacteria;p__Proteobacteria;c__Alphaproteobacteria;o__Caulobacterales;f__Hyphomonadaceae;g__Hyphobacterium;s__
ASV1520	0	0	0	0	3	0	0	0	8	0	4	0	0	0	0	0	0	0	0	8	6	0	0	0	k__Bacteria;p__Bacteroidota;c__Bacteroidia;o__Chitinophagales;f__Saprospiraceae
ASV1521	0	0	0	5	2	0	0	10	0	0	0	0	0	0	0	0	0	0	0	3	6	6	0	2	k__Bacteria;p__Bacteroidota;c__Bacteroidia;o__Flavobacteriales;f__Flavobacteriaceae;g__Maribacter
ASV1522	5	7	8	0	0	0	0	0	0	0	0	0	0	3	2	0	0	0	0	0	0	0	0	0	k__Bacteria;p__Desulfobacterota;c__Desulfobacteria;o__Desulfobacterales;f__Desulfobacteraceae;g__Desulfoconvexum;s__
ASV1523	0	0	0	0	0	0	3	3	0	0	4	7	0	0	0	0	0	0	0	0	4	0	2	4	k__Bacteria;p__Proteobacteria;c__Alphaproteobacteria;o__Rhodobacterales;f__Rhodobacteraceae
ASV1524	0	20	0	0	0	0	0	0	0	0	0	0	0	0	0	0	0	0	0	0	0	0	0	0	k__Bacteria;p__Proteobacteria;c__Gammaproteobacteria;o__Enterobacterales;f__Vibrionaceae;g__Vibrio
ASV1525	0	10	13	0	0	0	0	0	0	0	0	0	0	0	0	0	0	0	0	0	0	0	0	0	k__Bacteria;p__Desulfobacterota;c__Desulfobacteria;o__Desulfobacterales;f__Desulfobacteraceae;g__Desulfobacter
ASV1526	0	5	17	0	0	0	0	0	0	0	0	0	0	0	0	0	0	0	0	0	0	0	0	2	k__Bacteria;p__Bacteroidota;c__Bacteroidia;o__Bacteroidales;f__Bacteroidetes_vadinHA17;g__;s__
ASV1527	0	7	13	0	0	0	0	0	0	0	0	0	0	6	0	0	0	0	0	0	0	0	0	0	k__Bacteria;p__Firmicutes;c__Clostridia;o__Peptostreptococcales-Tissierellales;f__Fusibacteraceae;g__Fusibacter;s__
ASV1528	0	13	0	5	0	0	0	0	0	0	0	0	6	0	0	0	0	0	0	0	0	0	0	0	k__Bacteria;p__Synergistota;c__Synergistia;o__Synergistales;f__Synergistaceae;g__unidentified_Synergistaceae;s__bacterium_enrichment_culture_clone_BA27
ASV1529	6	9	8	0	0	0	0	0	0	0	0	0	0	0	0	0	5	0	0	0	0	0	0	0	k__Bacteria;p__Spirochaetota;c__Spirochaetia;o__Spirochaetales;f__Spirochaetaceae
ASV1530	5	7	9	0	0	0	0	0	0	0	0	0	0	7	0	0	0	0	0	0	0	0	0	0	k__Bacteria;p__Desulfobacterota;c__Desulfobacteria;o__Desulfobacterales;f__Desulfobacteraceae;g__;s__
ASV1532	0	0	0	0	0	0	0	0	0	0	0	5	0	0	0	0	0	0	10	1	3	0	0	8	k__Bacteria;p__Proteobacteria;c__Alphaproteobacteria;o__Tistrellales;f__Geminicoccaceae;g__;s__
ASV1533	0	0	0	3	0	0	2	3	2	4	2	0	0	4	0	0	0	2	0	3	3	0	0	0	k__Bacteria;p__Proteobacteria;c__Gammaproteobacteria
ASV1534	0	0	0	0	5	0	0	0	0	5	8	0	0	0	0	0	0	0	0	0	0	4	4	1	k__Bacteria;p__Proteobacteria;c__Gammaproteobacteria;o__Pseudomonadales;f__Pseudohongiellaceae;g__Pseudohongiella;s__
ASV1535	0	0	0	0	0	2	0	0	0	0	4	0	0	0	0	0	4	0	0	0	0	0	12	3	k__Bacteria;p__Proteobacteria;c__Alphaproteobacteria;o__Sphingomonadales;f__Sphingomonadaceae;g__Sphingomicrobium;s__Sphingomicrobium_marinum
ASV1536	0	0	0	0	0	0	3	2	0	0	2	5	0	0	0	0	0	2	8	0	3	0	2	4	k__Bacteria;p__Myxococcota;c__Polyangia;o__Polyangiales;f__Sandaracinaceae;g__Sandaracinus;s__
ASV1537	0	0	0	0	0	0	0	0	0	0	0	16	0	0	0	0	0	0	0	0	0	0	9	5	k__Bacteria;p__Bacteroidota;c__Bacteroidia;o__Bacteroidales;f__Prolixibacteraceae;g__Draconibacterium;s__
ASV1538	0	0	0	3	0	5	0	0	0	0	0	0	0	0	0	6	7	6	0	1	0	0	0	0	k__Bacteria;p__Bacteroidota;c__Bacteroidia;o__Flavobacteriales;f__Flavobacteriaceae;g__Lutibacter;s__
ASV1539	0	0	0	13	0	0	0	0	0	0	0	0	0	0	0	0	21	0	0	0	0	0	0	0	k__Bacteria;p__Proteobacteria;c__Alphaproteobacteria;o__Rhodobacterales;f__Rhodobacteraceae;g__Pseudooceanicola
ASV1540	0	0	0	0	0	0	1	13	5	13	5	0	0	0	0	0	0	0	0	0	0	0	0	0	k__Bacteria;p__Verrucomicrobiota;c__Verrucomicrobiae;o__Verrucomicrobiales;f__DEV007;g__;s__
ASV1541	0	1	0	0	0	0	0	3	0	0	0	10	0	0	0	3	0	0	0	0	0	0	3	5	k__Bacteria;p__Actinobacteriota;c__Actinobacteria;o__Propionibacteriales;f__Propionibacteriaceae
ASV1543	12	5	9	0	0	0	0	0	0	0	0	0	0	0	0	0	0	0	0	3	0	0	0	0	k__Bacteria;p__Proteobacteria;c__Alphaproteobacteria;o__Acetobacterales;f__Acetobacteraceae;g__Roseomonas
ASV1544	0	6	0	0	0	0	3	0	0	0	0	0	0	0	0	3	0	6	0	4	0	0	0	0	k__Bacteria;p__Bacteroidota;c__Bacteroidia;o__Flavobacteriales;f__Flavobacteriaceae;g__Aestuariimonas;s__Aestuariimonas_insulae
ASV1545	0	8	10	0	0	0	0	0	0	0	0	0	0	3	2	0	0	0	0	0	0	0	0	0	k__Bacteria;p__Spirochaetota;c__Spirochaetia;o__Spirochaetales;f__Spirochaetaceae;g__Sediminispirochaeta;s__
ASV1546	10	9	6	0	0	0	0	0	0	0	0	0	0	0	0	0	0	5	0	0	0	0	0	0	k__Bacteria;p__Proteobacteria;c__Gammaproteobacteria;o__Enterobacterales;f__Vibrionaceae;g__Vibrio
ASV1547	9	6	11	0	0	0	0	0	0	0	0	0	0	0	0	0	0	3	0	0	0	0	0	0	k__Bacteria;p__Desulfobacterota;c__Desulfobacteria;o__Desulfobacterales;f__Desulfobacteraceae
ASV1548	4	6	8	0	0	0	0	0	0	0	0	0	3	2	0	0	0	2	0	0	0	0	0	0	k__Bacteria;p__Synergistota;c__Synergistia;o__Synergistales;f__Synergistaceae;g__Thermovirga;s__
ASV1549	0	0	0	0	2	0	5	0	7	0	0	0	0	0	0	0	0	0	6	2	11	0	0	0	k__Bacteria;p__Bdellovibrionota;c__Bdellovibrionia;o__Bdellovibrionales;f__Bdellovibrionaceae;g__OM27_clade;s__
ASV1550	0	3	3	0	0	0	3	2	0	0	0	5	0	0	0	0	0	0	0	2	0	0	4	4	k__Bacteria;p__Firmicutes;c__Clostridia;o__Clostridiales;f__Clostridiaceae;g__Proteiniclasticum;s__
ASV1551	0	0	0	0	0	0	0	0	0	0	0	0	0	0	0	0	0	0	0	0	0	0	0	17	k__Bacteria;p__Bacteroidota;c__Bacteroidia;o__Bacteroidales;f__Prolixibacteraceae;g__;s__
ASV1552	0	0	0	0	0	0	0	0	0	0	0	0	0	0	0	0	0	0	0	1	3	1	18	1	k__Bacteria;p__Proteobacteria;c__Alphaproteobacteria;o__Caulobacterales;f__Hyphomonadaceae;g__Hyphobacterium;s__mucus_bacterium_111
ASV1553	0	0	0	0	0	0	0	0	0	0	0	0	0	0	0	0	0	0	17	0	4	0	0	7	k__Bacteria;p__Proteobacteria;c__Gammaproteobacteria;o__Pseudomonadales;f__Marinobacteraceae;g__Marinobacter
ASV1554	0	0	0	0	0	0	0	0	5	4	0	0	0	0	0	0	0	0	0	0	0	2	0	12	k__Bacteria;p__Bdellovibrionota;c__Bdellovibrionia;o__Bdellovibrionales;f__Bdellovibrionaceae;g__Bdellovibrio;s__
ASV1555	0	0	0	0	0	0	5	6	0	0	6	0	0	0	0	0	0	0	6	0	0	0	3	0	k__Bacteria;p__Actinobacteriota;c__Actinobacteria;o__PeM15;f__;g__;s__
ASV1556	0	0	0	0	0	3	9	1	0	3	5	0	0	0	0	0	0	0	2	0	0	0	0	3	k__Bacteria;p__Myxococcota;c__Polyangia;o__Nannocystales;f__Nannocystaceae
ASV1557	0	0	4	0	0	0	4	6	0	0	0	5	0	0	0	0	2	0	0	0	7	0	0	0	k__Bacteria;p__Cyanobacteria;c__Cyanobacteriia;o__Cyanobacteriales;f__Phormidiaceae;g__Arthrospira_PCC-7345;s__
ASV1558	0	0	0	0	0	0	0	0	0	0	5	0	0	0	0	0	0	0	0	7	5	0	0	3	k__Bacteria;p__Bacteroidota;c__Bacteroidia;o__Chitinophagales;f__Saprospiraceae
ASV1559	0	4	11	0	0	0	0	0	8	0	0	0	0	0	0	0	0	3	0	0	0	0	0	0	k__Bacteria;p__Proteobacteria;c__Gammaproteobacteria;o__Chromatiales;f__Chromatiaceae;g__Halochromatium
ASV1560	0	20	0	0	0	0	0	0	0	0	0	0	0	0	0	0	0	0	0	0	0	0	0	0	k__Bacteria;p__Proteobacteria;c__Gammaproteobacteria;o__Enterobacterales;f__Pseudoalteromonadaceae;g__Pseudoalteromonas
ASV1561	7	8	10	0	0	0	0	0	0	0	0	0	0	0	0	0	0	0	0	0	0	0	0	0	k__Bacteria;p__Firmicutes;c__Clostridia;o__Peptostreptococcales-Tissierellales;f__Fusibacteraceae;g__Fusibacter;s__
ASV1562	6	0	0	0	0	0	0	0	0	0	0	0	4	0	0	0	0	0	0	0	0	0	0	11	k__Bacteria;p__Bacteroidota;c__Bacteroidia;o__Flavobacteriales;f__Flavobacteriaceae;g__Robertkochia;s__Robertkochia_marina
ASV1563	9	5	11	0	0	0	0	0	0	0	0	0	2	2	0	0	0	0	0	0	0	0	0	0	k__Bacteria;p__Caldisericota;c__Caldisericia;o__Caldisericales;f__WCHB1-02;g__;s__
ASV1564	6	9	9	0	0	0	0	0	0	0	0	0	0	0	0	0	0	0	0	0	0	0	0	0	k__Bacteria;p__Campylobacterota;c__Campylobacteria;o__Campylobacterales;f__Sulfurovaceae;g__Sulfurovum
ASV1565	40	0	0	0	0	0	0	0	0	0	0	0	0	0	0	0	0	0	0	0	0	0	0	0	k__Bacteria;p__Proteobacteria;c__Gammaproteobacteria;o__Enterobacterales;f__Vibrionaceae;g__Vibrio
ASV1566	5	10	6	0	0	0	0	0	0	0	0	0	3	0	0	0	0	0	0	0	0	0	0	0	k__Bacteria;p__Firmicutes;c__Clostridia;o__Peptostreptococcales-Tissierellales;f__Peptostreptococcaceae;g__Tepidibacter
ASV1567	0	0	0	9	0	0	0	0	0	0	0	0	0	0	0	0	0	14	0	0	0	0	0	0	k__Bacteria;p__Bacteroidota;c__Bacteroidia;o__Flavobacteriales;f__Crocinitomicaceae;g__Crocinitomix;s__
ASV1568	0	0	0	0	0	0	0	0	22	0	0	0	0	0	0	0	0	0	0	0	0	0	0	9	k__Bacteria;p__Chloroflexi;c__Anaerolineae;o__Caldilineales;f__Caldilineaceae;g__;s__
ASV1569	0	0	0	0	0	5	0	7	0	0	0	0	0	0	0	0	0	0	0	2	7	0	0	5	k__Bacteria;p__Bacteroidota;c__Bacteroidia;o__Flavobacteriales;f__Flavobacteriaceae;g__Winogradskyella;s__Coccinimonas_marina
ASV1570	0	0	0	0	0	0	11	0	0	0	0	0	0	0	0	0	0	0	0	7	7	0	0	0	k__Bacteria;p__Proteobacteria;c__Gammaproteobacteria;o__Steroidobacterales;f__Woeseiaceae;g__Woeseia;s__
ASV1571	0	0	0	0	0	0	1	3	0	0	8	9	0	0	0	0	0	0	4	0	3	0	0	0	k__Bacteria;p__Bdellovibrionota;c__Bdellovibrionia;o__Bdellovibrionales;f__Bdellovibrionaceae;g__Bdellovibrio;s__
ASV1572	0	0	0	0	0	0	4	4	0	0	7	6	0	0	0	0	0	0	0	0	1	0	1	2	k__Bacteria;p__Proteobacteria;c__Alphaproteobacteria;o__Azospirillales;f__Azospirillaceae;g__Skermanella
ASV1574	0	8	10	0	0	0	0	0	0	0	0	0	3	0	0	0	0	0	0	0	0	0	0	0	k__Bacteria;p__Bacteroidota;c__Bacteroidia;o__Bacteroidales
ASV1575	0	8	5	0	2	0	0	0	0	0	1	0	4	3	0	0	0	0	0	0	0	0	0	0	k__Bacteria;p__Spirochaetota;c__Spirochaetia;o__Spirochaetales;f__Spirochaetaceae;g__Sediminispirochaeta
ASV1576	5	7	9	0	0	0	0	0	0	0	0	0	0	0	0	0	0	2	0	0	0	0	0	0	k__Bacteria;p__Bacteroidota;c__Bacteroidia;o__Bacteroidales;f__Marinilabiliaceae
ASV1577	0	0	0	0	0	0	27	0	0	0	0	0	0	0	0	0	0	0	0	0	0	0	0	0	k__Bacteria;p__Proteobacteria;c__Gammaproteobacteria;o__Enterobacterales;f__Vibrionaceae;g__Photobacterium;s__Photobacterium_ganghwense
ASV1578	0	0	0	0	0	0	0	0	0	0	0	0	0	0	0	29	0	0	0	0	0	0	0	0	k__Bacteria;p__Bacteroidota;c__Bacteroidia;o__Flavobacteriales;f__Flavobacteriaceae;g__Winogradskyella;s__
ASV1579	0	0	0	0	0	7	0	0	0	0	0	0	0	0	0	8	0	4	0	0	0	0	0	5	k__Bacteria;p__Proteobacteria;c__Alphaproteobacteria;o__Rhodobacterales;f__Rhodobacteraceae
ASV1580	0	0	0	0	20	2	0	0	0	0	0	0	0	0	0	5	2	2	0	0	0	0	0	0	k__Bacteria;p__Cyanobacteria;c__Sericytochromatia;o__unidentified_Sericytochromatia;f__unidentified_Sericytochromatia;g__unidentified_Sericytochromatia;s__Hyaloperonospora_arabidopsidis
ASV1581	0	0	0	11	0	13	0	0	0	0	0	0	0	0	0	0	0	0	0	0	6	0	0	0	k__Bacteria;p__Bacteroidota;c__Bacteroidia;o__Flavobacteriales;f__Flavobacteriaceae
ASV1582	0	0	0	0	0	0	0	0	0	0	6	0	0	0	0	5	0	0	10	0	0	9	0	0	k__Bacteria;p__Proteobacteria;c__Alphaproteobacteria;o__Rhodobacterales;f__Rhodobacteraceae;g__Actibacterium;s__
ASV1583	0	0	0	0	2	0	0	0	13	27	0	0	0	0	0	0	0	0	0	0	0	0	0	0	k__Bacteria;p__Actinobacteriota;c__Acidimicrobiia;o__Microtrichales;f__Microtrichaceae;g__Sva0996_marine_group;s__
ASV1585	0	0	0	0	0	0	0	0	0	0	0	0	0	0	0	0	0	0	0	0	0	0	0	15	k__Bacteria;p__Proteobacteria;c__Gammaproteobacteria;o__Pseudomonadales;f__Alcanivoracaceae;g__Ketobacter;s__Ketobacter_alkanivorans
ASV1586	0	0	3	0	0	0	0	6	0	0	7	0	0	0	0	0	0	0	5	0	0	0	0	5	k__Bacteria;p__Latescibacterota;c__;o__;f__;g__;s__
ASV1587	0	15	5	0	0	0	0	0	0	0	0	0	0	0	0	0	0	0	0	0	0	0	0	0	k__Bacteria;p__Campylobacterota;c__Campylobacteria;o__Campylobacterales;f__Arcobacteraceae;g__;s__
ASV1588	0	19	0	0	0	0	0	0	0	0	0	0	0	0	0	0	0	0	0	0	0	0	0	0	k__Bacteria;p__Proteobacteria;c__Gammaproteobacteria;o__Enterobacterales;f__Vibrionaceae;g__Vibrio
ASV1589	6	4	13	0	0	3	0	0	0	0	0	0	0	0	0	0	0	0	0	0	0	0	0	0	k__Bacteria;p__Bacteroidota;c__Bacteroidia;o__Bacteroidales;f__Bacteroidetes_vadinHA17;g__;s__
ASV1590	0	12	9	0	0	0	0	0	0	0	0	0	0	0	0	0	0	0	0	0	0	0	0	0	k__Bacteria;p__Proteobacteria;c__Gammaproteobacteria;o__Enterobacterales;f__Psychromonadaceae;g__Psychromonas
ASV1591	0	4	15	5	0	0	0	0	0	0	0	0	0	0	0	0	0	0	0	0	0	0	0	0	k__Bacteria;p__Desulfobacterota;c__Desulfobacteria;o__Desulfobacterales;f__Desulfobacteraceae;g__Desulfobacterium;s__
ASV1592	0	2	1	0	0	11	0	6	0	0	0	0	0	0	0	0	0	0	0	4	0	0	2	0	k__Bacteria;p__Firmicutes;c__Bacilli;o__Bacillales;f__Planococcaceae;g__Planococcus
ASV1594	0	2	5	0	0	0	0	0	0	0	5	0	0	0	0	0	0	2	0	0	2	0	0	3	k__Bacteria;p__Desulfobacterota;c__Desulfobacteria;o__Desulfobacterales;f__Desulfosarcinaceae
ASV1595	0	0	9	0	3	6	0	4	0	0	0	0	0	0	0	0	0	2	0	0	0	0	0	0	k__Bacteria;p__Zixibacteria;c__;o__;f__;g__;s__
ASV1596	0	0	0	35	0	0	0	0	0	0	0	0	0	0	0	0	0	0	0	0	0	0	0	0	k__Bacteria;p__Bacteroidota;c__Bacteroidia;o__Flavobacteriales;f__Flavobacteriaceae;g__Winogradskyella
ASV1597	0	0	0	0	0	0	0	0	0	0	10	3	0	0	0	0	0	0	0	0	0	4	3	4	k__Bacteria;p__Proteobacteria;c__Alphaproteobacteria
ASV1598	0	0	0	0	0	0	0	0	0	6	5	5	0	0	0	0	0	0	0	1	0	12	0	2	k__Bacteria;p__Firmicutes;c__Clostridia;o__Clostridiales;f__Clostridiaceae;g__Clostridium_sensu_stricto_1
ASV1599	0	0	0	0	0	0	0	0	30	0	7	0	0	0	0	0	0	0	0	0	0	0	0	0	k__Bacteria;p__Chloroflexi;c__Anaerolineae;o__Caldilineales;f__Caldilineaceae;g__;s__
ASV1600	0	0	0	0	0	0	0	5	0	0	10	0	0	0	0	0	0	5	8	0	0	0	0	0	k__Bacteria;p__Proteobacteria;c__Alphaproteobacteria;o__Rhizobiales;f__Hyphomicrobiaceae;g__Filomicrobium;s__
ASV1601	0	0	0	12	0	5	2	2	0	0	0	0	0	0	0	2	0	6	0	0	0	0	0	0	k__Bacteria;p__Proteobacteria;c__Gammaproteobacteria;o__Pseudomonadales;f__Spongiibacteraceae;g__BD1-7_clade
ASV1602	0	0	0	0	0	0	3	0	0	3	9	0	0	0	0	0	0	0	0	0	2	3	0	4	k__Bacteria;p__Proteobacteria;c__Alphaproteobacteria;o__Caulobacterales;f__Parvularculaceae;g__Hyphococcus;s__Alphaproteobacteria_bacterium_ZHR19
ASV1603	0	0	0	10	0	0	9	0	0	0	0	0	0	0	0	0	6	3	4	0	0	0	0	0	k__Bacteria;p__Proteobacteria;c__Gammaproteobacteria;o__Pseudomonadales;f__Nitrincolaceae;g__Marinobacterium
ASV1604	0	0	12	18	0	0	0	0	0	0	0	0	0	0	0	0	0	0	0	0	0	0	0	0	k__Bacteria;p__Proteobacteria;c__Gammaproteobacteria;o__Enterobacterales;f__Pseudoalteromonadaceae;g__Pseudoalteromonas
ASV1605	0	0	0	0	4	0	0	0	0	0	0	0	0	0	0	0	7	6	0	0	6	0	0	1	k__Bacteria;p__Latescibacterota;c__;o__;f__;g__;s__
ASV1606	0	4	0	0	0	0	4	0	0	0	0	0	0	0	0	0	0	3	0	0	0	0	0	6	k__Bacteria;p__Proteobacteria;c__Alphaproteobacteria;o__Sphingomonadales;f__Sphingomonadaceae;g__Sphingomonas
ASV1608	7	4	7	0	0	0	0	0	1	0	0	0	3	0	2	0	0	0	0	0	0	0	0	0	k__Bacteria;p__Chloroflexi;c__Dehalococcoidia;o__MSBL5;f__;g__;s__
ASV1609	6	7	8	0	0	0	0	0	0	0	0	0	2	0	0	0	0	0	0	0	1	0	0	0	k__Bacteria;p__Caldatribacteriota;c__JS1;o__;f__;g__;s__
ASV1610	1	5	8	0	0	0	1	0	0	0	0	0	0	3	1	0	0	1	0	0	0	0	0	0	k__Bacteria;p__Zixibacteria;c__;o__;f__;g__;s__
ASV1611	0	4	5	0	0	2	3	0	0	3	0	0	0	0	0	0	2	2	0	1	2	0	0	0	k__Bacteria;p__Latescibacterota;c__;o__;f__;g__;s__
ASV1612	9	8	7	0	0	0	0	0	0	0	0	0	0	0	0	0	0	0	0	0	0	0	0	0	k__Bacteria;p__Campylobacterota;c__Campylobacteria;o__Campylobacterales;f__Sulfurimonadaceae;g__Sulfurimonas
ASV1613	8	0	7	0	0	0	0	0	0	0	0	0	0	1	0	0	0	7	0	0	0	0	0	1	k__Bacteria;p__Campylobacterota;c__Campylobacteria;o__Campylobacterales;f__Sulfurimonadaceae;g__Sulfurimonas
ASV1615	0	5	12	0	0	0	0	0	0	0	0	0	0	0	0	0	1	2	0	0	0	0	0	0	k__Bacteria
ASV1616	0	0	0	0	0	0	0	8	0	0	5	6	0	0	0	0	0	0	0	0	0	0	3	3	k__Bacteria;p__Proteobacteria;c__Gammaproteobacteria;o__Steroidobacterales;f__Woeseiaceae;g__Woeseia;s__
ASV1617	0	0	0	0	0	0	0	0	0	0	0	0	0	0	0	0	0	0	0	5	0	0	0	10	k__Bacteria;p__Bacteroidota;c__Bacteroidia;o__Bacteroidales;f__Prolixibacteraceae;g__Draconibacterium;s__
ASV1618	0	0	0	0	0	0	0	0	0	0	0	0	0	0	0	5	0	0	0	6	12	0	0	0	k__Bacteria;p__Bacteroidota;c__Bacteroidia;o__Flavobacteriales;f__Flavobacteriaceae
ASV1619	0	0	0	0	0	0	0	0	0	0	0	0	0	0	0	0	0	0	16	10	0	0	0	2	k__Bacteria;p__Bdellovibrionota;c__Bdellovibrionia;o__Bdellovibrionales;f__Bdellovibrionaceae;g__OM27_clade;s__
ASV1620	0	0	0	0	28	0	0	0	0	0	0	0	0	0	0	0	0	0	0	0	0	0	0	0	k__Bacteria;p__Proteobacteria;c__Gammaproteobacteria;o__Enterobacterales;f__Vibrionaceae;g__Vibrio
ASV1621	0	0	0	14	0	0	0	0	0	0	0	0	0	0	0	18	0	0	0	0	0	0	0	0	k__Bacteria;p__Bacteroidota;c__Bacteroidia;o__Flavobacteriales;f__Flavobacteriaceae;g__Mesoflavibacter
ASV1622	0	0	0	0	0	0	0	0	0	0	2	0	0	0	0	0	0	0	0	0	4	0	0	10	k__Bacteria;p__Proteobacteria;c__Gammaproteobacteria;o__Pseudomonadales;f__Moraxellaceae;g__;s__
ASV1623	0	0	0	0	0	18	0	10	0	0	0	0	0	0	0	0	0	0	0	0	0	0	0	0	k__Bacteria;p__Bacteroidota;c__Bacteroidia;o__Flavobacteriales;f__Flavobacteriaceae
ASV1624	0	0	0	0	0	0	0	9	0	0	0	0	0	0	0	0	0	0	0	0	7	0	0	6	k__Bacteria;p__Proteobacteria;c__Alphaproteobacteria;o__Rhodobacterales;f__Rhodobacteraceae
ASV1625	0	0	0	0	0	0	0	0	0	0	0	0	0	0	0	0	0	18	0	0	0	0	0	0	k__Bacteria;p__Campylobacterota;c__Campylobacteria;o__Campylobacterales;f__Arcobacteraceae;g__Halarcobacter
ASV1626	0	0	0	0	0	0	3	3	0	10	3	0	0	0	0	0	0	0	4	1	0	2	0	3	k__Bacteria;p__Deinococcota;c__Deinococci;o__Deinococcales;f__Trueperaceae;g__Truepera;s__bacterium_YC-ZSS-LKJ19
ASV1627	0	0	0	0	0	0	6	5	0	0	0	0	0	0	0	3	0	0	0	8	4	0	0	0	k__Bacteria;p__Proteobacteria;c__Gammaproteobacteria;o__Pseudomonadales;f__Halieaceae
ASV1629	0	0	0	9	7	0	5	0	0	0	1	3	0	0	0	0	0	2	1	0	0	0	0	0	k__Bacteria;p__Proteobacteria;c__Gammaproteobacteria;o__Pseudomonadales;f__Spongiibacteraceae;g__BD1-7_clade;s__
ASV1630	4	1	0	2	0	0	0	2	12	0	0	0	0	0	0	3	0	0	0	0	0	0	0	3	k__Bacteria;p__Bacteroidota;c__Bacteroidia;o__Bacteroidales;f__Prolixibacteraceae
ASV1631	5	8	9	0	0	0	0	0	0	0	0	0	0	0	0	0	0	0	0	0	0	0	0	0	k__Bacteria;p__Campylobacterota;c__Campylobacteria;o__Campylobacterales;f__Sulfurimonadaceae;g__Sulfurimonas;s__
ASV1632	6	4	9	0	0	0	0	0	0	0	0	0	0	3	2	0	0	0	0	0	0	0	0	0	k__Bacteria;p__Firmicutes;c__Clostridia
ASV1633	0	7	10	0	0	0	0	0	0	0	0	0	0	3	0	0	0	0	0	0	0	0	0	0	k__Bacteria;p__Desulfobacterota;c__Desulfobacteria;o__Desulfobacterales;f__Desulfosarcinaceae
ASV1634	0	8	13	0	0	0	0	0	0	0	0	0	0	0	0	0	0	0	0	0	0	0	0	0	k__Bacteria;p__Myxococcota;c__Polyangia;o__PS-B29;f__;g__;s__
ASV1635	0	6	10	0	0	0	0	0	0	0	0	0	0	3	0	0	0	3	0	0	0	0	0	0	k__Bacteria;p__Firmicutes;c__Clostridia;o__Clostridia_vadinBB60_group;f__;g__;s__
ASV1636	0	0	14	0	0	0	1	0	7	0	0	0	3	0	0	0	5	0	0	0	0	0	0	0	k__Bacteria;p__Bacteroidota;c__Bacteroidia;o__Bacteroidales;f__Prolixibacteraceae;g__;s__
ASV1637	0	0	0	0	0	0	26	0	0	0	0	0	0	0	0	0	0	0	0	0	0	0	0	0	k__Bacteria;p__Proteobacteria;c__Gammaproteobacteria;o__Chromatiales;f__Chromatiaceae;g__Halochromatium
ASV1638	0	0	0	0	0	0	0	0	0	0	0	0	0	0	0	4	0	0	0	0	0	0	19	0	k__Bacteria;p__Proteobacteria;c__Gammaproteobacteria;o__Pseudomonadales;f__Pseudohongiellaceae;g__Pseudohongiella;s__Pseudohongiella_nitratireducens
ASV1639	0	0	0	0	0	0	0	0	0	0	0	0	0	0	0	0	0	0	0	8	14	0	0	0	k__Bacteria;p__Myxococcota;c__Polyangia;o__Polyangiales;f__Sandaracinaceae;g__;s__
ASV1640	0	0	0	0	0	0	0	0	0	0	22	0	0	0	0	0	0	0	0	0	0	0	0	0	k__Bacteria;p__Bacteroidota;c__Bacteroidia;o__Cytophagales;f__Microscillaceae;g__;s__
ASV1641	0	0	0	0	0	0	0	0	0	4	6	0	0	0	0	0	0	0	6	4	0	0	0	4	k__Bacteria;p__Bacteroidota;c__Bacteroidia;o__Chitinophagales;f__Saprospiraceae;g__Membranicola
ASV1642	0	0	0	0	0	0	0	0	1	0	4	2	0	0	0	0	0	0	1	2	3	2	0	5	k__Bacteria;p__Proteobacteria;c__Alphaproteobacteria
ASV1643	0	0	0	0	2	0	0	0	4	0	0	0	1	0	0	2	5	10	0	2	0	0	0	0	k__Bacteria;p__Bacteroidota;c__Bacteroidia;o__Chitinophagales;f__Saprospiraceae;g__Phaeodactylibacter;s__Phaeodactylibacter_xiamenensis
ASV1644	0	0	0	0	0	0	6	0	18	0	7	0	0	0	0	0	0	0	0	0	0	0	0	0	k__Bacteria;p__Deinococcota;c__Deinococci;o__Deinococcales;f__Trueperaceae;g__Truepera;s__
ASV1645	0	11	0	0	0	0	2	0	0	0	5	0	0	0	0	0	0	0	0	1	0	0	0	1	k__Bacteria;p__Zixibacteria;c__;o__;f__;g__;s__
ASV1646	0	0	0	3	4	0	2	2	0	0	0	0	0	0	0	0	0	1	3	0	5	1	0	1	k__Bacteria;p__Bdellovibrionota;c__Bdellovibrionia;o__Bdellovibrionales;f__Bdellovibrionaceae;g__OM27_clade;s__
ASV1647	0	0	0	0	0	0	8	0	2	0	0	8	0	0	0	0	0	0	0	1	0	0	0	6	k__Bacteria
ASV1649	0	12	12	0	0	0	0	0	0	0	0	0	0	0	0	0	0	0	0	0	0	0	0	0	k__Bacteria;p__Desulfobacterota;c__Desulfobacteria;o__Desulfobacterales;f__Desulfobacteraceae;g__Desulfobacter
ASV1650	15	6	5	0	0	0	0	0	0	0	0	0	0	0	0	0	0	0	0	0	0	0	0	0	k__Bacteria;p__Acetothermia;c__Acetothermiia;o__unidentified_Acetothermiia;f__unidentified_Acetothermiia;g__unidentified_Acetothermiia;s__bacterium_enrichment_culture_clone_AOM-SR-B11
ASV1651	0	8	0	0	0	0	0	0	0	0	0	0	6	4	1	0	0	3	0	0	0	0	0	0	k__Bacteria;p__Synergistota;c__Synergistia;o__Synergistales;f__Synergistaceae;g__Syner-01;s__
ASV1652	0	0	0	2	3	1	2	0	0	0	0	5	0	0	0	0	2	4	0	2	3	0	0	0	k__Bacteria;p__Proteobacteria;c__Alphaproteobacteria
ASV1653	0	0	0	0	0	0	0	0	0	0	0	10	0	0	0	0	0	0	0	0	0	18	4	1	k__Bacteria;p__Proteobacteria;c__Alphaproteobacteria;o__Rhodobacterales;f__Rhodobacteraceae
ASV1654	0	0	0	0	2	0	0	0	0	0	12	0	0	0	0	0	0	0	0	1	4	3	1	0	k__Bacteria;p__Proteobacteria;c__Gammaproteobacteria;o__Pseudomonadales;f__Spongiibacteraceae
ASV1655	0	0	0	7	0	8	0	0	0	0	7	0	0	0	0	0	5	0	0	0	0	0	0	0	k__Bacteria;p__Bdellovibrionota;c__Bdellovibrionia;o__Bacteriovoracales;f__Bacteriovoracaceae;g__Halobacteriovorax;s__Bacteriovorax_sp_BB1
ASV1656	0	0	0	3	0	0	0	0	0	0	5	0	0	0	0	0	0	4	0	1	4	0	1	2	k__Bacteria;p__Bacteroidota;c__Bacteroidia;o__Flavobacteriales;f__Flavobacteriaceae;g__Robiginitalea;s__
ASV1657	0	0	0	0	0	0	0	0	0	0	0	0	0	0	0	0	0	18	0	0	0	0	0	0	k__Bacteria;p__Bacteroidota;c__Bacteroidia;o__Flavobacteriales;f__Crocinitomicaceae;g__Crocinitomix;s__
ASV1658	0	0	0	0	12	15	0	0	0	0	0	0	0	0	0	0	0	0	0	0	0	0	0	0	k__Bacteria;p__Bacteroidota;c__Bacteroidia;o__Flavobacteriales;f__Flavobacteriaceae
ASV1659	0	0	0	0	0	0	0	0	0	0	0	0	0	0	0	0	0	17	0	0	0	0	0	0	k__Bacteria;p__Bdellovibrionota;c__Bdellovibrionia;o__Bacteriovoracales;f__Bacteriovoracaceae;g__Peredibacter;s__
ASV1660	0	0	0	0	0	0	0	0	0	0	0	0	0	0	0	0	0	18	0	0	0	0	0	0	k__Bacteria;p__Bacteroidota;c__Kapabacteria;o__Kapabacteriales;f__;g__;s__
ASV1661	0	0	0	0	0	0	0	0	6	0	8	0	0	0	0	0	0	0	5	0	0	3	5	0	k__Bacteria;p__Chloroflexi;c__Anaerolineae;o__Caldilineales;f__Caldilineaceae;g__;s__
ASV1662	0	0	0	0	0	0	0	0	0	3	1	0	0	0	0	3	0	0	0	3	0	5	10	1	k__Bacteria;p__Proteobacteria;c__Alphaproteobacteria;o__Caulobacterales;f__Hyphomonadaceae;g__Robiginitomaculum;s__bacterium_BW3PhG32
ASV1663	0	0	0	0	0	0	0	0	0	15	0	0	0	0	0	0	0	0	0	0	0	11	0	3	k__Bacteria;p__Actinobacteriota;c__Acidimicrobiia;o__Actinomarinales;f__;g__;s__
ASV1664	0	0	0	0	0	0	0	6	0	0	1	4	0	0	0	0	0	0	6	4	0	3	0	2	k__Bacteria;p__Proteobacteria;c__Alphaproteobacteria;o__Rhodobacterales;f__Rhodobacteraceae
ASV1665	0	0	1	3	0	0	0	0	0	0	1	0	0	0	0	6	0	5	1	0	2	0	0	1	k__Bacteria;p__Patescibacteria;c__Saccharimonadia;o__Saccharimonadales;f__Saccharimonadaceae
ASV1667	0	4	7	5	0	2	2	0	0	0	4	0	0	0	0	0	0	0	0	0	0	0	0	0	k__Bacteria;p__Actinobacteriota;c__Actinobacteria;o__Actinomycetales;f__Actinomycetaceae;g__Actinomyces;s__Actinomyces_minihominis
ASV1668	0	6	0	0	0	0	5	0	0	0	0	0	0	0	0	0	5	6	0	0	0	0	0	0	k__Bacteria;p__Latescibacterota;c__;o__;f__;g__;s__
ASV1669	0	0	5	0	0	0	0	2	0	5	0	0	0	5	0	3	0	0	0	0	0	2	0	2	k__Bacteria;p__Firmicutes;c__Clostridia;o__Peptostreptococcales-Tissierellales;f__Peptostreptococcaceae;g__Terrisporobacter;s__
ASV1670	5	0	0	0	3	5	0	2	0	0	0	9	0	0	0	0	0	0	0	0	0	0	0	3	k__Bacteria;p__Chloroflexi;c__Anaerolineae;o__Anaerolineales;f__Anaerolineaceae
ASV1671	0	0	6	0	0	0	0	0	0	0	0	12	0	0	0	0	6	3	0	0	0	0	0	0	k__Bacteria;p__Bacteroidota;c__Bacteroidia;o__Flavobacteriales;f__Flavobacteriaceae;g__Lutimonas
ASV1672	0	0	17	0	7	0	0	0	0	0	0	0	0	0	0	0	0	0	0	0	0	0	0	0	k__Bacteria;p__Proteobacteria;c__Gammaproteobacteria;o__Enterobacterales;f__Shewanellaceae;g__Shewanella
ASV1673	0	0	0	0	0	2	7	5	0	0	1	0	0	0	0	0	4	0	0	2	0	0	0	2	k__Bacteria;p__Proteobacteria;c__Alphaproteobacteria;o__Rhodobacterales;f__Rhodobacteraceae;g__Marinibacterium;s__Tropicibacter_sp_KYW_600
ASV1674	0	0	0	12	0	3	2	3	0	0	5	0	0	0	0	0	0	0	0	0	0	0	0	0	k__Bacteria;p__Actinobacteriota;c__Actinobacteria;o__Micrococcales;f__Microbacteriaceae;g__Leucobacter
ASV1675	0	0	0	0	0	0	0	3	5	0	0	0	0	0	0	0	0	0	7	6	5	0	0	0	k__Bacteria;p__Bdellovibrionota;c__Bdellovibrionia;o__Bacteriovoracales;f__Bacteriovoracaceae;g__Peredibacter;s__
ASV1676	0	0	0	0	0	0	0	0	0	0	0	0	0	0	0	0	0	0	0	0	14	0	0	4	k__Bacteria;p__Myxococcota;c__Polyangia;o__Polyangiales;f__Sandaracinaceae;g__;s__
ASV1677	0	0	0	0	0	0	0	0	0	0	0	0	0	0	0	0	0	9	0	9	0	0	0	0	k__Bacteria;p__Bacteroidota;c__Bacteroidia;o__Chitinophagales;f__Saprospiraceae
ASV1678	0	0	0	0	0	27	0	0	0	0	0	0	0	0	0	0	0	0	0	0	0	0	0	0	k__Bacteria;p__Proteobacteria;c__Gammaproteobacteria;o__Enterobacterales;f__Vibrionaceae;g__Photobacterium
ASV1679	0	0	0	0	0	0	0	0	0	0	1	0	0	0	0	0	3	6	0	8	0	0	0	0	k__Bacteria;p__Bacteroidota;c__Bacteroidia;o__Chitinophagales;f__Saprospiraceae;g__;s__
ASV1680	0	0	0	0	0	2	0	0	0	2	0	0	0	0	0	2	2	9	0	3	0	0	0	0	k__Bacteria;p__Patescibacteria;c__Parcubacteria;o__Candidatus_Kaiserbacteria;f__;g__;s__
ASV1681	0	0	0	0	0	0	0	0	5	0	8	0	0	0	0	0	0	0	0	0	0	0	9	0	k__Bacteria;p__Proteobacteria;c__Alphaproteobacteria;o__Rhizobiales;f__Hyphomicrobiaceae;g__Filomicrobium;s__
ASV1682	0	0	0	0	0	0	0	0	22	0	0	0	0	0	0	0	0	0	0	0	7	0	1	0	k__Bacteria;p__Bacteroidota;c__Bacteroidia;o__Flavobacteriales;f__Cryomorphaceae;g__;s__
ASV1683	0	0	0	0	0	0	0	3	0	4	3	4	0	0	0	0	0	0	0	3	1	0	0	3	k__Bacteria;p__Proteobacteria;c__Gammaproteobacteria;o__Pseudomonadales;f__KI89A_clade;g__;s__
ASV1684	0	0	0	0	0	4	0	0	0	0	0	0	0	0	0	0	0	3	4	6	0	0	3	2	k__Bacteria;p__Proteobacteria;c__Alphaproteobacteria;o__Rhodobacterales;f__Rhodobacteraceae;g__Albirhodobacter;s__Albirhodobacter_sp
ASV1685	0	0	16	0	0	2	5	0	0	0	0	0	0	0	0	0	0	0	0	0	0	0	0	0	k__Bacteria;p__Desulfobacterota;c__Desulfuromonadia;o__Desulfuromonadales;f__Desulfuromonadaceae;g__Trichloromonas
ASV1686	9	7	7	0	0	0	0	0	0	0	0	0	0	0	0	0	0	0	0	0	0	0	0	0	k__Bacteria;p__Firmicutes;c__Clostridia;o__Clostridia_vadinBB60_group;f__;g__;s__
ASV1687	0	5	4	0	0	7	0	5	0	0	0	0	0	0	0	0	0	0	0	0	0	0	0	0	k__Bacteria;p__Firmicutes;c__Clostridia;o__Clostridia_vadinBB60_group;f__;g__;s__
ASV1688	23	7	0	0	0	0	0	0	0	0	0	0	0	0	0	0	0	0	0	0	0	0	0	0	k__Bacteria;p__Proteobacteria;c__Gammaproteobacteria;o__Enterobacterales;f__Vibrionaceae;g__Vibrio
ASV1689	2	9	7	0	0	0	0	0	0	0	0	0	0	0	0	1	0	0	0	0	0	0	0	0	k__Bacteria;p__Latescibacterota;c__Latescibacteria;o__Latescibacterales;f__Latescibacteraceae;g__;s__
ASV1690	34	0	0	0	0	0	0	0	0	0	0	0	0	0	0	0	0	0	0	0	0	0	0	0	k__Bacteria;p__Proteobacteria;c__Gammaproteobacteria;o__Enterobacterales;f__Vibrionaceae;g__Vibrio
ASV1691	0	5	8	0	0	0	0	0	0	0	0	0	1	1	0	0	0	0	0	0	1	0	0	0	k__Bacteria;p__Desulfobacterota;c__Desulfovibrionia;o__Desulfovibrionales;f__Desulfovibrionaceae;g__Desulfovibrio
ASV1692	0	6	10	3	0	0	0	0	0	0	0	0	3	0	0	0	0	0	0	0	0	0	0	0	k__Bacteria;p__Desulfobacterota;c__Syntrophia;o__Syntrophales;f__;g__;s__
ASV1693	0	3	7	0	1	0	3	0	0	0	0	0	1	0	0	3	4	0	0	0	0	0	0	0	k__Bacteria;p__Latescibacterota;c__;o__;f__;g__;s__
ASV1694	0	0	0	0	0	0	8	7	0	0	0	0	0	0	0	0	0	5	0	0	0	0	0	0	k__Bacteria;p__Proteobacteria;c__Alphaproteobacteria;o__Rhodobacterales;f__Rhodobacteraceae
ASV1695	0	0	0	0	0	0	0	0	0	0	0	0	0	0	0	0	0	0	0	0	0	9	14	0	k__Bacteria;p__Bacteroidota;c__Bacteroidia;o__Flavobacteriales;f__Flavobacteriaceae;g__Muricauda
ASV1696	0	0	0	0	0	0	0	0	0	0	0	0	0	0	0	0	0	0	0	0	0	17	0	6	k__Bacteria;p__Bacteroidota;c__Bacteroidia;o__Flavobacteriales;f__Flavobacteriaceae;g__Muricauda
ASV1697	0	0	0	0	0	0	0	0	0	0	0	0	0	0	0	0	0	0	0	0	3	0	0	11	k__Bacteria;p__Proteobacteria;c__Alphaproteobacteria;o__Rhodobacterales;f__Rhodobacteraceae
ASV1698	0	0	0	0	0	0	0	0	0	0	0	20	0	0	0	0	0	0	0	0	0	0	0	7	k__Bacteria;p__Proteobacteria;c__Alphaproteobacteria;o__Rhodobacterales;f__Rhodobacteraceae;g__Pontibaca;s__
ASV1699	0	0	0	2	0	0	0	3	6	0	4	0	0	0	0	0	0	3	4	0	2	0	0	1	k__Bacteria;p__Proteobacteria;c__Alphaproteobacteria;o__Rhodobacterales;f__Rhodobacteraceae
ASV1700	0	0	0	0	0	0	0	1	5	0	4	0	0	0	0	0	0	0	6	3	4	0	0	1	k__Bacteria;p__Hydrogenedentes;c__Hydrogenedentia;o__Hydrogenedentiales;f__Hydrogenedensaceae;g__;s__
ASV1701	0	0	0	0	0	0	0	5	0	0	3	0	0	0	0	0	0	0	2	4	0	3	2	1	k__Bacteria;p__Bacteroidota;c__Bacteroidia;o__Chitinophagales;f__Saprospiraceae
ASV1702	0	0	8	0	0	0	0	0	0	0	0	0	5	0	0	10	0	0	0	0	0	0	0	0	k__Bacteria;p__Firmicutes;c__Clostridia;o__Clostridia_vadinBB60_group;f__;g__;s__
ASV1703	0	16	0	0	0	0	0	0	0	0	0	0	0	0	0	0	0	0	0	0	0	0	0	0	k__Bacteria;p__Proteobacteria;c__Gammaproteobacteria;o__Enterobacterales;f__Vibrionaceae;g__Vibrio
ASV1704	0	2	0	0	0	0	4	0	0	0	2	3	0	3	3	0	0	0	0	6	3	0	0	0	k__Bacteria;p__Proteobacteria;c__Gammaproteobacteria
ASV1705	0	1	0	0	0	0	0	13	0	0	0	5	0	0	0	3	0	0	0	0	0	4	0	0	k__Bacteria;p__Firmicutes;c__Clostridia;o__Peptostreptococcales-Tissierellales;f__Anaerovoracaceae
ASV1706	0	3	0	0	2	8	0	0	0	0	2	0	0	1	0	0	0	0	0	2	1	0	0	0	k__Bacteria;p__Bacteroidota;c__Bacteroidia;o__Sphingobacteriales;f__Lentimicrobiaceae;g__;s__
ASV1707	0	7	10	0	0	0	0	0	0	0	0	0	0	2	0	0	0	0	0	0	0	0	0	0	k__Bacteria;p__LCP-89;c__;o__;f__;g__;s__
ASV1708	0	4	5	0	0	0	0	0	0	0	0	3	1	5	0	0	0	0	0	0	0	0	0	0	k__Bacteria;p__Firmicutes;c__Bacilli;o__Izemoplasmatales;f__Izemoplasmataceae;g__unidentified_Izemoplasmataceae
ASV1709	4	9	6	0	0	0	0	0	0	0	0	0	0	0	0	0	0	0	0	0	0	0	0	0	k__Bacteria;p__Campylobacterota;c__Campylobacteria;o__Campylobacterales;f__Arcobacteraceae;g__;s__
ASV1710	0	0	0	0	0	0	0	5	0	1	0	0	0	0	0	0	0	5	0	5	2	0	0	0	k__Bacteria;p__Bacteroidota;c__Bacteroidia;o__Chitinophagales;f__Saprospiraceae;g__Lewinella;s__
ASV1711	0	0	0	0	0	0	0	0	0	0	0	0	0	0	0	24	0	0	0	0	0	0	0	0	k__Bacteria;p__Bdellovibrionota;c__Bdellovibrionia;o__Bdellovibrionales;f__Bdellovibrionaceae;g__OM27_clade;s__
ASV1712	0	0	0	0	0	0	0	0	0	0	0	0	0	0	0	0	0	0	33	0	0	0	0	0	k__Bacteria;p__Proteobacteria;c__Alphaproteobacteria;o__Rhodobacterales;f__Rhodobacteraceae
ASV1713	0	0	0	3	5	10	0	0	0	0	0	0	0	0	0	0	1	2	0	0	2	0	0	0	k__Bacteria;p__Proteobacteria;c__Gammaproteobacteria;o__Enterobacterales;f__Aeromonadaceae;g__Oceanimonas
ASV1714	0	0	0	0	0	0	0	0	0	0	0	6	0	0	0	0	0	0	0	0	0	0	8	5	k__Bacteria;p__Proteobacteria;c__Alphaproteobacteria;o__Rhodobacterales;f__Rhodobacteraceae
ASV1715	0	0	0	0	0	0	0	0	0	38	0	0	0	0	0	0	0	0	0	0	0	0	0	0	k__Bacteria;p__Proteobacteria;c__Alphaproteobacteria;o__Rhodobacterales;f__Rhodobacteraceae
ASV1716	0	0	0	0	0	0	0	0	3	3	3	8	0	0	0	2	2	0	0	0	3	0	0	2	k__Bacteria;p__Proteobacteria;c__Alphaproteobacteria;o__;f__;g__;s__
ASV1717	9	4	0	0	0	0	0	2	0	0	3	0	0	0	1	0	0	0	0	0	0	0	0	1	k__Bacteria;p__Myxococcota;c__Polyangia;o__MidBa8;f__;g__;s__
ASV1718	0	0	0	0	0	0	3	0	0	0	0	5	0	0	0	0	0	0	0	0	0	0	5	6	k__Bacteria;p__Proteobacteria;c__Alphaproteobacteria;o__Rhizobiales;f__Rhizobiaceae;g__Oricola
ASV1719	0	0	0	0	0	0	7	1	0	0	0	0	0	0	0	0	0	0	6	0	3	0	0	5	k__Bacteria;p__Proteobacteria;c__Gammaproteobacteria;o__Enterobacterales;f__Alteromonadaceae
ASV1720	0	9	8	0	0	0	0	0	0	0	0	0	0	0	0	0	0	0	0	0	0	0	0	0	k__Bacteria;p__Desulfobacterota;c__Desulfobacteria;o__Desulfobacterales;f__Desulfobacteraceae;g__Desulfobacter
ASV1721	0	7	9	0	0	0	0	0	0	0	0	0	2	0	0	0	0	0	0	0	0	0	0	0	k__Bacteria;p__Bacteroidota;c__Bacteroidia;o__Sphingobacteriales;f__Lentimicrobiaceae;g__;s__
ASV1722	6	7	3	0	0	0	0	0	0	0	0	0	1	0	3	0	0	0	0	0	0	0	0	0	k__Bacteria;p__Desulfobacterota;c__Desulfobacteria;o__Desulfobacterales;f__Desulfosarcinaceae
ASV1723	0	0	0	0	0	0	6	0	0	0	3	0	0	0	0	0	0	4	0	0	0	4	4	0	k__Bacteria;p__Proteobacteria;c__Alphaproteobacteria;o__Rhodobacterales;f__Rhodobacteraceae
ASV1724	0	0	0	0	0	0	0	0	0	0	5	0	0	0	0	0	0	0	0	0	0	0	6	5	k__Bacteria;p__Proteobacteria;c__Alphaproteobacteria;o__Rhodobacterales;f__Rhodobacteraceae
ASV1725	0	0	0	5	0	0	0	0	5	0	5	0	0	0	0	0	0	0	0	3	0	0	0	3	k__Bacteria;p__Proteobacteria;c__Alphaproteobacteria;o__Tistrellales;f__Geminicoccaceae;g__;s__
ASV1726	0	0	0	0	0	0	0	0	0	5	10	0	0	0	0	0	0	0	0	0	0	0	0	4	k__Bacteria;p__Bdellovibrionota;c__Oligoflexia;o__Oligoflexales;f__Oligoflexaceae;g__Pseudobacteriovorax;s__
ASV1727	0	0	0	0	0	0	0	0	0	37	0	0	0	0	0	0	0	0	0	0	0	0	0	0	k__Bacteria;p__Proteobacteria;c__Alphaproteobacteria;o__Rhodobacterales;f__Rhodobacteraceae
ASV1728	0	0	0	0	6	3	0	0	0	0	1	0	0	0	0	0	3	7	0	0	0	0	0	0	k__Bacteria;p__Bacteroidota;c__Bacteroidia;o__Flavobacteriales;f__Cryomorphaceae;g__;s__
ASV1729	0	0	0	0	0	26	0	0	0	0	0	0	0	0	0	0	0	0	0	0	0	0	0	0	k__Bacteria;p__Proteobacteria;c__Alphaproteobacteria;o__Rhodobacterales;f__Rhodobacteraceae
ASV1730	0	0	0	0	0	0	0	0	0	0	3	0	0	0	0	0	0	0	0	3	0	3	3	5	k__Bacteria;p__Bacteroidota;c__Bacteroidia;o__Flavobacteriales;f__Flavobacteriaceae;g__Robiginitalea;s__bacterium_K2-15
ASV1731	0	0	0	7	0	5	0	0	0	0	0	0	0	0	0	5	0	5	0	0	0	0	0	0	k__Bacteria;p__Bacteroidota;c__Bacteroidia;o__Flavobacteriales;f__Crocinitomicaceae;g__Crocinitomix;s__
ASV1732	0	0	0	0	0	0	0	0	0	0	0	0	0	0	0	0	0	0	0	0	0	29	0	0	k__Bacteria;p__Bacteroidota;c__Bacteroidia;o__Flavobacteriales;f__Flavobacteriaceae;g__Muricauda
ASV1733	0	0	0	0	0	0	0	0	0	0	0	0	0	0	0	13	4	6	0	0	0	0	0	0	k__Bacteria;p__Bdellovibrionota;c__Bdellovibrionia;o__Bdellovibrionales;f__Bdellovibrionaceae;g__OM27_clade;s__
ASV1734	0	0	0	0	0	0	0	0	2	0	5	0	0	0	0	0	0	0	0	0	0	0	13	0	k__Bacteria;p__Proteobacteria;c__Alphaproteobacteria;o__Rhodobacterales;f__Rhodobacteraceae;g__Rhodobaculum;s__Rhodobacter_sp
ASV1735	0	0	0	0	1	4	0	0	4	0	0	0	0	0	0	0	4	8	0	0	0	0	0	0	k__Bacteria;p__Bacteroidota;c__Bacteroidia;o__Flavobacteriales;f__Cryomorphaceae;g__;s__
ASV1736	0	0	0	0	0	0	0	1	4	0	2	0	0	0	0	0	0	0	10	0	5	0	0	0	k__Bacteria;p__Actinobacteriota;c__Acidimicrobiia;o__Microtrichales;f__Microtrichaceae;g__Sva0996_marine_group;s__
ASV1737	11	0	11	0	0	0	0	0	0	0	0	0	0	0	0	0	1	0	0	0	1	0	0	0	k__Bacteria;p__Synergistota;c__Synergistia;o__Synergistales;f__Synergistaceae;g__Syner-01;s__
ASV1738	0	5	4	2	0	0	0	0	0	0	0	0	0	3	0	3	0	0	1	2	0	0	0	0	k__Bacteria;p__Desulfobacterota
ASV1739	0	0	0	0	0	0	0	8	0	0	0	0	0	0	0	0	0	0	6	8	0	0	0	0	k__Bacteria;p__Bacteroidota;c__Bacteroidia;o__Flavobacteriales;f__Cryomorphaceae;g__Vicingus;s__
ASV1740	7	7	5	0	0	0	0	0	0	0	0	0	0	0	0	0	0	0	0	0	3	0	0	0	k__Bacteria;p__Desulfobacterota;c__Desulfobacteria;o__Desulfobacterales;f__Desulfococcaceae;g__Desulfococcus
ASV1741	10	10	0	0	0	0	0	0	0	0	0	0	0	0	0	0	0	0	0	0	0	0	0	0	k__Bacteria;p__Proteobacteria;c__Gammaproteobacteria;o__Enterobacterales;f__Psychromonadaceae;g__Psychromonas
ASV1742	0	12	4	0	0	0	0	0	0	0	0	0	0	0	0	0	0	0	0	0	0	0	0	0	k__Bacteria;p__Campylobacterota;c__Campylobacteria;o__Campylobacterales;f__Sulfurovaceae;g__Sulfurovum
ASV1743	0	9	8	0	0	0	0	0	0	0	0	0	0	0	0	0	0	0	0	0	0	0	0	0	k__Bacteria;p__Bacteroidota;c__Bacteroidia;o__Bacteroidales
ASV1744	0	16	0	0	0	0	0	0	0	0	0	0	0	0	0	0	0	0	0	0	0	0	0	0	k__Bacteria;p__Campylobacterota;c__Campylobacteria;o__Campylobacterales;f__Sulfurimonadaceae;g__Sulfurimonas
ASV1746	0	0	0	0	0	0	4	6	0	0	5	0	0	0	0	0	0	0	2	0	0	0	0	2	k__Bacteria;p__Proteobacteria;c__Gammaproteobacteria
ASV1747	0	0	0	0	0	5	3	0	0	0	0	0	0	0	0	0	0	6	0	0	2	0	1	1	k__Bacteria;p__Bacteroidota;c__Bacteroidia;o__Flavobacteriales;f__Flavobacteriaceae;g__Actibacter;s__Namhaeicola_litoreus
ASV1748	0	0	0	0	0	0	4	0	3	0	2	0	0	0	0	0	0	0	0	2	7	0	0	3	k__Bacteria;p__Latescibacterota;c__;o__;f__;g__;s__
ASV1749	0	0	0	0	0	25	0	0	0	0	0	0	0	0	0	0	0	0	0	0	0	0	0	0	k__Bacteria;p__Proteobacteria;c__Alphaproteobacteria;o__Rhodobacterales;f__Rhodobacteraceae
ASV1750	0	0	0	6	0	0	7	0	0	0	1	11	0	0	0	0	0	0	0	0	0	0	0	0	k__Bacteria;p__Proteobacteria;c__Alphaproteobacteria;o__Emcibacterales;f__Emcibacteraceae;g__Emcibacter
ASV1751	0	0	0	0	0	0	0	5	0	0	7	0	0	0	0	0	0	0	0	0	0	0	0	5	k__Bacteria;p__Bdellovibrionota;c__Oligoflexia;o__Oligoflexales;f__Oligoflexaceae;g__Pseudobacteriovorax;s__
ASV1752	0	0	0	0	0	0	0	0	5	6	1	3	0	0	0	0	0	0	0	2	0	1	0	4	k__Bacteria;p__Actinobacteriota;c__Acidimicrobiia;o__Actinomarinales;f__;g__;s__
ASV1753	0	0	0	0	0	16	0	0	0	0	0	0	0	0	0	9	0	0	0	0	0	0	0	0	k__Bacteria;p__Bacteroidota;c__Bacteroidia;o__Flavobacteriales;f__Flavobacteriaceae;g__Mesoflavibacter
ASV1754	0	5	14	0	0	0	0	0	0	0	0	0	0	0	0	0	0	0	0	0	0	0	0	0	k__Bacteria;p__Proteobacteria;c__Gammaproteobacteria;o__Enterobacterales;f__Vibrionaceae;g__Vibrio
ASV1755	0	0	0	0	0	0	0	0	0	0	0	0	0	0	0	0	0	0	0	0	19	0	0	0	k__Bacteria;p__Proteobacteria;c__Gammaproteobacteria;o__Pseudomonadales;f__Marinobacteraceae;g__Marinobacter
ASV1756	0	0	0	0	0	0	0	0	0	0	0	0	0	0	0	0	0	0	0	0	0	28	0	0	k__Bacteria;p__Proteobacteria;c__Alphaproteobacteria;o__Rhodobacterales;f__Rhodobacteraceae
ASV1757	0	0	0	0	0	0	0	0	0	0	0	0	0	0	0	0	0	0	0	0	0	0	0	13	k__Bacteria;p__Bacteroidota;c__Bacteroidia;o__Cytophagales;f__Microscillaceae;g__;s__
ASV1758	0	0	0	0	0	0	0	0	0	0	0	0	0	0	0	0	0	0	0	0	0	0	0	12	k__Bacteria;p__Bacteroidota;c__Bacteroidia;o__Flavobacteriales;f__Flavobacteriaceae;g__Muricauda
ASV1759	0	0	20	0	0	0	0	0	0	0	0	0	0	0	0	0	0	0	0	0	0	0	0	0	k__Bacteria;p__Firmicutes;c__Clostridia;o__Peptostreptococcales-Tissierellales;f__Fusibacteraceae;g__Fusibacter;s__
ASV1760	0	0	0	0	5	0	5	4	0	0	3	0	0	0	0	0	0	0	0	0	0	0	0	2	k__Bacteria;p__Bacteroidota;c__Bacteroidia;o__Cytophagales;f__Cyclobacteriaceae;g__;s__
ASV1761	0	1	0	0	0	0	8	3	12	0	0	0	0	0	0	0	0	0	0	0	0	2	0	0	k__Bacteria;p__Proteobacteria;c__Alphaproteobacteria;o__Tistrellales;f__Geminicoccaceae;g__;s__
ASV1762	0	3	13	0	0	0	0	0	0	0	0	0	3	0	0	0	0	0	0	0	0	0	0	0	k__Bacteria;p__Desulfobacterota;c__Desulfobacteria;o__Desulfobacterales;f__Desulfosarcinaceae
ASV1763	0	16	0	0	0	0	0	0	0	0	0	0	0	0	0	0	0	0	0	0	0	0	0	0	k__Bacteria;p__Desulfobacterota;c__Desulfobacteria;o__Desulfobacterales;f__Desulfobacteraceae;g__Desulfobacterium;s__
ASV1764	0	12	0	0	0	0	0	0	7	0	0	0	0	0	0	0	0	0	0	0	0	0	0	0	k__Bacteria;p__Proteobacteria;c__Gammaproteobacteria;o__Chromatiales;f__Chromatiaceae;g__Halochromatium
ASV1765	0	15	0	0	0	0	0	0	0	0	0	0	0	0	0	0	0	0	0	0	0	0	3	0	k__Bacteria;p__Proteobacteria;c__Gammaproteobacteria;o__Burkholderiales;f__Hydrogenophilaceae;g__Thiobacillus;s__
ASV1766	0	4	10	0	0	0	0	0	0	0	0	0	1	0	0	0	0	0	2	0	0	0	0	0	k__Bacteria;p__Desulfobacterota;c__Desulfovibrionia;o__Desulfovibrionales;f__Desulfovibrionaceae;g__Desulfovibrio;s__
ASV1767	0	8	5	0	0	0	0	0	0	0	0	0	0	2	0	2	0	0	0	0	0	0	0	0	k__Bacteria;p__Bacteroidota;c__Bacteroidia;o__Sphingobacteriales;f__Lentimicrobiaceae;g__Lentimicrobium;s__Lentimicrobium_saccharophilum
ASV1768	3	0	17	0	0	0	0	0	0	0	0	0	0	0	0	0	0	0	0	0	0	0	0	0	k__Bacteria;p__Spirochaetota;c__Leptospirae;o__Leptospirales;f__Leptospiraceae;g__RBG-16-49-21;s__
ASV1769	32	0	0	0	0	0	0	0	0	0	0	0	0	0	0	0	0	0	0	0	0	0	0	0	k__Bacteria;p__Fusobacteriota;c__Fusobacteriia;o__Fusobacteriales;f__Fusobacteriaceae
ASV1770	5	5	7	0	0	0	0	0	0	0	0	0	0	0	0	0	0	0	0	0	0	0	2	0	k__Bacteria;p__Zixibacteria;c__;o__;f__;g__;s__
ASV1771	5	0	2	0	0	0	4	0	0	0	0	0	0	2	0	0	0	3	0	0	0	1	0	2	k__Bacteria;p__Bacteroidota;c__Ignavibacteria;o__Ignavibacteriales;f__PHOS-HE36;g__;s__
ASV1772	0	0	0	0	0	0	0	6	0	0	4	0	0	0	0	0	0	0	7	0	0	0	0	3	k__Bacteria;p__Proteobacteria;c__Alphaproteobacteria;o__Rhizobiales;f__Beijerinckiaceae
ASV1773	0	0	0	0	0	0	0	0	4	0	6	0	0	0	0	0	0	0	8	0	2	0	3	0	k__Bacteria;p__Proteobacteria;c__Alphaproteobacteria;o__Rhizobiales;f__Devosiaceae;g__Cucumibacter;s__
ASV1774	0	0	0	0	0	0	0	0	21	0	0	0	0	0	0	0	0	0	6	2	0	0	0	0	k__Bacteria;p__Bacteroidota;c__Bacteroidia;o__Flavobacteriales
ASV1775	0	0	0	7	0	0	0	0	19	0	0	0	0	0	0	0	0	0	7	0	0	0	0	0	k__Bacteria;p__Planctomycetota;c__Planctomycetes;o__Planctomycetales;f__Rubinisphaeraceae;g__Planctomicrobium;s__
ASV1776	0	0	0	0	0	0	4	3	6	0	0	0	0	0	0	0	0	0	0	2	6	0	0	0	k__Bacteria;p__Proteobacteria;c__Alphaproteobacteria;o__Kiloniellales;f__Kiloniellaceae;g__Pelagibius;s__
ASV1777	0	0	0	0	0	0	0	0	25	0	0	0	0	0	0	6	0	0	0	0	0	0	0	0	k__Bacteria;p__Proteobacteria;c__Gammaproteobacteria;o__Enterobacterales;f__Vibrionaceae;g__Photobacterium
ASV1778	0	0	0	0	0	0	0	0	0	0	5	0	0	0	0	0	0	0	0	3	6	1	2	1	k__Bacteria;p__Bdellovibrionota;c__Bdellovibrionia;o__Bacteriovoracales;f__Bacteriovoracaceae;g__Peredibacter;s__
ASV1779	0	0	0	0	0	0	0	0	0	0	0	11	0	0	0	0	0	0	0	0	5	0	0	4	k__Bacteria;p__Desulfobacterota;c__Desulfuromonadia;o__Bradymonadales;f__;g__;s__
ASV1780	0	0	0	2	0	0	9	5	2	0	0	0	0	0	0	0	0	0	0	0	3	0	0	0	k__Bacteria;p__Proteobacteria;c__Gammaproteobacteria;o__Pseudomonadales;f__Spongiibacteraceae;g__BD1-7_clade;s__
ASV1781	0	0	0	0	0	0	3	0	9	0	0	2	0	0	0	0	3	1	0	0	6	0	0	1	k__Bacteria;p__Bacteroidota;c__Bacteroidia;o__Chitinophagales;f__Saprospiraceae
ASV1782	0	2	8	0	0	0	0	0	0	0	0	0	1	3	1	0	0	0	0	0	0	0	0	0	k__Bacteria;p__Cloacimonadota;c__Cloacimonadia;o__Cloacimonadales;f__MSBL8;g__;s__
ASV1783	0	3	4	0	0	0	0	6	0	0	3	0	0	0	0	0	0	2	0	0	0	0	0	0	k__Bacteria;p__Proteobacteria;c__Gammaproteobacteria;o__Burkholderiales;f__Rhodocyclaceae;g__Thauera
ASV1784	0	4	6	0	0	0	0	0	0	0	0	0	3	2	0	0	0	1	0	0	0	0	0	0	k__Bacteria;p__Bacteroidota;c__Bacteroidia;o__Bacteroidales
ASV1785	13	0	0	0	0	0	1	0	0	0	0	0	0	0	0	0	0	0	0	0	5	0	0	4	k__Bacteria;p__Chloroflexi;c__Anaerolineae;o__Anaerolineales;f__Anaerolineaceae
ASV1786	4	7	7	0	0	0	0	0	0	0	0	0	0	0	0	0	0	0	0	0	0	0	0	0	k__Bacteria;p__Desulfobacterota;c__Desulfobacteria;o__Desulfobacterales
ASV1787	7	0	8	0	0	3	0	0	0	1	0	0	0	2	0	0	0	0	0	0	0	0	0	0	k__Bacteria;p__Spirochaetota;c__Leptospirae;o__Leptospirales;f__Leptospiraceae;g__RBG-16-49-21;s__
ASV1788	7	5	8	0	0	0	0	0	0	0	0	0	0	0	0	0	0	0	0	0	0	0	0	0	k__Bacteria;p__Proteobacteria;c__Gammaproteobacteria;o__Enterobacterales;f__Shewanellaceae;g__Shewanella
ASV1790	10	5	0	0	0	0	0	0	0	0	0	0	7	0	0	0	0	0	0	0	0	0	0	0	k__Bacteria;p__Firmicutes;c__Bacilli;o__Izemoplasmatales;f__Izemoplasmataceae
ASV1792	0	0	0	0	0	0	0	0	0	0	0	10	0	2	0	5	0	0	0	0	0	0	0	3	k__Bacteria;p__Actinobacteriota;c__Actinobacteria;o__Actinomycetales;f__Actinomycetaceae;g__Actinomyces;s__Actinomyces_minihominis
ASV1793	0	0	0	0	0	2	0	5	0	0	0	0	0	0	0	0	0	2	0	4	3	0	0	0	k__Bacteria;p__Bacteroidota;c__Bacteroidia;o__Chitinophagales;f__;g__;s__
ASV1794	0	0	0	0	0	0	0	0	32	1	0	0	0	0	0	0	0	0	0	0	0	0	0	0	k__Bacteria;p__Proteobacteria;c__Gammaproteobacteria;o__Pseudomonadales;f__Spongiibacteraceae;g__;s__
ASV1795	0	0	0	0	0	0	0	0	22	0	0	0	0	0	0	0	0	0	0	0	6	0	0	0	k__Bacteria;p__Proteobacteria;c__Gammaproteobacteria;o__Pseudomonadales;f__Spongiibacteraceae
ASV1796	0	0	0	0	0	4	0	0	0	0	3	0	0	0	0	2	3	0	0	4	4	0	0	0	k__Bacteria;p__Acidobacteriota;c__Thermoanaerobaculia;o__Thermoanaerobaculales;f__Thermoanaerobaculaceae;g__Subgroup_23;s__
ASV1797	0	0	3	0	0	0	2	0	3	0	0	0	0	1	0	0	0	2	3	1	0	0	0	1	k__Bacteria;p__Calditrichota;c__Calditrichia;o__Calditrichales;f__Calditrichaceae
ASV1798	0	0	0	3	0	0	0	0	0	0	0	0	0	0	0	0	0	0	0	0	10	0	0	4	k__Bacteria;p__Proteobacteria;c__Gammaproteobacteria;o__Pseudomonadales;f__Saccharospirillaceae;g__Oceaniserpentilla
ASV1799	0	0	0	0	0	0	0	0	0	0	0	0	0	0	0	0	0	0	4	0	0	0	0	10	k__Bacteria;p__Patescibacteria;c__Gracilibacteria;o__Candidatus_Peregrinibacteria;f__;g__;s__
ASV1800	0	0	0	0	0	0	0	0	0	0	0	0	0	0	0	0	0	0	0	0	0	26	0	0	k__Bacteria;p__Bacteroidota;c__Bacteroidia;o__Flavobacteriales;f__Flavobacteriaceae;g__Ulvibacter;s__Ulvibacter_antarcticus
ASV1801	0	0	0	0	0	0	6	0	0	0	0	0	0	0	0	0	0	2	0	0	4	0	3	5	k__Bacteria;p__Latescibacterota;c__;o__;f__;g__;s__
ASV1802	0	0	0	0	0	0	0	0	0	0	0	0	0	0	0	0	0	0	0	0	0	26	0	0	k__Bacteria;p__Bacteroidota;c__Bacteroidia;o__Flavobacteriales;f__Flavobacteriaceae
ASV1803	0	8	8	0	0	0	0	0	0	0	0	0	0	0	0	0	0	0	0	0	0	0	0	0	k__Bacteria;p__Cloacimonadota;c__Cloacimonadia;o__Cloacimonadales;f__MSBL8;g__;s__
ASV1804	0	0	10	0	0	0	0	0	0	0	0	0	0	5	0	0	0	1	0	0	0	0	0	0	k__Bacteria;p__Calditrichota;c__Calditrichia;o__Calditrichales;f__Calditrichaceae;g__SM23-31;s__
ASV1805	0	3	0	0	0	0	0	6	8	0	0	0	0	0	0	0	0	0	0	0	0	0	0	3	k__Bacteria;p__Actinobacteriota;c__Actinobacteria;o__Propionibacteriales;f__Propionibacteriaceae;g__Propionicimonas
ASV1806	0	14	0	0	0	0	0	0	0	0	0	0	0	0	0	0	0	0	0	0	0	0	0	0	k__Bacteria;p__Campylobacterota;c__Campylobacteria;o__Campylobacterales;f__Arcobacteraceae;g__;s__
ASV1807	7	7	3	0	0	0	0	0	0	0	0	2	0	0	0	0	0	0	0	0	0	0	0	0	k__Bacteria;p__Campylobacterota;c__Campylobacteria;o__Campylobacterales;f__Sulfurimonadaceae;g__Sulfurimonas;s__
ASV1808	8	5	4	0	0	0	0	0	0	0	0	0	0	2	0	0	0	0	0	0	0	0	0	0	k__Bacteria;p__Bacteroidota;c__Bacteroidia;o__Bacteroidales;f__Williamwhitmaniaceae;g__Blvii28_wastewater-sludge_group;s__
ASV1809	9	0	0	0	0	0	0	0	0	0	8	0	0	0	0	0	0	0	6	0	0	0	0	1	k__Bacteria;p__Proteobacteria;c__Alphaproteobacteria;o__Rhodobacterales;f__Rhodobacteraceae
ASV1810	7	0	0	0	0	0	5	0	4	0	0	0	0	0	0	4	0	0	0	0	4	0	0	1	k__Bacteria;p__Bacteroidota;c__Bacteroidia;o__Bacteroidales
ASV1811	5	0	0	0	4	3	1	0	0	0	0	0	0	0	0	0	0	5	0	0	3	0	0	0	k__Bacteria;p__Proteobacteria;c__Gammaproteobacteria;o__unidentified_Gammaproteobacteria;f__unidentified_Gammaproteobacteria;g__;s__
ASV1812	3	0	7	0	0	0	0	0	0	0	1	0	0	1	1	2	0	0	2	0	1	0	0	0	k__Bacteria;p__Proteobacteria;c__Gammaproteobacteria;o__Xanthomonadales;f__Xanthomonadaceae;g__Arenimonas;s__
ASV1813	9	0	10	0	0	0	0	0	0	0	0	0	0	1	0	0	0	0	0	0	0	0	0	0	k__Bacteria;p__Bacteroidota;c__Bacteroidia;o__Bacteroidales;f__Tannerellaceae;g__Macellibacteroides
ASV1814	0	0	0	0	0	0	0	0	0	8	6	0	0	0	0	0	0	0	0	0	6	0	0	0	k__Bacteria;p__Actinobacteriota;c__Actinobacteria;o__Corynebacteriales;f__Mycobacteriaceae;g__Mycobacterium
ASV1815	0	0	0	4	6	1	0	0	0	0	0	0	0	0	0	0	2	6	0	0	0	0	0	0	k__Bacteria;p__Bacteroidota;c__Bacteroidia;o__Flavobacteriales;f__NS9_marine_group;g__;s__
ASV1816	0	0	0	0	0	0	0	0	0	0	2	0	0	0	0	3	0	0	0	0	7	0	8	0	k__Bacteria;p__Patescibacteria;c__Parcubacteria;o__Candidatus_Campbellbacteria;f__;g__;s__
ASV1817	0	0	0	0	0	0	0	6	0	0	0	0	0	0	0	0	0	0	9	3	0	0	4	0	k__Bacteria;p__Proteobacteria;c__Alphaproteobacteria;o__Caulobacterales;f__Hyphomonadaceae;g__Hyphomonas;s__Hyphomonas_sp
ASV1818	0	0	0	0	0	0	0	0	0	4	8	0	0	0	0	0	0	0	0	0	0	0	6	1	k__Bacteria;p__Chloroflexi;c__Anaerolineae;o__Caldilineales;f__Caldilineaceae;g__;s__
ASV1819	0	0	0	0	0	14	0	0	0	0	0	0	0	0	0	0	0	6	0	0	0	0	0	0	k__Bacteria;p__Proteobacteria;c__Alphaproteobacteria;o__Rhodobacterales;f__Rhodobacteraceae
ASV1820	0	0	0	3	9	3	0	0	0	0	0	0	0	0	0	0	0	6	0	0	0	0	0	0	k__Bacteria;p__Bacteroidota;c__Bacteroidia;o__Flavobacteriales
ASV1821	0	0	0	0	1	0	0	0	5	0	0	0	0	0	0	0	0	0	0	7	5	0	0	0	k__Bacteria;p__Bacteroidota;c__Bacteroidia;o__Flavobacteriales;f__Crocinitomicaceae;g__Crocinitomix
ASV1822	0	0	0	0	0	3	0	0	0	0	0	0	3	8	0	0	2	0	0	0	0	0	0	0	k__Bacteria;p__Desulfobacterota;c__Desulfobacteria;o__Desulfobacterales;f__Desulfosarcinaceae;g__SEEP-SRB1;s__
ASV1823	0	0	0	0	0	0	0	0	0	0	0	0	9	0	0	0	0	8	0	0	0	0	0	0	k__Bacteria;p__Desulfobacterota;c__Desulfobacteria;o__Desulfobacterales;f__Desulfobacteraceae;g__Desulfobacter
ASV1824	0	0	0	0	0	0	0	0	0	0	0	0	0	1	0	0	1	9	0	0	0	5	0	0	k__Bacteria;p__Bacteroidota;c__Bacteroidia;o__Bacteroidales;f__Bacteroidetes_BD2-2;g__;s__
ASV1825	0	0	0	0	0	0	0	0	0	0	0	0	0	0	0	0	0	0	0	4	0	8	0	6	k__Bacteria;p__Bacteroidota;c__Bacteroidia;o__Flavobacteriales;f__Flavobacteriaceae;g__Maribacter
ASV1826	0	0	0	0	0	0	0	0	0	0	0	0	0	0	0	0	0	0	0	0	0	0	18	0	k__Bacteria;p__Actinobacteriota;c__Actinobacteria;o__Micrococcales;f__Microbacteriaceae;g__Microbacterium
ASV1827	0	0	0	0	0	0	0	0	0	0	0	0	0	0	0	0	0	14	0	0	0	0	0	0	k__Bacteria;p__Bacteroidota;c__Bacteroidia;o__Cytophagales;f__Cyclobacteriaceae;g__Algoriphagus
ASV1828	0	0	0	0	0	0	2	0	0	1	1	2	0	0	0	0	0	0	0	5	0	0	3	3	k__Bacteria;p__Bacteroidota;c__Bacteroidia;o__Cytophagales;f__Cyclobacteriaceae;g__;s__
ASV1829	0	0	0	0	0	0	0	8	0	0	0	0	0	0	0	0	0	0	7	0	0	0	7	0	k__Bacteria;p__Proteobacteria;c__Alphaproteobacteria;o__Sphingomonadales;f__Sphingomonadaceae;g__Erythrobacter
ASV1830	0	0	0	0	0	0	6	0	0	0	0	0	0	0	0	0	0	0	0	0	4	0	7	0	k__Bacteria;p__Proteobacteria;c__Gammaproteobacteria;o__Pseudomonadales;f__Halieaceae;g__Pseudohaliea
ASV1831	0	0	0	0	0	0	3	2	0	0	0	0	0	0	0	0	0	0	4	3	3	0	4	2	k__Bacteria;p__Bacteroidota;c__Bacteroidia;o__Chitinophagales;f__Saprospiraceae
ASV1832	0	9	5	0	0	0	0	0	0	0	0	0	0	2	0	0	0	0	0	0	0	0	0	0	k__Bacteria;p__Desulfobacterota;c__Desulfobacteria;o__Desulfobacterales;f__Desulfosarcinaceae
ASV1833	6	7	5	0	0	0	0	0	0	3	0	0	0	0	0	0	0	0	0	0	0	0	0	0	k__Bacteria;p__Spirochaetota;c__Spirochaetia;o__Spirochaetales;f__Spirochaetaceae;g__Sediminispirochaeta;s__
ASV1834	7	6	5	0	0	0	0	0	0	0	0	0	0	1	0	0	0	0	0	0	0	0	0	0	k__Bacteria;p__Acidobacteriota;c__Holophagae;o__Acanthopleuribacterales;f__Acanthopleuribacteraceae;g__Acanthopleuribacter;s__
ASV1835	6	2	8	0	0	0	0	1	0	0	0	0	0	0	0	2	0	0	0	0	0	0	0	0	k__Bacteria;p__Spirochaetota;c__Leptospirae;o__Leptospirales;f__Leptospiraceae;g__RBG-16-49-21;s__
ASV1836	0	6	9	0	0	0	0	0	0	0	0	0	0	0	0	0	0	0	0	0	0	0	0	0	k__Bacteria;p__Desulfobacterota;c__Desulfobacteria;o__Desulfobacterales
ASV1838	0	13	0	0	0	0	0	0	0	0	0	0	1	0	0	0	0	0	0	0	0	0	0	0	k__Bacteria;p__Proteobacteria;c__Gammaproteobacteria;o__Enterobacterales;f__Vibrionaceae;g__Photobacterium
ASV1839	9	5	0	0	0	0	0	0	0	0	0	0	1	4	0	0	0	0	0	0	0	0	0	0	k__Bacteria;p__Fusobacteriota;c__Fusobacteriia;o__Fusobacteriales;f__Leptotrichiaceae;g__Hypnocyclicus;s__
ASV1840	0	10	4	0	0	0	0	0	0	0	0	0	0	0	2	0	0	0	0	0	0	0	0	0	k__Bacteria
ASV1841	0	0	17	0	0	0	0	0	0	0	0	2	0	0	0	0	0	0	0	0	0	0	0	0	k__Bacteria;p__Bacteroidota;c__Bacteroidia;o__Bacteroidales;f__Bacteroidaceae;g__Bacteroides
ASV1842	0	0	0	0	0	0	1	0	4	4	2	0	0	0	0	0	0	0	0	1	1	2	4	1	k__Bacteria;p__Bacteroidota;c__Kapabacteria;o__Kapabacteriales;f__;g__;s__
ASV1843	0	0	0	0	0	0	5	0	5	5	1	8	0	0	0	0	0	0	0	0	0	0	2	0	k__Bacteria;p__Proteobacteria;c__Gammaproteobacteria;o__B2M28;f__;g__;s__
ASV1844	0	0	0	0	0	0	3	0	0	0	13	2	0	0	0	0	0	0	0	0	0	0	0	1	k__Bacteria;p__Myxococcota;c__Polyangia;o__Polyangiales;f__Sandaracinaceae;g__;s__
ASV1845	0	0	0	0	0	0	5	0	0	0	0	0	0	0	0	0	0	0	0	0	7	5	0	2	k__Bacteria;p__Gemmatimonadota;c__BD2-11_terrestrial_group;o__;f__;g__;s__
ASV1846	0	12	0	0	0	0	0	0	0	0	0	0	0	0	0	0	2	0	0	0	0	0	0	0	k__Bacteria;p__Desulfobacterota;c__Desulfobacteria;o__Desulfobacterales;f__Desulfosarcinaceae;g__Desulfatitalea
ASV1847	0	0	0	0	0	0	0	1	0	0	5	0	0	0	0	0	2	0	6	4	3	0	0	0	k__Bacteria;p__Bacteroidota;c__Ignavibacteria;o__Ignavibacteriales;f__Melioribacteraceae;g__IheB3-7;s__
ASV1848	0	0	0	0	0	4	0	4	0	0	0	0	0	0	0	0	3	5	0	0	2	0	0	0	k__Bacteria;p__Bacteroidota;c__Bacteroidia;o__Flavobacteriales
ASV1849	0	0	0	0	0	0	0	2	20	0	0	0	0	0	0	0	0	0	3	0	0	0	0	1	k__Bacteria;p__Proteobacteria;c__Alphaproteobacteria;o__Sneathiellales;f__Sneathiellaceae;g__Sneathiella;s__
ASV1850	0	0	0	0	0	0	0	11	0	0	0	12	0	0	0	0	0	0	0	0	0	0	0	0	k__Bacteria;p__Proteobacteria;c__Alphaproteobacteria;o__Rhodobacterales;f__Rhodobacteraceae
ASV1851	0	0	0	0	0	0	0	19	0	0	0	0	0	0	0	0	0	0	0	0	0	0	0	0	k__Bacteria;p__Proteobacteria;c__Gammaproteobacteria;o__Chromatiales;f__Chromatiaceae;g__Halochromatium
ASV1852	0	0	0	0	0	0	0	0	0	0	0	0	0	0	0	0	0	7	0	4	7	0	0	0	k__Bacteria;p__Proteobacteria;c__Gammaproteobacteria;o__Chromatiales;f__Chromatiaceae;g__Candidatus_Thiobios;s__
ASV1853	0	0	0	2	3	0	0	0	0	0	0	0	0	0	0	1	0	0	5	1	7	0	0	0	k__Bacteria;p__Proteobacteria;c__Gammaproteobacteria;o__Pseudomonadales;f__Spongiibacteraceae;g__Spongiibacter;s__Spongiibacter_marinus
ASV1854	0	0	0	4	0	0	0	0	0	0	0	0	0	0	0	0	0	0	0	0	0	20	0	0	k__Bacteria;p__Proteobacteria;c__Alphaproteobacteria;o__Rhodobacterales;f__Rhodobacteraceae;g__Roseovarius
ASV1855	0	0	0	0	0	0	0	0	0	0	0	0	0	4	0	0	0	0	0	0	0	0	0	7	k__Bacteria;p__Proteobacteria;c__Gammaproteobacteria;o__Burkholderiales;f__Hydrogenophilaceae;g__Thiobacillus;s__
ASV1856	0	0	0	0	0	0	0	0	0	0	0	0	0	0	0	0	0	0	0	0	0	0	17	0	k__Bacteria;p__Bacteroidota;c__Bacteroidia;o__Flavobacteriales;f__Flavobacteriaceae
ASV1857	0	0	0	3	2	0	1	0	0	0	0	0	0	0	0	4	10	0	0	0	0	0	0	0	k__Bacteria;p__Proteobacteria;c__Gammaproteobacteria;o__Pseudomonadales;f__Halomonadaceae;g__Halomonas
ASV1858	0	0	0	0	0	0	0	5	0	0	2	0	0	0	0	0	0	0	6	3	0	2	1	0	k__Bacteria;p__Proteobacteria;c__Gammaproteobacteria
ASV1859	0	0	3	0	4	3	3	3	0	0	0	0	0	0	0	0	0	2	0	0	0	0	0	1	k__Bacteria;p__Bacteroidota;c__Bacteroidia;o__Sphingobacteriales;f__Lentimicrobiaceae;g__;s__
ASV1860	0	0	0	0	0	0	1	1	0	0	4	5	0	0	0	0	0	0	0	0	1	0	5	3	k__Bacteria;p__Bacteroidota;c__Bacteroidia;o__Chitinophagales;f__Saprospiraceae;g__;s__
ASV1861	0	0	0	0	0	0	4	10	3	0	5	0	0	0	0	0	0	0	0	0	0	0	0	0	k__Bacteria;p__Bacteroidota;c__Bacteroidia;o__Chitinophagales;f__Saprospiraceae;g__;s__
ASV1862	0	0	0	0	0	0	7	0	0	5	7	0	0	0	0	0	0	1	2	0	0	0	0	0	k__Bacteria;p__Proteobacteria;c__Gammaproteobacteria;o__Nitrosococcales;f__Nitrosococcaceae;g__CI75cm.2.12;s__
ASV1863	0	0	0	0	0	0	6	3	0	0	3	0	0	0	0	0	0	0	0	0	1	0	0	2	k__Bacteria;p__Proteobacteria;c__Gammaproteobacteria;o__Thiohalorhabdales;f__Thiohalorhabdaceae;g__;s__
ASV1864	0	0	2	0	0	0	0	0	0	0	0	0	5	0	0	0	0	2	0	0	0	0	8	0	k__Bacteria;p__Firmicutes;c__Clostridia;o__Peptostreptococcales-Tissierellales;f__unidentified_Peptostreptococcales-Tissierellales;g__livecontrolB21;s__
ASV1865	0	4	0	0	0	0	0	0	0	0	1	0	0	0	0	0	0	2	0	0	0	0	7	0	k__Bacteria;p__Proteobacteria;c__Alphaproteobacteria;o__Rhodobacterales;f__Rhodobacteraceae;g__Boseongicola
ASV1866	1	7	8	0	0	0	0	0	0	0	0	0	2	0	0	0	0	0	0	0	0	0	0	0	k__Bacteria;p__Bacteroidota;c__Bacteroidia
ASV1867	3	2	4	0	0	1	0	1	0	0	0	3	0	0	1	0	0	0	0	0	0	0	2	0	k__Bacteria;p__Firmicutes;c__Clostridia;o__Christensenellales;f__Christensenellaceae;g__;s__
ASV1868	5	3	3	0	0	0	0	0	0	0	0	0	0	6	0	0	2	0	0	0	0	0	0	0	k__Bacteria;p__Cyanobacteria;c__Cyanobacteriia;o__Chloroplast;f__unidentified_Chloroplast;g__unidentified_Chloroplast
ASV1870	7	4	8	0	0	0	0	0	0	0	0	0	0	0	0	0	0	0	0	0	0	0	0	0	k__Bacteria
ASV1871	0	0	0	0	0	0	6	0	0	0	4	0	0	0	0	0	0	0	0	0	2	0	0	3	k__Bacteria;p__Bacteroidota;c__Bacteroidia;o__Chitinophagales;f__Saprospiraceae;g__Membranicola;s__
ASV1872	0	0	0	0	0	0	0	0	0	0	0	0	0	0	0	0	7	9	0	0	0	0	0	0	k__Bacteria;p__Bacteroidota;c__Bacteroidia;o__Chitinophagales;f__;g__;s__
ASV1873	0	0	0	0	0	0	0	0	0	0	3	0	0	0	0	0	0	0	5	2	0	0	9	0	k__Bacteria;p__Bacteroidota;c__Rhodothermia;o__Rhodothermales;f__Rhodothermaceae;g__Rubricoccus;s__
ASV1874	0	0	0	0	0	0	0	0	32	0	0	0	0	0	0	0	0	0	0	0	0	0	0	0	k__Bacteria;p__Proteobacteria;c__Gammaproteobacteria;o__Enterobacterales;f__Vibrionaceae;g__Vibrio
ASV1875	0	0	0	0	0	0	4	0	0	0	4	5	0	0	0	0	0	1	0	0	0	0	0	3	k__Bacteria;p__Bacteroidota;c__Bacteroidia;o__Bacteroidales;f__Bacteroidetes_BD2-2;g__;s__
ASV1876	0	0	0	0	0	0	6	0	0	0	6	3	0	0	0	0	0	0	0	0	0	0	3	2	k__Bacteria;p__Proteobacteria;c__Alphaproteobacteria;o__Defluviicoccales;f__Defluviicoccaceae;g__Defluviicoccus;s__
ASV1877	0	4	0	0	0	0	0	0	0	0	0	0	0	0	0	0	0	3	0	0	0	0	0	6	k__Bacteria;p__Actinobacteriota;c__Actinobacteria;o__Propionibacteriales;f__Propionibacteriaceae;g__Tessaracoccus
ASV1878	0	4	6	0	0	2	0	0	0	0	0	0	0	1	0	0	0	0	0	0	0	0	0	1	k__Bacteria;p__Zixibacteria;c__;o__;f__;g__;s__
ASV1879	0	6	10	0	0	0	0	0	0	0	0	0	0	0	0	0	0	0	0	0	0	0	0	0	k__Bacteria;p__Campylobacterota;c__Campylobacteria;o__Campylobacterales;f__Arcobacteraceae
ASV1881	0	0	3	0	0	6	0	1	0	0	0	0	0	0	0	0	2	0	0	0	3	0	0	3	k__Bacteria;p__Bacteroidota;c__Bacteroidia;o__Flavobacteriales;f__Flavobacteriaceae;g__Aestuariimonas;s__Aestuariimonas_insulae
ASV1882	0	0	0	0	7	0	1	0	19	0	0	0	0	0	0	0	0	0	0	0	0	0	0	0	k__Bacteria;p__Planctomycetota;c__Planctomycetes;o__Pirellulales;f__Pirellulaceae;g__Rhodopirellula;s__planctomycete_MS3065
ASV1883	0	0	0	3	0	0	0	0	7	0	0	0	0	0	0	0	3	1	8	0	0	0	0	0	k__Bacteria;p__Proteobacteria;c__Alphaproteobacteria;o__Rhodobacterales;f__Rhodobacteraceae
ASV1884	0	0	0	3	0	0	8	1	5	0	3	0	0	0	0	0	0	0	0	0	0	0	0	0	k__Bacteria;p__Proteobacteria;c__Gammaproteobacteria;o__Thiotrichales;f__Thiotrichaceae;g__;s__
ASV1885	0	0	0	0	0	0	5	0	10	0	0	0	0	0	0	0	0	0	0	0	0	0	2	3	k__Bacteria;p__Proteobacteria;c__Alphaproteobacteria;o__Rhodobacterales;f__Rhodobacteraceae;g__Limibaculum;s__
ASV1886	0	0	0	0	0	0	4	0	0	0	0	0	0	0	0	0	5	8	0	0	0	2	0	0	k__Bacteria;p__Patescibacteria;c__Parcubacteria;o__Candidatus_Kaiserbacteria;f__;g__;s__
ASV1887	0	0	0	0	0	0	0	2	0	0	0	0	0	0	0	0	0	0	0	0	2	0	0	7	k__Bacteria;p__Proteobacteria;c__Gammaproteobacteria;o__Pseudomonadales
ASV1888	0	0	0	0	0	0	0	0	10	0	0	0	0	0	0	0	0	0	0	0	10	0	0	0	k__Bacteria;p__Bacteroidota;c__Bacteroidia;o__Chitinophagales;f__Saprospiraceae
ASV1889	0	0	0	0	0	0	0	0	15	0	0	0	0	0	0	0	0	0	0	7	0	0	0	0	k__Bacteria;p__Proteobacteria;c__Alphaproteobacteria;o__Rhodobacterales;f__Rhodobacteraceae;g__Defluviimonas
ASV1890	0	0	0	7	0	3	0	0	0	0	0	0	0	0	0	3	8	0	0	0	0	0	0	0	k__Bacteria;p__Bacteroidota;c__Bacteroidia;o__Flavobacteriales;f__Flavobacteriaceae;g__Winogradskyella;s__Winogradskyella_epiphytica
ASV1891	0	0	0	6	0	4	0	0	0	0	0	0	0	0	0	0	0	0	0	5	3	0	0	0	k__Bacteria;p__Proteobacteria;c__Alphaproteobacteria;o__Rhizobiales;f__Hyphomicrobiaceae;g__Filomicrobium;s__
ASV1892	0	0	0	25	0	0	0	0	0	0	0	0	0	0	0	0	0	0	0	0	0	0	0	0	k__Bacteria;p__Proteobacteria;c__Gammaproteobacteria;o__Enterobacterales;f__Vibrionaceae;g__Vibrio
ASV1893	0	0	0	0	0	0	0	0	0	0	0	0	0	0	0	0	0	0	26	0	0	0	0	0	k__Bacteria;p__Bacteroidota;c__Bacteroidia;o__Flavobacteriales;f__Flavobacteriaceae;g__Winogradskyella
ASV1894	0	0	0	0	0	0	0	0	0	0	0	0	0	0	0	0	0	4	0	12	3	0	0	0	k__Bacteria;p__Bacteroidota;c__Bacteroidia;o__Chitinophagales;f__Saprospiraceae;g__Saprospira;s__
ASV1895	0	0	0	0	0	0	0	0	0	0	0	0	0	0	0	0	0	0	0	0	0	0	7	6	k__Bacteria;p__Proteobacteria;c__Alphaproteobacteria;o__Sphingomonadales;f__Sphingomonadaceae
ASV1896	0	0	0	0	0	0	0	0	0	0	0	0	0	0	0	0	0	8	0	0	0	0	0	3	k__Bacteria;p__Proteobacteria;c__Alphaproteobacteria;o__Rhizobiales;f__Devosiaceae
ASV1897	0	0	0	0	0	0	2	0	0	0	0	0	0	0	0	0	0	0	0	4	5	0	0	3	k__Bacteria;p__Bacteroidota;c__Bacteroidia;o__Chitinophagales;f__Saprospiraceae;g__Lewinella;s__
ASV1898	0	0	0	0	0	0	11	3	0	0	0	0	0	0	0	0	0	0	0	0	2	0	0	0	k__Bacteria;p__Proteobacteria;c__Gammaproteobacteria;o__Pseudomonadales
ASV1899	0	0	0	0	0	0	7	3	0	0	3	3	0	0	0	0	0	1	3	0	0	0	0	1	k__Bacteria;p__Proteobacteria;c__Gammaproteobacteria;o__Burkholderiales;f__Burkholderiaceae;g__Limnobacter;s__
ASV1901	23	0	0	0	0	0	0	0	0	0	0	0	2	0	0	0	0	0	0	0	0	0	0	0	k__Bacteria;p__Myxococcota;c__Polyangia;o__MidBa8;f__;g__;s__
ASV1902	4	5	5	0	0	0	0	0	0	0	0	0	0	2	0	0	0	0	0	0	0	0	0	0	k__Bacteria;p__Bacteroidota;c__Bacteroidia;o__Bacteroidales;f__Prolixibacteraceae;g__Roseimarinus;s__
ASV1903	12	7	0	0	0	0	0	0	0	0	0	0	0	0	0	0	0	0	0	0	0	0	0	0	k__Bacteria;p__Proteobacteria;c__Gammaproteobacteria;o__Burkholderiales;f__Comamonadaceae;g__Hydrogenophaga
ASV1904	3	6	3	2	0	0	0	0	0	0	0	0	0	3	0	0	0	0	0	0	0	0	0	0	k__Bacteria;p__Acidobacteriota;c__Thermoanaerobaculia;o__Thermoanaerobaculales;f__Thermoanaerobaculaceae;g__Subgroup_23;s__
ASV1905	4	0	3	0	3	0	0	0	0	0	0	0	0	0	0	0	3	5	0	0	0	0	0	0	k__Bacteria;p__Desulfobacterota;c__Desulfuromonadia;o__Desulfuromonadales;f__Geopsychrobacteraceae;g__Malonomonas;s__
ASV1906	4	4	7	0	0	0	0	0	0	0	0	0	0	0	0	0	0	0	0	1	0	0	0	0	k__Bacteria;p__Bacteroidota;c__Bacteroidia;o__Bacteroidales;f__SB-5;g__;s__
ASV1907	0	6	7	0	0	0	0	0	0	0	0	0	2	0	0	0	0	0	0	0	0	0	0	0	k__Bacteria;p__Desulfobacterota;c__Desulfobacteria;o__Desulfobacterales;f__Desulfosarcinaceae;g__Desulfatitalea;s__
ASV1908	0	3	3	0	1	0	0	1	0	0	0	0	0	0	0	0	0	3	0	0	0	5	0	0	k__Bacteria;p__Patescibacteria;c__Saccharimonadia;o__Saccharimonadales;f__;g__;s__
ASV1909	0	3	7	0	0	0	0	3	2	0	0	0	0	0	0	2	0	0	0	0	0	0	0	2	k__Bacteria;p__Spirochaetota;c__Leptospirae;o__Leptospirales;f__Leptospiraceae;g__RBG-16-49-21;s__
ASV1910	0	4	11	0	0	0	0	0	0	0	0	0	0	0	0	0	0	0	0	0	0	0	0	0	k__Bacteria;p__Desulfobacterota;c__Desulfobacteria;o__Desulfobacterales;f__Desulfosarcinaceae;g__Desulfosarcina;s__
ASV1911	0	4	0	0	0	0	0	0	0	0	4	4	0	0	0	0	0	0	0	0	0	0	2	4	k__Bacteria;p__Actinobacteriota;c__Acidimicrobiia;o__Microtrichales;f__Ilumatobacteraceae;g__Ilumatobacter;s__
ASV1912	0	9	0	0	0	0	0	0	0	0	0	0	0	0	0	0	0	0	0	5	0	0	0	0	k__Bacteria;p__Bacteroidota;c__Bacteroidia;o__Bacteroidales;f__Bacteroidetes_BD2-2;g__;s__
ASV1913	0	3	8	0	0	0	0	0	0	0	0	0	0	0	4	0	0	0	0	0	0	0	0	0	k__Bacteria;p__Synergistota;c__Synergistia;o__Synergistales;f__Synergistaceae;g__unidentified_Synergistaceae
ASV1914	0	2	5	2	0	2	0	0	0	0	0	0	0	5	0	0	0	0	0	0	0	0	0	0	k__Bacteria;p__Bacteroidota;c__Bacteroidia;o__Bacteroidales;f__Bacteroidetes_BD2-2;g__;s__
ASV1915	0	0	0	0	0	0	3	0	0	0	1	0	0	0	0	0	0	3	0	3	1	0	0	1	k__Bacteria;p__Proteobacteria;c__Gammaproteobacteria;o__Steroidobacterales;f__Woeseiaceae;g__Woeseia;s__
ASV1916	0	0	0	0	0	0	0	0	0	0	14	0	0	0	0	0	0	0	0	0	0	0	0	0	k__Bacteria;p__Bacteroidota;c__Bacteroidia
ASV1917	0	0	0	0	0	0	0	0	0	26	2	0	0	0	0	0	0	0	0	0	0	0	0	0	k__Bacteria;p__Proteobacteria;c__Gammaproteobacteria;o__Enterobacterales;f__Kangiellaceae;g__Pleionea;s__Kangiella_sp_MMH2-2
ASV1918	0	0	0	0	0	0	0	0	0	0	4	0	0	0	0	0	0	0	0	7	0	0	5	0	k__Bacteria;p__Proteobacteria;c__Gammaproteobacteria;o__Pseudomonadales;f__Halieaceae
ASV1919	0	0	0	0	0	0	6	0	0	0	5	0	0	0	0	0	0	3	0	0	0	0	0	0	k__Bacteria;p__Proteobacteria;c__Gammaproteobacteria;o__Burkholderiales;f__Hydrogenophilaceae;g__Thiobacillus;s__
ASV1920	0	0	0	0	0	0	2	3	1	7	0	0	0	0	0	0	0	0	0	2	0	0	0	2	k__Bacteria;p__Actinobacteriota;c__Actinobacteria;o__Propionibacteriales;f__Propionibacteriaceae
ASV1921	0	0	0	0	0	0	0	0	0	0	6	5	0	0	0	0	0	0	0	0	0	0	3	2	k__Bacteria;p__Proteobacteria;c__Alphaproteobacteria;o__Rhodobacterales;f__Rhodobacteraceae
ASV1922	0	0	0	0	3	0	5	0	8	0	0	0	0	0	0	0	0	0	0	0	3	0	0	0	k__Bacteria;p__Latescibacterota;c__;o__;f__;g__;s__
ASV1923	0	0	0	0	4	4	0	0	0	0	0	0	0	0	0	0	0	7	0	0	0	0	0	0	k__Bacteria;p__Proteobacteria;c__Gammaproteobacteria;o__Enterobacterales;f__Alteromonadaceae;g__Alteromonas
ASV1924	0	0	0	0	13	0	0	0	0	0	0	0	0	0	0	0	0	0	0	0	0	0	6	0	k__Bacteria;p__Proteobacteria;c__Alphaproteobacteria;o__Rhodobacterales;f__Rhodobacteraceae
ASV1925	0	0	0	0	0	4	0	0	0	0	0	0	0	0	0	0	0	0	0	0	0	0	4	8	k__Bacteria;p__Desulfobacterota;c__Desulfuromonadia;o__Bradymonadales;f__;g__;s__
ASV1926	0	0	0	0	0	0	0	0	0	0	0	0	0	0	0	0	0	0	0	0	8	0	10	0	k__Bacteria;p__Bacteroidota;c__Bacteroidia;o__Chitinophagales;f__Saprospiraceae;g__Lewinella;s__
ASV1927	0	0	0	0	0	0	0	0	0	0	0	0	0	0	0	0	0	0	0	0	0	22	0	0	k__Bacteria;p__Bacteroidota;c__Bacteroidia;o__Flavobacteriales;f__Flavobacteriaceae;g__Muricauda
ASV1928	0	0	0	0	0	0	0	0	0	0	0	0	0	0	0	0	0	0	0	0	0	23	0	0	k__Bacteria;p__Proteobacteria;c__Alphaproteobacteria;o__Rhodobacterales;f__Rhodobacteraceae
ASV1929	0	0	0	0	0	0	0	0	0	0	0	0	0	0	0	0	0	0	0	0	0	0	7	6	k__Bacteria;p__Proteobacteria;c__Alphaproteobacteria;o__Sphingomonadales;f__Sphingomonadaceae
ASV1930	0	0	0	0	0	0	4	0	0	0	6	0	0	0	0	0	0	0	0	2	0	0	0	1	k__Bacteria;p__Proteobacteria;c__Gammaproteobacteria;o__Burkholderiales;f__Nitrosomonadaceae;g__Nitrosomonas;s__Nitrosomonas_aestuarii
ASV1931	2	0	0	3	0	0	3	0	0	0	0	0	0	0	0	0	2	2	0	3	2	0	0	2	k__Bacteria;p__Proteobacteria;c__Gammaproteobacteria;o__Chromatiales;f__Sedimenticolaceae;g__Sedimenticola
ASV1932	0	0	0	0	0	0	4	0	0	0	0	10	0	0	0	0	0	0	1	0	0	0	0	4	k__Bacteria;p__Planctomycetota;c__OM190;o__;f__;g__;s__
ASV1933	6	2	6	0	0	0	0	0	0	0	0	0	0	1	2	0	0	0	0	0	0	0	0	0	k__Bacteria;p__Desulfobacterota;c__Desulfobacteria;o__Desulfobacterales;f__Desulfobacteraceae;g__Desulfocella
ASV1934	5	8	0	0	0	0	0	0	0	0	0	0	0	4	0	0	0	0	0	0	0	0	0	0	k__Bacteria;p__Marinimicrobia_(SAR406_clade);c__;o__;f__;g__;s__
ASV1935	4	5	7	0	0	0	0	0	0	0	0	0	0	0	0	0	0	0	0	0	0	0	0	0	k__Bacteria;p__Firmicutes;c__Desulfitobacteriia;o__Desulfitobacteriales;f__;g__;s__
ASV1936	7	0	8	0	0	0	0	0	1	0	0	0	0	2	0	0	0	0	0	0	0	0	0	0	k__Bacteria;p__Bacteroidota;c__Bacteroidia;o__Bacteroidales;f__Bacteroidetes_vadinHA17;g__;s__
ASV1937	10	0	0	0	0	0	0	0	0	0	0	0	2	6	0	0	0	0	0	0	0	0	0	0	k__Bacteria;p__Desulfobacterota;c__Syntrophia;o__Syntrophales;f__;g__;s__
ASV1938	3	2	0	0	8	0	0	0	0	0	5	0	0	0	0	0	0	0	0	0	0	0	0	0	k__Bacteria;p__Proteobacteria;c__Gammaproteobacteria;o__Enterobacterales;f__Aeromonadaceae;g__Oceanisphaera;s__Oceanisphaera_donghaensis
ASV1939	2	2	9	0	0	0	0	0	0	0	0	0	0	0	2	0	0	0	0	0	0	0	0	0	k__Bacteria;p__Bacteroidota;c__Bacteroidia;o__Bacteroidales
ASV1940	0	0	0	0	0	0	5	0	0	0	0	5	0	0	0	0	3	6	0	3	0	0	0	0	k__Bacteria;p__Proteobacteria;c__Gammaproteobacteria;o__Pseudomonadales;f__Halieaceae
ASV1941	0	5	0	0	0	0	0	0	4	3	0	0	0	1	0	0	0	0	0	0	4	0	0	0	k__Bacteria;p__Desulfobacterota;c__Desulfobacteria;o__Desulfobacterales;f__Desulfosarcinaceae
ASV1942	0	5	4	0	0	0	0	0	0	0	0	0	0	0	4	0	0	0	0	0	0	0	0	0	k__Bacteria;p__Desulfobacterota;c__Desulfobacteria;o__Desulfobacterales;f__Desulfobacteraceae
ASV1943	0	6	8	0	0	0	0	0	0	0	0	0	0	0	0	0	0	0	0	0	0	0	0	0	k__Bacteria;p__Proteobacteria;c__Gammaproteobacteria;o__Enterobacterales;f__Aeromonadaceae;g__Aeromonas
ASV1944	0	4	6	0	0	0	0	0	0	0	0	0	0	2	0	0	4	0	0	0	0	0	0	0	k__Bacteria;p__Desulfobacterota;c__Desulfobacteria;o__Desulfobacterales;f__Desulfobacteraceae;g__;s__
ASV1945	0	2	5	0	0	2	5	0	0	0	1	0	0	3	0	0	0	0	0	0	0	0	0	0	k__Bacteria;p__Bacteroidota;c__Bacteroidia;o__Sphingobacteriales;f__Lentimicrobiaceae;g__;s__
ASV1946	0	0	0	0	0	0	6	0	0	0	2	0	0	0	0	0	0	3	2	2	4	0	0	0	k__Bacteria;p__Proteobacteria;c__Gammaproteobacteria;o__Pseudomonadales;f__Oleiphilaceae;g__Oleiphilus;s__
ASV1947	0	3	8	0	0	0	0	0	0	0	0	0	0	3	0	0	0	0	0	0	0	0	0	0	k__Bacteria;p__Desulfobacterota;c__Desulfobacteria;o__Desulfobacterales;f__Desulfobacteraceae
ASV1948	0	0	0	3	0	0	0	0	3	0	6	0	0	0	0	0	0	0	0	3	0	1	0	2	k__Bacteria;p__Chloroflexi;c__Anaerolineae;o__Caldilineales;f__Caldilineaceae;g__;s__
ASV1950	0	0	0	0	0	0	2	0	0	3	0	0	0	0	0	0	0	2	4	1	2	0	0	1	k__Bacteria;p__Proteobacteria;c__Alphaproteobacteria;o__Rhodobacterales;f__Rhodobacteraceae;g__Octadecabacter;s__Alphaproteobacteria_bacterium
ASV1951	0	0	0	0	0	0	4	0	0	0	0	0	0	0	0	0	0	0	0	7	5	0	0	0	k__Bacteria;p__Proteobacteria;c__Gammaproteobacteria;o__Pseudomonadales;f__Marinobacteraceae;g__Marinobacter
ASV1952	0	0	0	0	0	0	0	4	0	0	1	0	0	0	0	0	0	0	0	5	1	0	0	4	k__Bacteria;p__Verrucomicrobiota;c__Verrucomicrobiae;o__Opitutales;f__Puniceicoccaceae;g__Verruc-01;s__
ASV1953	0	0	0	0	0	4	0	16	0	0	0	0	0	0	0	0	0	0	0	0	0	0	0	0	k__Bacteria;p__Actinobacteriota;c__Actinobacteria;o__Propionibacteriales;f__Propionibacteriaceae;g__Micropruina;s__
ASV1954	0	0	0	0	0	0	0	8	0	0	0	0	0	0	0	0	0	0	0	0	0	0	0	5	k__Bacteria;p__Bacteroidota;c__Bacteroidia;o__Cytophagales;f__Cyclobacteriaceae;g__;s__
ASV1955	0	0	0	0	0	0	0	16	0	0	0	0	0	0	0	0	0	0	0	0	0	0	0	0	k__Bacteria;p__Bacteroidota;c__Bacteroidia;o__Flavobacteriales;f__Flavobacteriaceae
ASV1956	0	0	0	0	0	0	0	0	0	0	0	0	0	0	0	0	0	0	25	0	0	0	0	0	k__Bacteria;p__Bdellovibrionota;c__Bdellovibrionia;o__Bdellovibrionales;f__Bdellovibrionaceae;g__OM27_clade;s__
ASV1957	0	0	0	0	0	0	0	0	2	0	1	4	0	0	0	0	0	0	0	2	4	4	2	2	k__Bacteria;p__Proteobacteria;c__Alphaproteobacteria;o__Kordiimonadales;f__Kordiimonadaceae;g__Kordiimonas;s__Kordiimonas_aquimaris
ASV1958	0	0	0	0	0	0	0	0	0	0	15	0	0	0	0	0	0	0	0	0	0	0	0	0	k__Bacteria;p__Proteobacteria;c__Alphaproteobacteria;o__Rhizobiales;f__Rhizobiaceae
ASV1959	0	0	0	0	0	0	0	0	0	0	0	0	0	0	0	0	4	0	0	8	0	0	0	2	k__Bacteria;p__Bacteroidota;c__Bacteroidia;o__Flavobacteriales;f__Flavobacteriaceae
ASV1960	0	0	0	0	0	0	0	0	0	0	0	0	0	0	0	5	0	0	0	6	4	0	0	0	k__Bacteria;p__Proteobacteria;c__Alphaproteobacteria;o__Rhodobacterales;f__Rhodobacteraceae;g__Pseudoruegeria
ASV1961	0	0	0	0	0	0	0	0	0	0	0	0	0	0	0	0	0	0	0	0	0	0	6	5	k__Bacteria;p__Proteobacteria;c__Alphaproteobacteria;o__Rhizobiales;f__Stappiaceae;g__Labrenzia
ASV1962	0	0	0	0	0	0	0	0	0	0	0	0	0	0	0	9	10	0	0	0	0	0	0	0	k__Bacteria;p__Bdellovibrionota;c__Bdellovibrionia;o__Bacteriovoracales;f__Bacteriovoracaceae;g__Peredibacter;s__
ASV1963	0	0	16	0	0	0	0	0	0	0	0	0	0	0	0	0	0	0	0	0	0	0	0	0	k__Bacteria;p__Firmicutes;c__Clostridia;o__Clostridiales;f__Clostridiaceae;g__Proteiniclasticum;s__
ASV1964	0	0	0	0	3	3	6	0	5	0	0	0	0	0	0	0	0	0	0	0	0	0	0	0	k__Bacteria;p__Bacteroidota;c__Bacteroidia;o__Cytophagales;f__Cyclobacteriaceae;g__;s__
ASV1965	0	0	15	0	0	0	0	0	0	0	0	0	0	0	0	0	0	0	0	0	0	0	0	0	k__Bacteria;p__Proteobacteria;c__Gammaproteobacteria;o__Enterobacterales;f__Vibrionaceae;g__Vibrio
ASV1966	0	0	12	0	0	4	0	0	0	0	0	0	0	0	0	0	0	0	0	0	0	0	0	0	k__Bacteria;p__Proteobacteria;c__Gammaproteobacteria;o__Enterobacterales;f__Vibrionaceae;g__Photobacterium
ASV1967	0	2	3	0	0	0	0	0	3	7	0	0	0	0	0	0	0	1	3	2	0	0	0	0	k__Bacteria;p__Zixibacteria;c__;o__;f__;g__;s__
ASV1968	7	5	4	0	0	0	0	0	0	0	0	0	0	0	0	0	0	0	0	0	0	0	0	0	k__Bacteria;p__Desulfobacterota;c__Syntrophia;o__Syntrophales;f__;g__;s__
ASV1969	5	4	0	0	0	0	0	0	0	0	0	0	1	4	0	0	0	0	0	0	0	0	0	0	k__Bacteria;p__Bacteroidota;c__Bacteroidia;o__Bacteroidales;f__Marinilabiliaceae;g__Carboxylicivirga;s__Carboxylicivirga_flava
ASV1970	10	0	7	0	0	0	0	0	0	0	0	0	0	0	0	3	0	0	0	0	0	0	0	0	k__Bacteria;p__Desulfobacterota;c__Desulfobulbia;o__Desulfobulbales;f__Desulfocapsaceae;g__Desulfofustis;s__
ASV1971	8	5	4	0	0	0	0	0	0	0	0	0	1	0	0	0	0	0	0	0	0	0	0	0	k__Bacteria;p__Proteobacteria;c__Gammaproteobacteria;o__Burkholderiales;f__Comamonadaceae
ASV1973	0	6	8	0	0	0	0	0	0	0	0	0	0	0	0	0	0	0	0	0	0	0	0	0	k__Bacteria;p__Bacteroidota;c__Bacteroidia;o__Bacteroidales
ASV1974	0	4	2	0	2	0	0	0	0	0	0	0	2	1	0	0	0	0	0	0	0	0	0	1	k__Bacteria;p__Patescibacteria;c__Dojkabacteria;o__;f__;g__;s__
ASV1975	8	2	1	0	0	0	0	0	0	0	0	0	2	0	0	0	0	1	1	1	0	0	0	0	k__Bacteria;p__Gemmatimonadota;c__Gemmatimonadetes;o__Gemmatimonadales;f__Gemmatimonadaceae;g__;s__
ASV1976	0	6	0	0	0	0	0	0	0	0	0	0	4	2	0	0	0	0	0	0	0	0	0	0	k__Bacteria;p__Desulfobacterota;c__Desulfuromonadia;o__Desulfuromonadales;f__Desulfuromonadaceae;g__Trichloromonas
ASV1977	0	2	6	0	0	0	0	0	0	0	0	0	0	0	2	0	0	0	0	2	0	0	0	0	k__Bacteria;p__Spirochaetota;c__Spirochaetia;o__Spirochaetales;f__Spirochaetaceae;g__Sediminispirochaeta;s__
ASV1978	0	10	0	0	0	0	0	0	0	0	0	0	0	0	3	0	0	0	0	0	0	0	0	0	k__Bacteria;p__Firmicutes;c__Clostridia;o__Clostridiales;f__Clostridiaceae;g__Proteiniclasticum
ASV1979	0	5	6	0	0	0	0	0	0	0	0	0	2	1	0	0	0	0	0	0	0	0	0	0	k__Bacteria;p__Desulfobacterota;c__Syntrophia;o__Syntrophales;f__;g__;s__
ASV1981	0	5	7	0	0	0	0	0	0	0	0	0	0	2	0	0	0	0	0	0	0	0	0	0	k__Bacteria;p__Spirochaetota;c__Spirochaetia;o__Spirochaetales;f__Spirochaetaceae;g__Spirochaeta_2;s__Spirochaeta_isovalerica
ASV1982	0	0	10	0	0	0	0	0	0	0	0	0	0	0	0	0	0	0	8	0	0	0	0	0	k__Bacteria;p__Proteobacteria;c__Gammaproteobacteria;o__Burkholderiales;f__Hydrogenophilaceae;g__Thiobacillus;s__
ASV1983	0	3	0	0	0	0	6	2	0	0	0	5	0	0	0	0	0	0	0	0	0	0	0	0	k__Bacteria;p__Cyanobacteria;c__Cyanobacteriia;o__Cyanobacteriales;f__Xenococcaceae;g__Pleurocapsa_PCC-7319
ASV1984	0	0	0	0	0	0	0	0	0	0	9	0	0	0	0	0	0	0	0	0	0	0	5	0	k__Bacteria;p__Proteobacteria;c__Alphaproteobacteria;o__Sneathiellales;f__Sneathiellaceae;g__Sneathiella;s__
ASV1985	0	0	0	0	0	0	3	6	0	0	3	0	0	0	0	0	0	0	0	0	0	2	0	3	k__Bacteria;p__Proteobacteria;c__Alphaproteobacteria;o__Rhodobacterales;f__Rhodobacteraceae
ASV1986	0	0	0	0	0	0	2	0	0	0	4	0	0	0	0	0	0	0	0	0	2	0	0	3	k__Bacteria;p__Gemmatimonadota;c__BD2-11_terrestrial_group;o__;f__;g__;s__
ASV1987	0	0	0	0	0	0	0	7	0	0	0	0	0	0	3	0	0	0	11	0	0	0	0	0	k__Bacteria;p__Chloroflexi;c__Anaerolineae;o__Caldilineales;f__Caldilineaceae;g__;s__
ASV1988	0	0	0	0	0	0	0	6	0	0	1	0	0	0	0	0	0	0	0	5	0	0	0	0	k__Bacteria;p__Bacteroidota;c__Bacteroidia;o__Chitinophagales;f__Saprospiraceae
ASV1989	0	0	0	0	0	0	0	2	0	2	0	4	0	0	0	0	0	2	0	2	0	0	3	1	k__Bacteria;p__Bacteroidota;c__Bacteroidia;o__Flavobacteriales;f__Flavobacteriaceae;g__Ulvibacter;s__Ulvibacter_antarcticus
ASV1990	0	0	0	0	0	11	0	6	0	0	0	0	0	0	0	0	0	0	0	0	0	0	0	0	k__Bacteria;p__Verrucomicrobiota;c__Verrucomicrobiae;o__Verrucomicrobiales;f__DEV007;g__unidentified_DEV007;s__Verrucomicrobia_bacterium_PAORIC-16
ASV1991	0	0	0	0	0	0	0	0	0	0	6	0	0	0	0	0	0	0	0	0	0	12	0	2	k__Bacteria;p__Proteobacteria;c__Alphaproteobacteria;o__Rhodospirillales;f__Magnetospiraceae;g__Magnetospira;s__alpha_proteobacterium_NH6-6
ASV1992	0	0	0	0	5	2	0	0	0	0	0	0	0	0	0	0	2	6	0	0	0	0	0	0	k__Bacteria;p__Bacteroidota;c__Bacteroidia;o__Bacteroidales;f__Bacteroidetes_BD2-2;g__;s__
ASV1993	0	0	0	0	0	0	0	0	0	0	0	8	1	0	0	0	0	0	0	1	0	10	0	0	k__Bacteria;p__Proteobacteria;c__Alphaproteobacteria;o__Rhodobacterales;f__Rhodobacteraceae
ASV1994	0	0	0	0	0	0	0	0	0	0	0	10	0	0	0	0	0	0	0	0	0	0	0	7	k__Bacteria;p__Proteobacteria;c__Gammaproteobacteria;o__Chromatiales;f__Chromatiaceae;g__;s__
ASV1995	0	0	0	15	0	6	0	0	0	0	0	0	0	0	0	0	0	0	0	0	0	0	0	0	k__Bacteria;p__Bacteroidota;c__Bacteroidia;o__Flavobacteriales;f__Flavobacteriaceae;g__Lutibacter
ASV1996	0	0	0	0	5	0	0	0	0	0	0	0	0	0	0	0	0	0	0	0	9	0	0	0	k__Bacteria;p__Proteobacteria;c__Alphaproteobacteria;o__Rhodobacterales;f__Rhodobacteraceae
ASV1997	0	0	0	0	0	0	0	0	0	0	0	0	0	0	0	0	0	0	0	13	0	0	0	0	k__Bacteria;p__Bdellovibrionota;c__Bdellovibrionia;o__Bdellovibrionales;f__Bdellovibrionaceae;g__OM27_clade;s__
ASV1998	0	0	0	0	0	0	0	0	0	0	0	0	0	0	0	0	0	0	0	0	0	0	15	0	k__Bacteria;p__Bacteroidota;c__Bacteroidia;o__Flavobacteriales;f__Flavobacteriaceae
ASV1999	0	0	0	0	0	0	0	0	0	0	0	0	0	0	0	0	0	0	0	0	0	0	14	0	k__Bacteria;p__Bacteroidota;c__Bacteroidia;o__Flavobacteriales;f__Crocinitomicaceae
ASV2000	0	0	0	1	0	0	4	0	0	0	0	5	0	0	0	0	2	2	0	0	3	0	0	0	k__Bacteria;p__Proteobacteria;c__Gammaproteobacteria;o__Steroidobacterales;f__Woeseiaceae;g__JTB255_marine_benthic_group;s__Thioalkalivibrio_sp
ASV2001	0	0	0	0	0	0	5	0	0	0	6	2	0	0	0	0	0	0	0	3	0	0	0	0	k__Bacteria;p__Proteobacteria;c__Gammaproteobacteria;o__Burkholderiales;f__Nitrosomonadaceae;g__Nitrosomonas
ASV2003	0	0	0	0	0	0	5	0	0	0	0	0	0	0	0	1	4	1	0	0	4	0	0	0	k__Bacteria;p__Proteobacteria;c__Gammaproteobacteria;o__Pseudomonadales;f__Halieaceae;g__Halioglobus;s__
ASV2004	0	8	0	0	0	0	0	0	11	0	0	0	0	0	0	0	0	0	0	0	0	0	0	0	k__Bacteria;p__Proteobacteria;c__Alphaproteobacteria;o__Rhodobacterales;f__Rhodobacteraceae;g__Rhodobacter
ASV2005	0	0	15	0	0	0	0	0	0	0	0	0	0	0	0	0	0	0	0	0	0	0	0	0	k__Bacteria;p__Proteobacteria;c__Gammaproteobacteria;o__Enterobacterales;f__Vibrionaceae;g__Vibrio
ASV2006	9	0	2	0	0	0	0	0	0	0	0	0	0	2	0	0	0	5	0	0	0	0	0	0	k__Bacteria;p__Chloroflexi;c__Anaerolineae;o__Anaerolineales;f__Anaerolineaceae;g__Anaerolineaceae_UCG-001;s__
ASV2007	9	5	2	0	0	0	0	0	0	0	0	0	0	0	0	0	0	0	0	0	0	0	0	0	k__Bacteria;p__Proteobacteria;c__Gammaproteobacteria;o__Enterobacterales;f__Aeromonadaceae;g__Aeromonas
ASV2008	9	0	3	10	0	0	0	0	0	0	0	0	0	0	0	0	0	0	0	0	0	0	0	0	k__Bacteria;p__Campylobacterota;c__Campylobacteria;o__Campylobacterales;f__Arcobacteraceae
ASV2009	8	0	4	0	0	2	0	0	0	0	0	0	0	0	0	0	0	3	0	0	0	0	0	0	k__Bacteria;p__Bacteroidota;c__Bacteroidia;o__Sphingobacteriales;f__Lentimicrobiaceae;g__Lentimicrobium;s__bacterium_enrichment_culture_clone_BA70
ASV2010	5	2	8	0	0	0	0	0	0	0	0	0	0	0	0	0	0	1	0	0	0	0	0	0	k__Bacteria;p__Firmicutes;c__Clostridia;o__Peptostreptococcales-Tissierellales;f__Family_XI;g__Soehngenia;s__
ASV2011	0	4	7	0	0	0	0	0	0	0	0	0	1	0	1	0	0	0	0	0	0	0	0	0	k__Bacteria;p__Firmicutes;c__Clostridia;o__Lachnospirales;f__Defluviitaleaceae;g__Defluviitaleaceae_UCG-011
ASV2012	6	3	6	0	0	0	0	0	0	0	0	0	2	0	0	0	0	0	0	0	0	0	0	0	k__Bacteria;p__Desulfobacterota;c__Desulfobacteria;o__Desulfobacterales;f__Desulfosarcinaceae;g__;s__
ASV2013	0	2	7	0	0	0	0	0	0	0	0	0	0	1	0	0	0	0	0	0	1	0	0	0	k__Bacteria;p__Zixibacteria;c__;o__;f__;g__;s__
ASV2014	0	12	0	0	0	0	0	0	0	0	0	0	0	0	0	0	0	0	0	0	0	0	0	0	k__Bacteria;p__Campylobacterota;c__Campylobacteria;o__Campylobacterales;f__Sulfurimonadaceae;g__Sulfurimonas;s__
ASV2015	0	2	9	0	0	2	0	0	0	0	0	0	1	0	0	0	0	0	0	0	0	0	0	0	k__Bacteria;p__Bacteroidota;c__Bacteroidia;o__Bacteroidales;f__Prolixibacteraceae;g__;s__
ASV2016	0	11	0	0	0	0	0	0	0	0	0	0	0	0	0	0	0	0	0	0	0	0	0	0	k__Bacteria;p__Proteobacteria;c__Gammaproteobacteria;o__Enterobacterales;f__Pseudoalteromonadaceae;g__Pseudoalteromonas
ASV2017	0	6	5	0	0	0	0	0	0	0	0	0	0	0	0	0	0	0	0	2	0	0	0	0	k__Bacteria;p__Desulfobacterota;c__Desulfovibrionia;o__Desulfovibrionales;f__Desulfomicrobiaceae;g__Desulfomicrobium
ASV2018	0	0	6	0	0	0	0	0	0	0	0	0	0	0	0	0	0	0	0	0	0	7	0	3	k__Bacteria;p__Actinobacteriota;c__Actinobacteria;o__Corynebacteriales;f__Mycobacteriaceae;g__Mycobacterium
ASV2019	0	0	4	0	0	0	0	3	0	0	0	5	0	0	0	0	0	0	0	0	0	0	2	3	k__Bacteria;p__Acidobacteriota;c__Thermoanaerobaculia;o__Thermoanaerobaculales;f__Thermoanaerobaculaceae;g__Subgroup_23;s__
ASV2020	0	0	0	0	0	0	0	0	15	0	0	0	0	0	0	0	0	0	0	1	0	0	5	0	k__Bacteria;p__Bacteroidota;c__Bacteroidia;o__Chitinophagales;f__Saprospiraceae
ASV2021	0	0	2	3	0	0	0	0	0	0	0	0	0	2	0	1	1	2	0	0	2	0	0	0	k__Bacteria;p__Patescibacteria;c__Gracilibacteria;o__JGI_0000069-P22;f__;g__;s__
ASV2022	0	0	14	0	0	0	0	0	0	0	0	0	0	0	0	0	0	0	0	0	0	0	0	0	k__Bacteria;p__Proteobacteria;c__Gammaproteobacteria;o__Enterobacterales;f__Vibrionaceae;g__Vibrio
ASV2023	0	0	0	0	0	0	6	2	0	0	3	0	0	0	0	0	0	0	0	0	0	0	0	1	k__Bacteria;p__Proteobacteria;c__Gammaproteobacteria;o__Pseudomonadales;f__Pseudohongiellaceae;g__Pseudohongiella;s__
ASV2024	0	0	0	0	0	0	6	6	0	0	0	0	0	0	0	0	0	0	0	0	6	0	0	0	k__Bacteria;p__Bacteroidota;c__Bacteroidia;o__Chitinophagales;f__Saprospiraceae;g__Lewinella;s__
ASV2025	0	0	0	0	0	0	0	6	0	13	0	0	0	0	0	0	0	0	0	0	0	1	0	0	k__Bacteria;p__Bacteroidota;c__Bacteroidia;o__Chitinophagales
ASV2026	0	0	0	0	0	11	0	6	0	0	0	0	0	0	0	0	0	0	0	0	0	0	0	0	k__Bacteria;p__Proteobacteria;c__Gammaproteobacteria;o__Pseudomonadales;f__Spongiibacteraceae;g__BD1-7_clade;s__
ASV2027	0	0	0	5	0	0	0	0	9	0	0	0	0	0	0	1	0	0	0	1	2	0	0	0	k__Bacteria;p__Planctomycetota;c__Planctomycetes;o__Planctomycetales;f__Rubinisphaeraceae;g__Planctomicrobium;s__
ASV2028	0	0	0	0	0	0	0	0	2	0	0	0	0	0	0	0	0	10	0	0	0	0	0	0	k__Bacteria;p__Bacteroidota;c__Bacteroidia
ASV2029	0	0	0	0	0	0	0	0	0	0	0	0	0	0	0	0	0	11	0	0	0	0	0	0	k__Bacteria;p__Proteobacteria;c__Gammaproteobacteria;o__Pseudomonadales;f__Oleiphilaceae;g__Oleiphilus;s__
ASV2030	0	0	0	0	0	0	0	0	0	0	0	5	0	0	0	0	6	0	0	0	0	0	0	5	k__Bacteria;p__Proteobacteria;c__Alphaproteobacteria;o__Rhodospirillales;f__Thalassospiraceae;g__Thalassospira
ASV2031	0	0	0	0	5	5	0	0	0	0	0	0	0	0	0	0	0	1	3	2	0	0	0	0	k__Bacteria;p__Bacteroidota;c__Bacteroidia;o__Chitinophagales;f__Saprospiraceae;g__Lewinella;s__
ASV2032	0	0	0	0	0	18	0	0	0	0	0	0	0	0	0	0	0	0	0	0	0	0	0	0	k__Bacteria;p__Proteobacteria;c__Alphaproteobacteria;o__Rhodobacterales;f__Rhodobacteraceae
ASV2033	0	0	0	0	0	0	0	0	0	0	0	0	10	0	0	0	0	0	0	0	0	7	0	0	k__Bacteria;p__Proteobacteria;c__Gammaproteobacteria;o__Enterobacterales;f__Vibrionaceae;g__Vibrio
ASV2034	0	0	0	0	0	0	0	0	0	0	0	0	0	0	0	0	0	0	0	6	7	0	0	0	k__Bacteria;p__Bacteroidota;c__Bacteroidia;o__Flavobacteriales;f__Flavobacteriaceae;g__Winogradskyella
ASV2035	0	0	0	0	0	0	0	0	0	0	0	0	0	0	0	0	0	5	0	0	5	0	0	1	k__Bacteria;p__Proteobacteria;c__Gammaproteobacteria;o__Enterobacterales;f__Alteromonadaceae;g__Rheinheimera
ASV2036	0	0	0	0	0	0	0	0	0	0	0	0	0	0	0	0	18	0	0	0	0	0	0	0	k__Bacteria;p__Bacteroidota;c__Bacteroidia;o__Flavobacteriales;f__Flavobacteriaceae;g__Lutibacter;s__
ASV2037	0	6	6	0	0	0	0	0	0	0	0	0	0	0	0	0	0	0	0	0	0	0	0	0	k__Bacteria;p__Desulfobacterota;c__Desulfobacteria;o__Desulfobacterales;f__Desulfobacteraceae;g__Desulfobacterium
ASV2038	0	12	0	0	0	0	0	0	0	0	0	0	0	0	0	0	0	0	0	0	0	0	0	0	k__Bacteria;p__Proteobacteria;c__Gammaproteobacteria;o__Enterobacterales;f__Vibrionaceae;g__Vibrio
ASV2039	5	0	8	0	0	0	0	0	0	0	0	2	0	1	0	0	0	1	0	0	0	0	0	0	k__Bacteria;p__Firmicutes;c__Clostridia;o__Peptostreptococcales-Tissierellales;f__Dethiosulfatibacteraceae;g__Dethiosulfatibacter;s__
ASV2040	0	4	8	0	0	0	0	0	0	0	0	2	0	0	0	0	0	0	0	0	0	0	0	0	k__Bacteria;p__Desulfobacterota;c__Desulfobacteria;o__Desulfobacterales;f__Desulfosarcinaceae;g__LCP-80;s__
ASV2041	0	8	4	3	0	0	0	0	0	0	0	0	0	0	0	0	0	0	0	0	0	0	0	0	k__Bacteria;p__Latescibacterota;c__;o__;f__;g__;s__
ASV2042	7	0	8	0	0	0	0	0	0	0	0	0	1	0	0	0	0	0	0	0	1	0	0	0	k__Bacteria;p__Spirochaetota;c__Spirochaetia;o__Spirochaetales;f__Spirochaetaceae;g__Sediminispirochaeta;s__
ASV2043	5	2	6	0	0	0	0	0	0	0	0	0	0	2	0	0	0	0	0	0	0	0	0	0	k__Bacteria;p__Firmicutes;c__Clostridia;o__Christensenellales;f__Christensenellaceae;g__Christensenellaceae_R-7_group;s__
ASV2044	1	4	6	0	0	0	0	0	0	0	0	0	0	1	0	0	0	0	0	0	0	0	0	0	k__Bacteria;p__Desulfobacterota;c__Desulfobacteria;o__Desulfobacterales;f__Desulfosarcinaceae;g__LCP-80;s__
ASV2045	9	5	0	0	0	0	0	0	0	0	0	0	0	0	0	0	2	0	0	0	0	0	0	0	k__Bacteria;p__Proteobacteria;c__Gammaproteobacteria;o__Enterobacterales;f__Vibrionaceae;g__Photobacterium;s__Photobacterium_sp_J15
ASV2046	0	12	0	0	0	0	0	0	0	0	0	0	0	0	0	0	0	0	0	0	0	0	0	0	k__Bacteria;p__Desulfobacterota;c__Desulfobacteria;o__Desulfatiglandales;f__Desulfatiglandaceae;g__Desulfatiglans;s__
ASV2047	0	7	5	0	0	0	0	0	0	0	0	0	0	0	0	0	0	0	0	0	1	0	0	0	k__Bacteria;p__Bacteroidota;c__Bacteroidia;o__Bacteroidales
ASV2048	0	5	5	0	0	0	0	0	0	0	0	0	0	0	0	0	1	0	0	0	1	0	0	0	k__Bacteria;p__Latescibacterota;c__Latescibacteria;o__Latescibacterales;f__Latescibacteraceae;g__Candidatus_Latescibacter;s__
ASV2049	4	0	5	0	0	0	0	0	0	0	2	0	0	0	0	1	0	2	0	0	0	0	2	0	k__Bacteria;p__Firmicutes;c__Bacilli;o__Erysipelotrichales;f__Erysipelotrichaceae;g__Erysipelothrix;s__
ASV2050	0	4	2	0	0	0	0	0	0	0	0	0	0	5	1	0	0	0	0	0	0	0	0	0	k__Bacteria;p__Cloacimonadota;c__Cloacimonadia;o__Cloacimonadales;f__MSBL8;g__;s__
ASV2051	0	3	4	0	0	0	0	0	0	0	0	0	0	0	0	5	0	3	0	0	0	0	0	0	k__Bacteria;p__Bacteroidota;c__Bacteroidia;o__Sphingobacteriales;f__ST-12K33;g__;s__
ASV2052	0	5	10	0	0	0	0	0	0	0	0	0	0	0	0	0	0	0	0	0	0	0	0	0	k__Bacteria;p__Calditrichota;c__Calditrichia;o__Calditrichales;f__Calditrichaceae;g__;s__
ASV2053	0	0	0	6	4	5	0	0	5	0	0	2	0	0	0	0	0	0	0	0	0	0	0	0	k__Bacteria;p__Proteobacteria;c__Gammaproteobacteria;o__Pseudomonadales;f__Nitrincolaceae;g__Marinobacterium;s__Marinobacterium_coralli
ASV2054	0	1	0	0	0	0	0	3	0	0	0	4	0	0	0	0	0	2	4	0	0	0	0	3	k__Bacteria;p__Bacteroidota;c__Bacteroidia;o__Bacteroidales;f__SB-5;g__;s__
ASV2055	0	1	8	0	0	4	0	0	0	0	1	0	0	0	0	0	0	0	0	0	0	0	0	0	k__Bacteria;p__Desulfobacterota;c__Syntrophia;o__Syntrophales;f__Smithellaceae;g__Smithella;s__
ASV2056	0	3	5	0	0	0	0	0	0	0	0	0	0	1	3	0	0	0	0	0	0	0	0	0	k__Bacteria;p__LCP-89;c__;o__;f__;g__;s__
ASV2057	0	6	9	0	0	0	0	0	0	0	0	0	0	0	0	0	0	0	0	0	0	0	0	0	k__Bacteria;p__Firmicutes;c__Clostridia;o__Lachnospirales;f__Defluviitaleaceae;g__Defluviitaleaceae_UCG-011
ASV2058	0	3	7	0	0	0	0	0	0	0	0	0	0	3	0	0	0	0	0	0	0	0	0	0	k__Bacteria;p__Bacteroidota;c__Bacteroidia
ASV2059	0	0	0	0	12	4	0	0	0	0	0	0	0	0	0	0	0	0	0	0	0	0	0	0	k__Bacteria;p__Desulfobacterota;c__Desulfuromonadia;o__PB19;f__;g__;s__
ASV2060	0	0	0	6	0	0	0	3	0	0	2	0	0	0	0	0	0	0	0	2	1	0	0	5	k__Bacteria;p__Proteobacteria;c__Alphaproteobacteria;o__Sphingomonadales;f__Sphingomonadaceae
ASV2061	0	0	0	0	0	0	0	0	25	0	0	0	0	0	0	0	0	0	0	0	0	0	0	0	k__Bacteria;p__Proteobacteria;c__Gammaproteobacteria;o__Pseudomonadales;f__Saccharospirillaceae;g__Oceanobacter;s__
ASV2062	0	0	0	1	0	0	0	0	7	3	0	0	0	0	1	3	0	0	4	0	0	0	0	0	k__Bacteria;p__Proteobacteria;c__Alphaproteobacteria;o__Rhizobiales
ASV2063	0	0	0	0	0	0	0	0	0	12	0	0	0	0	0	0	0	0	0	0	0	0	7	0	k__Bacteria;p__Bacteroidota;c__Bacteroidia;o__Chitinophagales;f__Saprospiraceae
[truncated: 8,879 more rows]

## Sheet: TableS4
Strain	GenBank accession number for the genome	GenBank accession number for the 16S rRNA gene	GTDB Taxa	Completeness	GC	Genome size
HFRX-2'			d__Bacteria;p__Pseudomonadota;c__Gammaproteobacteria;o__Pseudomonadales;f__Natronospirillaceae;g__Saccharospirillum;s__	99.33	56.1027	3.78207
Pseudobacteriovorax antillogorgiicola			d__Bacteria; p__Bdellovibrionota; c__Oligoflexia; o__Oligoflexales; f__Oligoflexaceae; g__Pseudobacteriovorax; s__Pseudobacteriovorax antillogorgiicola	90.76	45.9374	7.27542
Oligoflexus tunisiensis			d__Bacteria; p__Bdellovibrionota; c__Oligoflexia; o__Oligoflexales; f__Oligoflexaceae; g__Oligoflexus; s__Oligoflexus tunisiensis	90.76	54.3503	7.56911
Silvanigrella multicolorata			d__Bacteria; p__Bdellovibrionota; c__Oligoflexia; o__Silvanigrellales; f__Silvanigrellaceae; g__Silvanigrella; s__Silvanigrella multicolorata	93.96	32.22	3.3897
Silvanigrella sanaruensis			d__Bacteria; p__Bdellovibrionota; c__Oligoflexia; o__Silvanigrellales; f__Silvanigrellaceae; g__Silvanigrella; s__Silvanigrella sanaruensis	99.6	33.56	3.66846
Silvanigrella rubra			d__Bacteria; p__Bdellovibrionota; c__Oligoflexia; o__Silvanigrellales; f__Silvanigrellaceae; g__Silvanigrella; s__Silvanigrella rubra	98.92	29.57	3.63785
Silvanigrella paludirubra			d__Bacteria; p__Bdellovibrionota; c__Oligoflexia; o__Silvanigrellales; f__Silvanigrellaceae; g__Silvanigrella; s__Silvanigrella paludirubra	98.2	29.32	3.94113
Silvanigrella aquatica			d__Bacteria; p__Bdellovibrionota; c__Oligoflexia; o__Silvanigrellales; f__Silvanigrellaceae; g__Silvanigrella; s__Silvanigrella aquatica	98.66	32.82	3.4216
Pseudobdellovibrio exovorus			d__Bacteria;p__Bdellovibrionota;c__Bdellovibrionia;o__Bdellovibrionales;f__Bdellovibrionaceae;g__Pseudobdellovibrio;s__Pseudobdellovibrio exovorus	99.1	41.9163	2.65789
Bdellovibrio reynosensis			d__Bacteria;p__Bdellovibrionota;c__Bdellovibrionia;o__Bdellovibrionales;f__Bdellovibrionaceae;g__Bdellovibrio;s__Bdellovibrio sp022814725	99.1	43.1163	3.58232
Bdellovibrio bacteriovorus			d__Bacteria;p__Bdellovibrionota;c__Bdellovibrionia;o__Bdellovibrionales;f__Bdellovibrionaceae;g__Bdellovibrio;s__Bdellovibrio bacteriovorus	97.75	50.6455	3.78295
Peredibacter starrii			d__Bacteria;p__Bdellovibrionota;c__Bacteriovoracia;o__Bacteriovoracales;f__Bacteriovoracaceae;g__UBA4096;s__	93.01	42.6994	4.15341
Bacteriovorax stolpii			d__Bacteria;p__Bdellovibrionota;c__Bacteriovoracia;o__Bacteriovoracales;f__Bacteriovoracaceae;g__Bacteriovorax;s__Bacteriovorax stolpii	93.3	40.8811	3.81031
Halobacteriovorax marinus			d__Bacteria;p__Bdellovibrionota;c__Bacteriovoracia;o__Bacteriovoracales;f__Bacteriovoracaceae;g__Halobacteriovorax;s__Halobacteriovorax marinus	95.09	36.747	3.43791
Halobacteriovorax vibrionivorans			d__Bacteria;p__Bdellovibrionota;c__Bacteriovoracia;o__Bacteriovoracales;f__Bacteriovoracaceae;g__Halobacteriovorax_A;s__Halobacteriovorax_A vibrionivorans	91.82	35.7781	3.14252
Halobacteriovorax sp.YZS-1-1	GCF_047084965.1	PQ819834	d__Bacteria;p__Bdellovibrionota;c__Bacteriovoracia;o__Bacteriovoracales;f__Bacteriovoracaceae;g__Halobacteriovorax_A;s__Halobacteriovorax_A vibrionivorans	91.37	35.7661	3.12861
Halobacteriovorax sp.YZS-1-2	GCA_047084995.1	PQ819835	d__Bacteria;p__Bdellovibrionota;c__Bacteriovoracia;o__Bacteriovoracales;f__Bacteriovoracaceae;g__Halobacteriovorax_A;s__Halobacteriovorax_A vibrionivorans	91.37	35.7755	3.16048
Halobacteriovorax sp.YZS-2-1	GCA_047084905.1	PQ819836	d__Bacteria;p__Bdellovibrionota;c__Bacteriovoracia;o__Bacteriovoracales;f__Bacteriovoracaceae;g__Halobacteriovorax_A;s__Halobacteriovorax_A vibrionivorans	91.37	35.7664	3.12912
Halobacteriovorax sp.YZS-2-2	GCA_047084865.1	PQ819837	d__Bacteria;p__Bdellovibrionota;c__Bacteriovoracia;o__Bacteriovoracales;f__Bacteriovoracaceae;g__Halobacteriovorax_A;s__Halobacteriovorax_A vibrionivorans	91.37	35.7663	3.12918
Halobacteriovorax sp.YZS-3-1	GCA_047084945.1	PQ819833	d__Bacteria;p__Bdellovibrionota;c__Bacteriovoracia;o__Bacteriovoracales;f__Bacteriovoracaceae;g__Halobacteriovorax_A;s__Halobacteriovorax_A vibrionivorans	91.37	35.7463	3.12351
Halobacteriovorax sp.YZS-3-2	GCA_047084875.1	PQ819838	d__Bacteria;p__Bdellovibrionota;c__Bacteriovoracia;o__Bacteriovoracales;f__Bacteriovoracaceae;g__Halobacteriovorax_A;s__Halobacteriovorax_A vibrionivorans	91.37	35.7697	3.12946
Halobacteriovorax sp.HFRX-2_2	GCA_043196705.1	PQ819812	d__Bacteria;p__Bdellovibrionota;c__Bacteriovoracia;o__Bacteriovoracales;f__Bacteriovoracaceae;g__Halobacteriovorax_A;s__	91.82	37.2418	3.27015
Halobacteriovorax sp.HFRX-1_3	GCA_043196905.1	PQ819813	d__Bacteria;p__Bdellovibrionota;c__Bacteriovoracia;o__Bacteriovoracales;f__Bacteriovoracaceae;g__Halobacteriovorax_A;s__	90.92	37.2396	3.27133
Halobacteriovorax sp.CON-3	GCA_043196995.1	PQ819814	d__Bacteria;p__Bdellovibrionota;c__Bacteriovoracia;o__Bacteriovoracales;f__Bacteriovoracaceae;g__Halobacteriovorax_A;s__	92.26	37.0873	3.45335
Halobacteriovorax sp.FRX-2	GCA_043196945.1	PQ819815	d__Bacteria;p__Bdellovibrionota;c__Bacteriovoracia;o__Bacteriovoracales;f__Bacteriovoracaceae;g__Halobacteriovorax_A;s__	91.82	37.3101	3.4084
Halobacteriovorax sp.RZ-1	GCA_043196775.1	PQ819816	d__Bacteria;p__Bdellovibrionota;c__Bacteriovoracia;o__Bacteriovoracales;f__Bacteriovoracaceae;g__Halobacteriovorax_A;s__	91.82	37.111	3.35368
Halobacteriovorax sp.RZ-2	GCA_043196685.1	PQ819817	d__Bacteria;p__Bdellovibrionota;c__Bacteriovoracia;o__Bacteriovoracales;f__Bacteriovoracaceae;g__Halobacteriovorax_A;s__	91.82	37.1095	3.35307
Halobacteriovorax sp.RZ-3	GCA_043196715.1	PQ819811	d__Bacteria;p__Bdellovibrionota;c__Bacteriovoracia;o__Bacteriovoracales;f__Bacteriovoracaceae;g__Halobacteriovorax_A;s__	92.26	36.928	3.2567
Halobacteriovorax sp.ZH5	GCA_043196375.1	PQ819806	d__Bacteria;p__Bdellovibrionota;c__Bacteriovoracia;o__Bacteriovoracales;f__Bacteriovoracaceae;g__Halobacteriovorax_A;s__	92.26	36.9198	3.23039
Halobacteriovorax sp.ZH1	GCA_043196455.1	PQ819807	d__Bacteria;p__Bdellovibrionota;c__Bacteriovoracia;o__Bacteriovoracales;f__Bacteriovoracaceae;g__Halobacteriovorax_A;s__	91.82	36.9229	3.24156
Halobacteriovorax sp.ZH3	GCA_043196435.1	PQ819808	d__Bacteria;p__Bdellovibrionota;c__Bacteriovoracia;o__Bacteriovoracales;f__Bacteriovoracaceae;g__Halobacteriovorax_A;s__	90.92	36.9386	3.3394
Halobacteriovorax sp.ZH4	GCF_043196485.1	PQ819809	d__Bacteria;p__Bdellovibrionota;c__Bacteriovoracia;o__Bacteriovoracales;f__Bacteriovoracaceae;g__Halobacteriovorax_A;s__	92.26	36.9189	3.22986
Halobacteriovorax sp.ZH2	GCA_043196505.1	PQ819810	d__Bacteria;p__Bdellovibrionota;c__Bacteriovoracia;o__Bacteriovoracales;f__Bacteriovoracaceae;g__Halobacteriovorax_A;s__	92.26	36.9372	3.34653
Halobacteriovorax sp.FRX-3	GCA_043196935.1	PQ819818	d__Bacteria;p__Bdellovibrionota;c__Bacteriovoracia;o__Bacteriovoracales;f__Bacteriovoracaceae;g__Halobacteriovorax_A;s__Halobacteriovorax_A sp002903145	91.37	36.4634	3.28821
Halobacteriovorax sp.XZX-2	GCA_043196625.1	PQ819819	d__Bacteria;p__Bdellovibrionota;c__Bacteriovoracia;o__Bacteriovoracales;f__Bacteriovoracaceae;g__Halobacteriovorax_A;s__Halobacteriovorax_A sp002903145	91.37	36.4528	3.28728
Halobacteriovorax sp.XZX-3	GCA_043196495.1	PQ819820	d__Bacteria;p__Bdellovibrionota;c__Bacteriovoracia;o__Bacteriovoracales;f__Bacteriovoracaceae;g__Halobacteriovorax_A;s__Halobacteriovorax_A sp002903145	91.37	36.4611	3.29015
Halobacteriovorax sp.RT-2-6	GCA_047085025.1	PQ819832	d__Bacteria;p__Bdellovibrionota;c__Bacteriovoracia;o__Bacteriovoracales;f__Bacteriovoracaceae;g__Halobacteriovorax_A;s__Halobacteriovorax_A sp002903145	91.67	36.263	3.24336
Halobacteriovorax sp.RT-2-2	GCA_047085255.1	PQ819829	d__Bacteria;p__Bdellovibrionota;c__Bacteriovoracia;o__Bacteriovoracales;f__Bacteriovoracaceae;g__Halobacteriovorax_A;s__Halobacteriovorax_A sp002903145	91.67	36.2631	3.24365
Halobacteriovorax sp.RT-1-1	GCA_047085455.1	PQ819824	d__Bacteria;p__Bdellovibrionota;c__Bacteriovoracia;o__Bacteriovoracales;f__Bacteriovoracaceae;g__Halobacteriovorax_A;s__Halobacteriovorax_A sp002903145	91.22	36.2712	3.23326
Halobacteriovorax sp.RT-1-2	GCA_047085465.1	PQ819821	d__Bacteria;p__Bdellovibrionota;c__Bacteriovoracia;o__Bacteriovoracales;f__Bacteriovoracaceae;g__Halobacteriovorax_A;s__Halobacteriovorax_A sp002903145	91.22	36.2488	3.22654
Halobacteriovorax sp.RT-1-3	GCA_047085275.1	PQ819825	d__Bacteria;p__Bdellovibrionota;c__Bacteriovoracia;o__Bacteriovoracales;f__Bacteriovoracaceae;g__Halobacteriovorax_A;s__Halobacteriovorax_A sp002903145	91.22	36.3326	3.2426
Halobacteriovorax sp.RT-1-6	GCA_047085225.1	PQ819828	d__Bacteria;p__Bdellovibrionota;c__Bacteriovoracia;o__Bacteriovoracales;f__Bacteriovoracaceae;g__Halobacteriovorax_A;s__Halobacteriovorax_A sp002903145	91.22	36.2682	3.23189
Halobacteriovorax sp.RT-2-4	GCA_047085445.1	PQ819826	d__Bacteria;p__Bdellovibrionota;c__Bacteriovoracia;o__Bacteriovoracales;f__Bacteriovoracaceae;g__Halobacteriovorax_A;s__Halobacteriovorax_A sp002903145	91.22	36.2539	3.24338
Halobacteriovorax sp.RT-2-1	GCA_047085405.1	PQ819822	d__Bacteria;p__Bdellovibrionota;c__Bacteriovoracia;o__Bacteriovoracales;f__Bacteriovoracaceae;g__Halobacteriovorax_A;s__Halobacteriovorax_A sp002903145	91.22	36.2481	3.23867
Halobacteriovorax sp.RT-1-5	GCA_047085205.1	PQ819827	d__Bacteria;p__Bdellovibrionota;c__Bacteriovoracia;o__Bacteriovoracales;f__Bacteriovoracaceae;g__Halobacteriovorax_A;s__Halobacteriovorax_A sp002903145	91.22	36.2977	3.21876
Halobacteriovorax sp.RT-2-3	GCA_047085075.1	PQ819830	d__Bacteria;p__Bdellovibrionota;c__Bacteriovoracia;o__Bacteriovoracales;f__Bacteriovoracaceae;g__Halobacteriovorax_A;s__Halobacteriovorax_A sp002903145	91.22	36.298	3.2189
Halobacteriovorax sp.RT-2-5	GCA_047085045.1	PQ819831	d__Bacteria;p__Bdellovibrionota;c__Bacteriovoracia;o__Bacteriovoracales;f__Bacteriovoracaceae;g__Halobacteriovorax_A;s__Halobacteriovorax_A sp002903145	91.22	36.2988	3.21923
Halobacteriovorax sp.RT-1-4	GCA_047085235.1	PQ819826	d__Bacteria;p__Bdellovibrionota;c__Bacteriovoracia;o__Bacteriovoracales;f__Bacteriovoracaceae;g__Halobacteriovorax_A;s__Halobacteriovorax_A sp002903145	91.22	36.3626	3.22982

## Sheet: TableS5
	HFRX-2'	Pseudobacteriovorax antillogorgiicola	Oligoflexus tunisiensis	Silvanigrella multicolorata	Silvanigrella sanaruensis	Silvanigrella rubra	Silvanigrella paludirubra	Silvanigrella aquatica	Pseudobdellovibrio exovorus	Bdellovibrio reynosensis	Bdellovibrio bacteriovorus	Peredibacter starrii	Bacteriovorax stolpii	Halobacteriovorax marinus	Halobacteriovorax vibrionivorans	Halobacteriovorax sp.YZS-1-1	Halobacteriovorax sp.YZS-1-2	Halobacteriovorax sp.YZS-2-1	Halobacteriovorax sp.YZS-2-2	Halobacteriovorax sp.YZS-3-1	Halobacteriovorax sp.YZS-3-2	Halobacteriovorax sp.HFRX-2_2	Halobacteriovorax sp.HFRX-1_3	Halobacteriovorax sp.CON-3	Halobacteriovorax sp.FRX-2	Halobacteriovorax sp.RZ-1	Halobacteriovorax sp.RZ-2	Halobacteriovorax sp.RZ-3	Halobacteriovorax sp.ZH5	Halobacteriovorax sp.ZH1	Halobacteriovorax sp.ZH3	Halobacteriovorax sp.ZH4	Halobacteriovorax sp.ZH2	Halobacteriovorax sp.FRX-3	Halobacteriovorax sp.XZX-2	Halobacteriovorax sp.XZX-3	Halobacteriovorax sp.RT-2-6	Halobacteriovorax sp.RT-2-2	Halobacteriovorax sp.RT-1-1	Halobacteriovorax sp.RT-1-2	Halobacteriovorax sp.RT-1-3	Halobacteriovorax sp.RT-1-6	Halobacteriovorax sp.RT-2-4	Halobacteriovorax sp.RT-2-1	Halobacteriovorax sp.RT-1-5	Halobacteriovorax sp.RT-2-3	Halobacteriovorax sp.RT-2-5	Halobacteriovorax sp.RT-1-4
HFRX-2'	1	0.5036	0.4997	0.4889	0.49310000000000004	0.4907	0.49369999999999997	0.4926	0.4878	0.4893	0.489	0.49060000000000004	0.4925	0.4968	0.4974	0.49700000000000005	0.49700000000000005	0.49700000000000005	0.49700000000000005	0.49700000000000005	0.49700000000000005	0.49950000000000006	0.499	0.5009	0.5013000000000001	0.5003	0.5013000000000001	0.4975	0.4978	0.498	0.4966	0.49770000000000003	0.49770000000000003	0.49920000000000003	0.49920000000000003	0.4982	0.49920000000000003	0.49920000000000003	0.4993	0.4993	0.5003	0.5003	0.4986	0.4988	0.4993	0.4993	0.4993	0.4993
Pseudobacteriovorax antillogorgiicola	0.678803	1	0.5768	0.513	0.5161	0.5154	0.5165	0.517	0.5105	0.5061	0.5051	0.5058	0.503	0.5126	0.5109	0.5106	0.5106	0.5106	0.5106	0.5106	0.5106	0.5097999999999999	0.5091	0.5113	0.5101	0.5101	0.5101	0.5104	0.5091	0.5085999999999999	0.5094	0.5101	0.5101	0.51	0.5094	0.5101	0.5084000000000001	0.5084000000000001	0.5105	0.5105	0.5105	0.5105	0.5108	0.5106	0.5103	0.5103	0.5103	0.5103
Oligoflexus tunisiensis	0.691363	0.695345	1	0.5177	0.5166	0.5183	0.5164	0.5165	0.5117	0.5136999999999999	0.5093	0.5115	0.5072	0.5054	0.5114	0.5099	0.5099	0.5099	0.5099	0.5099	0.5099	0.5107	0.5108	0.5117	0.51	0.51	0.51	0.5107	0.5094	0.5095000000000001	0.5104	0.5102	0.51	0.5121	0.5115	0.5122	0.5118	0.5118	0.5125	0.5125	0.5124	0.5124	0.5127	0.5125	0.5127	0.5127	0.5127	0.5127
Silvanigrella multicolorata	0.752771	0.707534	0.724723	1	0.7961	0.6629	0.6866	0.6881	0.514	0.507	0.5039	0.5003	0.4993	0.4987	0.49979999999999997	0.4996	0.4996	0.4996	0.4996	0.4996	0.4996	0.49939999999999996	0.49979999999999997	0.4989	0.4974	0.49729999999999996	0.49729999999999996	0.5008	0.5	0.5003	0.5008	0.5014	0.5014	0.5009	0.5002	0.5011	0.4986	0.4986	0.4993	0.4993	0.4991	0.4991	0.49979999999999997	0.49979999999999997	0.4991	0.4991	0.4991	0.4991
Silvanigrella sanaruensis	0.715766	0.702681	0.726848	0.7814	1	0.6593000000000001	0.6831999999999999	0.6834	0.5165	0.5084000000000001	0.5049	0.5032	0.49979999999999997	0.4975	0.5012	0.502	0.502	0.502	0.502	0.502	0.502	0.5001	0.5004	0.501	0.4996	0.49950000000000006	0.4996	0.501	0.49920000000000003	0.4999	0.501	0.5013000000000001	0.5013000000000001	0.5007	0.5	0.5008	0.49920000000000003	0.49920000000000003	0.4999	0.4999	0.4997	0.4997	0.5009	0.5009	0.5007	0.5007	0.5007	0.5007
Silvanigrella rubra	0.702703	0.695742	0.713054	0.726264	0.722634	1	0.7098	0.6967	0.5097999999999999	0.5035000000000001	0.49939999999999996	0.5005	0.4999	0.4993	0.499	0.4984	0.4984	0.4984	0.4984	0.4984	0.4984	0.5	0.5001	0.5001	0.499	0.499	0.499	0.5003	0.49939999999999996	0.49939999999999996	0.5006	0.5005	0.5005	0.4991	0.4984	0.4993	0.49729999999999996	0.49729999999999996	0.4997	0.4997	0.49950000000000006	0.49950000000000006	0.4993	0.49920000000000003	0.49920000000000003	0.49920000000000003	0.49920000000000003	0.49920000000000003
Silvanigrella paludirubra	0.732052	0.708435	0.726743	0.735207	0.730754	0.74536	1	0.7411	0.5107	0.5061	0.504	0.4989	0.5021	0.5034000000000001	0.5043	0.5038	0.5038	0.5038	0.5038	0.5038	0.5038	0.5017	0.5019	0.5021	0.5009	0.5009	0.5009	0.5041	0.5027	0.5025999999999999	0.5033	0.5035000000000001	0.5035000000000001	0.5006	0.5	0.5008	0.49920000000000003	0.49920000000000003	0.5007	0.5007	0.5005	0.5005	0.5008	0.5007	0.5001	0.5001	0.5001	0.5001
Silvanigrella aquatica	0.714545	0.711161	0.720858	0.731372	0.72869	0.733436	0.757332	1	0.5101	0.5065999999999999	0.5032	0.503	0.5041	0.4991	0.5049	0.5041	0.5041	0.5041	0.5041	0.5041	0.5041	0.5027	0.5029	0.5041	0.5028	0.5021	0.5021	0.5043	0.5032	0.5033	0.5038	0.5045000000000001	0.5052	0.5019	0.5013000000000001	0.5021	0.5005	0.5005	0.5017	0.5017	0.5015	0.5015	0.5021	0.502	0.5015	0.5015	0.5015	0.5015
Pseudobdellovibrio exovorus	0.690808	0.687922	0.697362	0.703405	0.698618	0.684358	0.702478	0.702083	1	0.6112	0.6078	0.5207999999999999	0.5207999999999999	0.5109	0.512	0.5127	0.5141	0.5127	0.5127	0.512	0.5127	0.5088	0.5083	0.5095000000000001	0.509	0.5083	0.5083	0.5104	0.509	0.5097	0.5089	0.5092	0.5099	0.5105	0.51	0.5106	0.5089	0.5089	0.5099	0.5093	0.5099	0.5099	0.5093	0.5092	0.5102	0.5102	0.5102	0.5102
Bdellovibrio reynosensis	0.696169	0.69418	0.699983	0.706146	0.705024	0.691959	0.705039	0.70862	0.71546	1	0.743	0.5171	0.5206000000000001	0.5139	0.511	0.5114	0.5114	0.5114	0.5114	0.5109	0.5114	0.5109	0.5103	0.512	0.5108	0.5102	0.5102	0.5119	0.5113	0.5115999999999999	0.5111	0.5117	0.5123	0.5138	0.5132	0.5138	0.5142	0.5142	0.5136	0.513	0.5136	0.5136	0.5128	0.5127	0.5133	0.5133	0.5133	0.5133
Bdellovibrio bacteriovorus	0.696007	0.696806	0.697887	0.721049	0.71105	0.709576	0.718465	0.711906	0.710326	0.740824	1	0.5217	0.5238	0.5146000000000001	0.5112	0.5123	0.5123	0.5123	0.5123	0.5123	0.5123	0.5108	0.5104	0.5115	0.5107	0.5107	0.5107	0.5125	0.5097999999999999	0.5097	0.51	0.5106	0.5104	0.511	0.5105	0.5111	0.5108	0.5108	0.5113	0.5113	0.5113	0.5113	0.5113	0.5113	0.5115	0.5115	0.5115	0.5115
Peredibacter starrii	0.684083	0.69691	0.699072	0.712521	0.712873	0.704255	0.707706	0.708231	0.693652	0.707144	0.699323	1	0.5724	0.5644	0.5622	0.5629	0.5628	0.5628	0.563	0.5629	0.5629	0.5623	0.5626	0.5625	0.5623	0.5623	0.5623	0.564	0.5635	0.5635	0.5634	0.5637	0.5636	0.562	0.5617	0.562	0.5615	0.5615	0.5624	0.5624	0.5624	0.5624	0.5623	0.562	0.5625	0.5625	0.5625	0.5625
Bacteriovorax stolpii	0.684088	0.702885	0.701534	0.712148	0.714769	0.693394	0.708043	0.710698	0.699348	0.699721	0.699252	0.710393	1	0.5875	0.5826	0.5835	0.5839	0.5835	0.5836	0.5836	0.5835	0.5824	0.5828	0.5834	0.5828	0.5828	0.5828	0.5839	0.5835	0.5831000000000001	0.5839	0.5841	0.5842	0.583	0.5828	0.583	0.5818	0.5818	0.5825	0.5825	0.5825	0.5825	0.5822999999999999	0.5821000000000001	0.5824	0.5824	0.5824	0.5824
Halobacteriovorax marinus	0.682872	0.694965	0.714047	0.704087	0.701509	0.690261	0.706246	0.71017	0.687484	0.69333	0.699741	0.699693	0.702976	1	0.6065999999999999	0.607	0.607	0.6069	0.607	0.607	0.607	0.6079	0.6081	0.6084	0.608	0.608	0.608	0.6084	0.6073	0.6075	0.6073	0.6074	0.6074	0.607	0.6067	0.607	0.6068	0.6068	0.6071	0.6071	0.6071	0.6071	0.6068	0.6065	0.6069	0.6069	0.6069	0.6069
Halobacteriovorax vibrionivorans	0.684238	0.691509	0.71834	0.708092	0.704049	0.697318	0.701921	0.705302	0.688449	0.698782	0.70004	0.70185	0.705116	0.718797	1	0.9895	0.9893000000000001	0.9895	0.9895	0.9895	0.9894	0.7824	0.7822	0.7829	0.7828	0.7827	0.7827	0.7818	0.7825	0.7829999999999999	0.7809999999999999	0.782	0.7820999999999999	0.7817000000000001	0.7817000000000001	0.7818	0.7816	0.7817000000000001	0.7818999999999999	0.7817000000000001	0.7818999999999999	0.7818999999999999	0.7811	0.7813	0.7818999999999999	0.7818999999999999	0.7818999999999999	0.7818999999999999
Halobacteriovorax sp.YZS-1-1	0.679547	0.69338	0.714558	0.708082	0.705349	0.695201	0.700464	0.704543	0.694142	0.699582	0.708648	0.70182	0.70519	0.718046	0.986692	1	1	1	1	1	0.9998999999999999	0.7826000000000001	0.7820999999999999	0.7835	0.7829	0.7828	0.7828	0.7817000000000001	0.7825	0.7818999999999999	0.7809999999999999	0.7818999999999999	0.782	0.7812	0.7811	0.7812	0.7807	0.7807	0.7809	0.7807	0.7809	0.7809	0.7805	0.7807	0.7818	0.7818	0.7818	0.7818
Halobacteriovorax sp.YZS-1-2	0.680921	0.691382	0.709865	0.708186	0.706618	0.696023	0.702419	0.709516	0.694813	0.701101	0.705946	0.70198	0.705025	0.718644	0.986611	0.999998	1	1	1	1	0.9998999999999999	0.7826000000000001	0.7820999999999999	0.7841	0.7834	0.7833	0.7833	0.7817000000000001	0.7825	0.7817000000000001	0.7809999999999999	0.7818999999999999	0.782	0.7812	0.7812	0.7812	0.7807	0.7807	0.7809	0.7807	0.7809	0.7809	0.7804000000000001	0.7806000000000001	0.7818	0.7818	0.7818	0.7818
Halobacteriovorax sp.YZS-2-1	0.67998	0.690752	0.704043	0.706065	0.70287	0.694315	0.699665	0.704617	0.690875	0.699405	0.701216	0.700458	0.704598	0.718068	0.986636	0.999995	0.999995	1	1	1	0.9998999999999999	0.7826000000000001	0.7820999999999999	0.7835	0.7829	0.7828	0.7828	0.7816	0.7824	0.7818999999999999	0.7809999999999999	0.7818	0.7818999999999999	0.7812	0.7811	0.7812	0.7807	0.7807	0.7807999999999999	0.7807	0.7807999999999999	0.7807999999999999	0.7805	0.7807	0.7818	0.7818	0.7818	0.7818
Halobacteriovorax sp.YZS-2-2	0.680233	0.691001	0.704124	0.709278	0.702493	0.695937	0.702186	0.706999	0.690687	0.700396	0.702226	0.701628	0.705174	0.718314	0.986572	0.999999	0.999997	0.999999	1	1	0.9998999999999999	0.7826000000000001	0.7820999999999999	0.7835	0.7829	0.7828	0.7828	0.7817000000000001	0.7825	0.7818999999999999	0.7809	0.7818999999999999	0.782	0.7812	0.7812	0.7813	0.7807	0.7807	0.7809	0.7807	0.7809	0.7809	0.7805	0.7807999999999999	0.7818	0.7818	0.7818	0.7818
Halobacteriovorax sp.YZS-3-1	0.666794	0.682458	0.667252	0.684878	0.679729	0.683735	0.681897	0.679501	0.682749	0.689779	0.686412	0.69709	0.701207	0.716471	0.986577	0.999977	0.999974	0.999997	0.999977	1	0.9998999999999999	0.7826000000000001	0.7822	0.7835	0.7828	0.7828	0.7828	0.7817000000000001	0.7824	0.7818999999999999	0.7809	0.7818999999999999	0.7818999999999999	0.7812	0.7811	0.7812	0.7806000000000001	0.7807	0.7807	0.7807	0.7807	0.7807	0.7805	0.7807999999999999	0.7817000000000001	0.7817000000000001	0.7817000000000001	0.7817000000000001
Halobacteriovorax sp.YZS-3-2	0.680481	0.69108	0.707291	0.70864	0.706526	0.697346	0.702103	0.706888	0.690219	0.699491	0.706359	0.701023	0.705025	0.717879	0.986649	0.999994	0.999998	0.999997	0.999999	0.99997	1	0.7826000000000001	0.7820999999999999	0.7835	0.7829	0.7828	0.7828	0.7817000000000001	0.7825	0.7818999999999999	0.7811	0.7818999999999999	0.7818999999999999	0.7814	0.7813	0.7814	0.7807	0.7807	0.7809	0.7807	0.7809	0.7809	0.7805	0.7807	0.7818	0.7818	0.7818	0.7818
Halobacteriovorax sp.HFRX-2_2	0.659193	0.678691	0.665244	0.677475	0.677759	0.683062	0.679513	0.673854	0.677062	0.687469	0.684657	0.701123	0.704	0.71611	0.769878	0.769643	0.769134	0.769661	0.769335	0.769532	0.769169	1	0.9991	0.9889	0.9890000000000001	0.9891	0.9891	0.9565	0.9573	0.9575	0.9556999999999999	0.9568000000000001	0.9568000000000001	0.9156	0.9156	0.9156	0.9168999999999999	0.9168999999999999	0.9172	0.9172	0.9172	0.9172	0.9176000000000001	0.9177	0.9168000000000001	0.9168000000000001	0.9168000000000001	0.9168000000000001
Halobacteriovorax sp.HFRX-1_3	0.656977	0.679425	0.668609	0.677211	0.679422	0.682681	0.67916	0.673287	0.678182	0.688013	0.682224	0.702002	0.704949	0.715477	0.769967	0.769909	0.769402	0.76982	0.769571	0.769831	0.769499	0.999998	1	0.9886	0.9887	0.9887	0.9887	0.9564	0.9571999999999999	0.9573999999999999	0.9556	0.9567	0.9567	0.9154000000000001	0.9154000000000001	0.9154000000000001	0.9167000000000001	0.9167000000000001	0.917	0.917	0.917	0.917	0.9174	0.9175	0.9166	0.9166	0.9166	0.9166
Halobacteriovorax sp.CON-3	0.689981	0.692423	0.710531	0.69869	0.702611	0.696004	0.700625	0.703708	0.687659	0.697098	0.700235	0.705935	0.706536	0.717932	0.770364	0.770485	0.770576	0.770773	0.770235	0.770004	0.770233	0.986395	0.986269	1	0.9951000000000001	0.9952	0.9952	0.9566	0.9571	0.9567	0.9531000000000001	0.9561	0.9537	0.9164	0.9163	0.9163	0.917	0.917	0.9173	0.9173	0.9173	0.9173	0.917	0.9172	0.9172	0.9172	0.9172	0.9172
Halobacteriovorax sp.FRX-2	0.690222	0.691696	0.707576	0.701079	0.70147	0.692834	0.696744	0.703673	0.685211	0.694085	0.69666	0.706018	0.707216	0.718338	0.769914	0.769975	0.76995	0.770031	0.769482	0.769291	0.769581	0.986627	0.986576	0.994096	1	0.9998999999999999	0.9998999999999999	0.9562	0.9567	0.9562999999999999	0.9543	0.9556	0.9556999999999999	0.9175	0.9173	0.9175	0.9170999999999999	0.9170999999999999	0.9174	0.9174	0.9175	0.9175	0.9172	0.9174	0.917	0.9168999999999999	0.9168999999999999	0.9168999999999999
Halobacteriovorax sp.RZ-1	0.666821	0.67861	0.664376	0.675456	0.67641	0.681642	0.676279	0.673398	0.67916	0.685389	0.680669	0.701043	0.704089	0.715971	0.769643	0.769326	0.769319	0.769447	0.768898	0.769194	0.768942	0.986569	0.986575	0.994058	0.999897	1	1	0.9562	0.9566	0.9562999999999999	0.9543	0.9556	0.9556	0.9162	0.9162	0.9162	0.9170999999999999	0.9170999999999999	0.9174	0.9174	0.9174	0.9174	0.9172	0.9174	0.9168999999999999	0.9168999999999999	0.9168999999999999	0.9168999999999999
Halobacteriovorax sp.RZ-2	0.662039	0.679028	0.667002	0.677889	0.676395	0.681954	0.678395	0.675007	0.679747	0.685506	0.683194	0.700872	0.703847	0.716291	0.769552	0.769312	0.769281	0.769447	0.768879	0.769134	0.768911	0.98671	0.98672	0.994034	0.999954	0.999929	1	0.9562	0.9566	0.9562999999999999	0.9543	0.9556	0.9556	0.9162	0.9162	0.9162	0.9170999999999999	0.9170999999999999	0.9174	0.9174	0.9175	0.9174	0.9172	0.9174	0.9168999999999999	0.9168999999999999	0.9168999999999999	0.9168999999999999
Halobacteriovorax sp.RZ-3	0.662376	0.683818	0.667408	0.679495	0.678945	0.677518	0.682668	0.675874	0.680319	0.686106	0.688885	0.701742	0.705127	0.716767	0.769511	0.768775	0.768744	0.769052	0.768748	0.768938	0.76869	0.919623	0.919707	0.918764	0.918543	0.918516	0.918638	1	0.9934999999999999	0.993	0.9964	0.998	0.9981	0.9102	0.9102	0.9102	0.9104000000000001	0.9104000000000001	0.9113	0.9113	0.9113	0.9113	0.9105	0.9107	0.9107999999999999	0.9107999999999999	0.9107999999999999	0.9107999999999999
Halobacteriovorax sp.ZH5	0.667546	0.680929	0.667685	0.677381	0.678352	0.67448	0.681419	0.675748	0.679075	0.683498	0.683668	0.70061	0.703384	0.715364	0.769138	0.769167	0.769003	0.769374	0.769062	0.769128	0.768932	0.921337	0.921338	0.92051	0.920184	0.920186	0.92032	0.989494	1	0.9973000000000001	0.9925	0.9940000000000001	0.9940000000000001	0.9102	0.9102	0.9102	0.9107999999999999	0.9107999999999999	0.9109999999999999	0.9109	0.9109999999999999	0.9109999999999999	0.9105	0.9107	0.9107	0.9107	0.9107	0.9107
Halobacteriovorax sp.ZH1	0.666252	0.681656	0.664123	0.677041	0.678885	0.676367	0.681509	0.676698	0.677953	0.681415	0.68383	0.69869	0.703721	0.715164	0.769363	0.76884	0.76849	0.76893	0.768639	0.768766	0.768515	0.92156	0.921627	0.920442	0.920387	0.920413	0.920571	0.989044	0.995625	1	0.9926	0.9941	0.9941	0.9101	0.9101	0.9101	0.9101	0.9101	0.9107	0.9106000000000001	0.9107	0.9107	0.9105	0.9107	0.9104000000000001	0.9104000000000001	0.9104000000000001	0.9104000000000001
Halobacteriovorax sp.ZH3	0.683952	0.69155	0.698085	0.697687	0.692602	0.684965	0.69032	0.695902	0.685389	0.695425	0.701642	0.700853	0.705079	0.71621	0.769731	0.769058	0.768994	0.769182	0.769021	0.769188	0.76887	0.919604	0.919605	0.917417	0.917736	0.917844	0.918002	0.998283	0.990344	0.990078	1	0.9984000000000001	0.9984000000000001	0.9077	0.9076000000000001	0.9077	0.909	0.909	0.9094	0.9094	0.9094	0.9094	0.91	0.9102	0.9092	0.9092	0.9092	0.9092
Halobacteriovorax sp.ZH4	0.657816	0.683742	0.664599	0.682824	0.680564	0.682533	0.680179	0.676238	0.679934	0.684621	0.685639	0.700412	0.704478	0.715558	0.769651	0.769008	0.768934	0.769226	0.768925	0.76909	0.768822	0.919731	0.919841	0.918091	0.917968	0.917944	0.918058	0.998348	0.990356	0.990174	0.999916	1	1	0.9092	0.9091	0.9091	0.9105	0.9105	0.9107999999999999	0.9107999999999999	0.9109	0.9107999999999999	0.9114	0.9116	0.9105	0.9105	0.9105	0.9105
Halobacteriovorax sp.ZH2	0.674922	0.697169	0.708147	0.702173	0.702529	0.691766	0.697202	0.704796	0.689773	0.696097	0.701716	0.705102	0.708031	0.717731	0.769975	0.76934	0.769281	0.769591	0.769288	0.768982	0.769173	0.919718	0.919766	0.917851	0.918118	0.917943	0.918069	0.998334	0.990333	0.990123	0.999637	0.999957	1	0.9092	0.9091	0.9092	0.9105	0.9105	0.9109	0.9107999999999999	0.9109	0.9109	0.9114	0.9116	0.9105	0.9105	0.9105	0.9105
Halobacteriovorax sp.FRX-3	0.677299	0.697798	0.710481	0.706862	0.70749	0.695321	0.703181	0.702587	0.685668	0.697808	0.699739	0.704758	0.70826	0.717746	0.769561	0.769423	0.769081	0.769382	0.769573	0.768866	0.769177	0.855979	0.85599	0.856546	0.858895	0.856669	0.856684	0.849762	0.849515	0.849951	0.849302	0.849367	0.849629	1	0.9994	0.9998	0.9944	0.9944	0.9929000000000001	0.9929000000000001	0.9929000000000001	0.9929000000000001	0.9915999999999999	0.9915	0.9923000000000001	0.9923000000000001	0.9923000000000001	0.9923000000000001
Halobacteriovorax sp.XZX-2	0.684316	0.69634	0.710056	0.70782	0.708454	0.694625	0.700731	0.703384	0.685501	0.695788	0.699909	0.705101	0.70836	0.717392	0.769537	0.769531	0.769153	0.769475	0.769675	0.768979	0.769288	0.856022	0.855932	0.856579	0.858945	0.856682	0.856705	0.849438	0.849183	0.849656	0.849134	0.849112	0.849371	0.999619	1	0.9994	0.9944	0.9944	0.9929000000000001	0.9929000000000001	0.9929000000000001	0.9929000000000001	0.9915999999999999	0.9915	0.9923000000000001	0.9923000000000001	0.9923000000000001	0.9923000000000001
Halobacteriovorax sp.XZX-3	0.68148	0.699598	0.708802	0.707171	0.705329	0.697076	0.701445	0.70233	0.687463	0.695447	0.699014	0.705434	0.708626	0.717539	0.769626	0.769543	0.76919	0.769494	0.769681	0.76898	0.769322	0.856	0.856019	0.856619	0.858997	0.856659	0.856641	0.849557	0.84925	0.849682	0.849261	0.849219	0.849476	0.999677	0.999622	1	0.9944	0.9944	0.9929000000000001	0.9929000000000001	0.9929000000000001	0.9929000000000001	0.9915999999999999	0.9915	0.9923000000000001	0.9923000000000001	0.9923000000000001	0.9923000000000001
Halobacteriovorax sp.RT-2-6	0.673944	0.697474	0.703169	0.706706	0.706362	0.693447	0.70079	0.6996	0.685878	0.696821	0.700158	0.703658	0.70697	0.716846	0.768937	0.768617	0.768094	0.768424	0.768617	0.768075	0.768305	0.857066	0.857266	0.8571	0.857345	0.857145	0.857139	0.849749	0.849564	0.849748	0.84949	0.84956	0.849848	0.992775	0.992756	0.992826	1	1	0.9944	0.9944	0.9944	0.9944	0.9947	0.9947	0.9942	0.9942	0.9942	0.9942
Halobacteriovorax sp.RT-2-2	0.678483	0.697319	0.709901	0.71198	0.708174	0.696106	0.701496	0.703734	0.686401	0.695259	0.701968	0.704442	0.707873	0.71689	0.769092	0.768875	0.768349	0.768728	0.768895	0.768296	0.76854	0.856812	0.856925	0.857026	0.857176	0.856986	0.856973	0.849634	0.849457	0.849659	0.849249	0.849442	0.849731	0.992762	0.992749	0.992798	1	1	0.9944	0.9944	0.9944	0.9944	0.9947	0.9947	0.9942	0.9942	0.9942	0.9942
Halobacteriovorax sp.RT-1-1	0.66079	0.694454	0.705419	0.707185	0.705202	0.696657	0.70127	0.70472	0.689643	0.697479	0.699669	0.705617	0.710317	0.718139	0.769701	0.769139	0.768818	0.769121	0.769274	0.768792	0.768894	0.856931	0.85705	0.856624	0.856851	0.856598	0.856606	0.849723	0.849347	0.84963	0.849482	0.849537	0.849792	0.9905	0.990443	0.990579	0.99207	0.992049	1	1	1	1	0.9964	0.9963	0.9952	0.9952	0.9952	0.9952
Halobacteriovorax sp.RT-1-2	0.654838	0.683544	0.668137	0.681714	0.685879	0.682622	0.682108	0.677067	0.67942	0.685959	0.687518	0.699927	0.705231	0.715341	0.768765	0.768295	0.767977	0.768311	0.768467	0.768423	0.768055	0.856993	0.857113	0.856242	0.856581	0.856572	0.856568	0.849719	0.849305	0.84966	0.84956	0.849561	0.849525	0.990388	0.990333	0.990463	0.991912	0.991896	0.99993	1	1	1	0.9964	0.9963	0.9951000000000001	0.9951000000000001	0.9951000000000001	0.9951000000000001
Halobacteriovorax sp.RT-1-3	0.662527	0.69726	0.705183	0.702592	0.706891	0.692563	0.700434	0.700999	0.688309	0.697234	0.69976	0.704668	0.708605	0.717686	0.769656	0.769232	0.768923	0.76921	0.769389	0.768897	0.768974	0.856868	0.857004	0.85636	0.856821	0.856533	0.856575	0.849697	0.849339	0.849621	0.849341	0.849509	0.84976	0.990318	0.990267	0.990393	0.991989	0.991968	0.999996	0.999932	1	1	0.9964	0.9963	0.9952	0.9952	0.9952	0.9952
Halobacteriovorax sp.RT-1-6	0.66381	0.69797	0.706186	0.704189	0.709716	0.693259	0.702066	0.700826	0.688506	0.697319	0.699963	0.704344	0.708354	0.717277	0.769598	0.769106	0.768796	0.769097	0.769263	0.768806	0.768848	0.856913	0.857083	0.856368	0.856832	0.856541	0.856587	0.849699	0.849328	0.849604	0.84936	0.849506	0.849756	0.990351	0.990302	0.990427	0.991961	0.991941	0.999999	0.999936	0.999997	1	0.9964	0.9963	0.9952	0.9952	0.9952	0.9952
Halobacteriovorax sp.RT-2-4	0.660886	0.68341	0.663893	0.681584	0.678729	0.684171	0.683175	0.677545	0.678304	0.682408	0.683136	0.699862	0.705139	0.715904	0.768927	0.768675	0.768265	0.768533	0.768636	0.768563	0.768406	0.857588	0.85764	0.85635	0.856689	0.856686	0.856691	0.84943	0.849007	0.849376	0.850323	0.850348	0.85032	0.990021	0.990003	0.990021	0.992269	0.99227	0.995288	0.995318	0.995306	0.995303	1	1	0.9956	0.9956	0.9956	0.9956
Halobacteriovorax sp.RT-2-1	0.654765	0.682955	0.671648	0.682818	0.682163	0.683332	0.683801	0.675816	0.677776	0.686656	0.686166	0.701738	0.705546	0.715267	0.769294	0.769039	0.768622	0.768934	0.769035	0.768985	0.768816	0.857514	0.85762	0.856401	0.856733	0.856752	0.85678	0.849464	0.849165	0.849473	0.850353	0.850381	0.850318	0.990071	0.990021	0.990024	0.992238	0.992241	0.995239	0.995221	0.995267	0.995266	0.999932	1	0.9954999999999999	0.9954999999999999	0.9954999999999999	0.9954999999999999
Halobacteriovorax sp.RT-1-5	0.678982	0.69353	0.701281	0.707957	0.70562	0.696388	0.700687	0.702285	0.684126	0.693073	0.69545	0.70482	0.709043	0.717237	0.769243	0.76991	0.769523	0.769829	0.769902	0.769368	0.769619	0.856701	0.856804	0.857233	0.857111	0.856812	0.856748	0.849906	0.849608	0.849891	0.849535	0.849619	0.849895	0.989786	0.989832	0.989884	0.991545	0.991529	0.993928	0.993838	0.99397	0.993897	0.994315	0.994208	1	1	1	1
Halobacteriovorax sp.RT-2-3	0.681982	0.69445	0.699853	0.706738	0.705226	0.692355	0.701775	0.701879	0.686701	0.693015	0.696648	0.706239	0.709731	0.717537	0.769526	0.770083	0.769676	0.770018	0.770093	0.769535	0.769778	0.856853	0.856905	0.857205	0.857132	0.856804	0.856754	0.849855	0.849489	0.849811	0.849402	0.849529	0.849805	0.989867	0.989915	0.989964	0.99153	0.991513	0.994014	0.993937	0.99407	0.993996	0.994266	0.994136	0.999993	1	1	1
Halobacteriovorax sp.RT-2-5	0.679214	0.693091	0.701267	0.707165	0.705675	0.696107	0.700422	0.703495	0.684075	0.693014	0.694944	0.705483	0.709534	0.717268	0.769304	0.769983	0.769596	0.769937	0.769988	0.769446	0.769692	0.85675	0.856856	0.857267	0.857161	0.856853	0.856789	0.849958	0.84965	0.849936	0.849609	0.849679	0.849951	0.989787	0.989836	0.989886	0.991544	0.991529	0.99392	0.993831	0.993962	0.993888	0.99432	0.994213	0.999994	0.999999	1	1
Halobacteriovorax sp.RT-1-4	0.680291	0.690636	0.699456	0.703469	0.702868	0.690846	0.700461	0.699063	0.685479	0.692642	0.694318	0.704729	0.709067	0.71708	0.769357	0.769928	0.769541	0.769864	0.76996	0.769489	0.769637	0.856776	0.856831	0.857263	0.857131	0.856845	0.856781	0.849919	0.849584	0.849876	0.849634	0.849645	0.849914	0.989788	0.989836	0.989884	0.991518	0.991504	0.993962	0.993876	0.994026	0.993931	0.994307	0.994186	0.999998	0.999993	0.999993	1

## Sheet: TableS6
Characteristic	ZH4	CON-3	RT1-1	YZS2-1	BL9T
Optimal temperature(℃)	33–37	33–37	30–33	35–37	35–37
Optimal NaCl（%, w/v）	2–3	2–3	3	2–3	2–3
Optimal pH	7.0–8.0	7.0–8.0	7.0–8.0	7.0–8.0	7.0–8.0
MCCC	MCCC 1H01463	MCCC 1H01465	MCCC 1H01509
DNA G+C content	0.3692	0.3708	0.3627
Gram Test	G-	G-	G-
Separation location	Marine sediment of Weihai, Shandong, China (37°33'30'' 122°06'20''E)	Marine sediment of Weihai, Shandong, China (37°31'55''N, 122°3'44''E)	Marine sediment of Zhangzhou , Fujian, China (23°55'12"N, 117°25'12"E)
Cell size	0.3 × 0.5–1.0 μm	0.3 × 0.5–1.0 μm	0.3 × 0.5–1.0 μm
Flagellum	with a single sheathed flagellum	with a single sheathed flagellum	with a single sheathed flagellum
16S rRNA gene sequence similarity	Halobacteriovorax vibrionivorans 97.72%	Halobacteriovorax vibrionivorans 97.63%	Halobacteriovorax vibrionivorans 95.96%

## Sheet: TableS7
Time prey/predator	0.5	1	1.5	2	2.5	3	3.5	4	4.5	5	5.5	6	7	7.5	8	8.5	9	9.5	10	10.5	11	11.5	12	12.5	13	13.5	14	14.5	15	15.5	16	16.5	17	17.5	18	18.5	19	19.5	20	20.5	21	21.5	22	22.5	23	23.5	24
102	1.6727	1.5893	1.5707	1.5554	1.5224	1.512	1.4856	1.4571	1.4505	1.4294	1.3976	1.3931	1.2439	1.1369	1.0105	0.8161	0.5817	0.4192	0.3293	0.3088	0.2957	0.2975	0.2987	0.2923	0.2885	0.2884	0.291	0.2787	0.2778	0.2763	0.2777	0.275	0.2763	0.2736	0.2743	0.274	0.2746	0.2759	0.2772	0.2768	0.2766	0.2749	0.2739	0.2736	0.2733	0.2706	0.2691
103	1.6798	1.5736	1.5558	1.5265	1.5129	1.5	1.4626	1.4468	1.458	1.4286	1.4175	1.4019	1.3961	1.3644	1.3302	1.2902	1.2427	1.1743	1.0732	0.9397	0.7413	0.5282	0.379	0.3161	0.3011	0.3161	0.2899	0.2905	0.2919	0.2892	0.2853	0.2812	0.2821	0.282	0.2766	0.2775	0.2782	0.2732	0.2769	0.2725	0.2722	0.2724	0.2729	0.2717	0.2791	0.2722	0.2709
104	1.6473	1.5511	1.5247	1.5035	1.4783	1.4501	1.4411	1.4186	1.3942	1.3904	1.3881	1.3704	1.3596	1.3549	1.3414	1.3439	1.3333	1.3104	1.2928	1.2589	1.2301	1.1743	1.1089	1.0061	0.8807	0.6813	0.4841	0.3481	0.3025	0.291	0.2807	0.2822	0.2809	0.2713	0.2728	0.2714	0.2735	0.2694	0.2672	0.2705	0.2655	0.2678	0.2686	0.2648	0.2654	0.2665	0.2606
105	1.6505	1.6063	1.5506	1.5385	1.5288	1.5022	1.4685	1.4638	1.4314	1.4294	1.404	1.4163	1.3893	1.3799	1.3814	1.3724	1.3589	1.3481	1.3467	1.3386		1.3168	1.3033	1.2811	1.2555	1.2266	1.1703	1.1029	0.9994	0.8659	0.6691	0.4781	0.3462	0.3094	0.2981	0.2888	0.2868	0.2793	0.2777	0.2758	0.2737	0.2755	0.2879	0.2726	0.2707	0.2698	0.2704
106	1.6258	1.5206	1.4974	1.4693	1.4497	1.4326	1.4143	1.387	1.3776	1.3765	1.3669	1.3629	1.3418	1.3299	1.3274	1.3178	1.3138	1.3053	1.307	1.2898	1.2895	1.2827	1.2721	1.2699	1.2574	1.2476	1.2436	1.2251	1.2082	1.1819	1.1404	1.0819	1.0105	0.908	0.7675	0.5621	0.4117	0.3198	0.2987	0.2878	0.2837	0.2783	0.2754	0.2762	0.2712	0.2697	0.2656
107	1.6378	1.5018	1.4736	1.4584	1.4395	1.4171	1.3973	1.3866	1.3695	1.364	1.3615	1.351	1.3351	1.309	1.3057	1.307	1.3047	1.3148	1.308	1.2734		1.2661	1.2602	1.2577	1.2488	1.2476	1.2528	1.2376	1.2316	1.2254	1.2198	1.2091	1.2	1.1825	1.1578	1.1162	1.0634	0.9918	0.8987	0.7616	0.5636	0.415	0.3168	0.2973	0.2848	0.2773	0.2732
108	1.5933	1.4744	1.4505	1.4318	1.4139	1.3946	1.3713	1.3618	1.3379	1.341	1.3247	1.3226	1.3148	1.2915	1.2898	1.2817	1.275	1.2747	1.2721	1.2646		1.2515	1.2415	1.234	1.2254	1.2268	1.2207	1.2157	1.2137	1.2068	1.2028	1.2017	1.1963	1.1947	1.1913	1.1872	1.1858	1.1827	1.1811	1.1781	1.1765	1.1727	1.1754	1.1721	1.1609	1.1601	1.1538

## Sheet: TableS8
The number of Time prey/predator （Lg）	0h	6h	12h	24h	30h	36h
Halobacterovorax sp. ZH4	4.23805	5.36922	6.39794	6.52634	6.69897	6.53656
	4.98677	5.14613	5.44716		7.25285	7.14301
	4.25527	4.6902	5.60206	6.12057	6.20412	6.20412
Vibrio alginolyticus MCCC 1K03520	5.44716	5.4624	5.30103	3.62325	2.17609	2.30103
	5.63347	5.8451	5.47712	4.11394	2.54407	2.23045
	5.36173	5.59106	5.5682	3.23045	3.25527	3.11394
Halobacterovorax sp. ZH4	3.37107	3.66652	5.07918	6.26007	6.79934
	3.27875	3.27875	4.65321	6.5682	6.66276	6.02938
	3.27416	3.24551	5.38021	6.88649	7.32015	6.20683
Vibrio alginolyticus MCCC 1K03520	5.60206	5.62325	5.63347	4.60206	4.14613	2.44716
	5.36173	5.44716	5.43136	5.39794	2.69897	2.60206
	6.44716	6.23045	5.47712	5.32222	3.77815	3.44716
Halobacterovorax sp. ZH4	0	0	0	0	0	0
	0	0	0	0	0	0
	0	0	0	0	0	0
Vibrio alginolyticus MCCC 1K03520	5.61278	5.49136	5.64345	5.68124	5.39794	5.41497
	5.36173	5.39794	5.43136	5.38021	5.30103	5.39794
	6.43136	6.34242	6.27875	6.30103	6.36173	6.23045

## Sheet: TableS9
Original number	The closest model bacteria	16S rDNAsimilarity	Separation time	Culture medium	Culture temperature (℃)	Sample ID	Sample type	Collection time	Collection location	Latitude and longitude
ZH5	Halobacteriovorax vibrionivorans	0.9653	2023.6	double-layer plate	30	WH-XSD	Marine sediment	2023.6	Weihai,Shandong	37°33'30'', 122°06'20''E
ZH1	Halobacteriovorax vibrionivorans	0.9653	2023.6	double-layer plate	30	WH-XSD	Marine sediment	2023.6	Weihai,Shandong	37°33'30'', 122°06'20''E
ZH3	Halobacteriovorax vibrionivorans	0.9659	2023.6	double-layer plate	30	WH-XSD	Marine sediment	2023.6	Weihai,Shandong	37°33'30'', 122°06'20''E
ZH4	Halobacteriovorax vibrionivorans	0.9772	2023.6	double-layer plate	30	WH-XSD	Marine sediment	2023.6	Weihai,Shandong	37°33'30'', 122°06'20''E
ZH2	Halobacteriovorax vibrionivorans	0.9769	2023.6	double-layer plate	30	WH-XSD	Marine sediment	2023.6	Weihai,Shandong	37°33'30'', 122°06'20''E
RZ-3	Halobacteriovorax vibrionivorans	0.9637	2023.12	double-layer plate	30	WH-HGD	Marine sediment	2023.12	Weihai,Shandong	37°31'55''N, 122°3'41''E
HFRX-2	Halobacteriovorax vibrionivorans	0.9636	2023.12	double-layer plate	30	WH-HGD	Marine sediment	2023.12	Weihai,Shandong	37°31'55''N, 122°3'42''E
HFRX-1	Halobacteriovorax vibrionivorans	0.9636	2023.12	double-layer plate	30	WH-HGD	Marine sediment	2023.12	Weihai,Shandong	37°31'55''N, 122°3'43''E
CON-3	Halobacteriovorax vibrionivorans	0.9763	2023.12	double-layer plate	30	WH-HGD	Marine sediment	2023.12	Weihai,Shandong	37°31'55''N, 122°3'44''E
FRX-2	Halobacteriovorax vibrionivorans	0.9763	2023.12	double-layer plate	30	WH-HGD	Marine sediment	2023.12	Weihai,Shandong	37°31'55''N, 122°3'45''E
RZ-1	Halobacteriovorax vibrionivorans	0.9636	2023.12	double-layer plate	30	WH-HGD	Marine sediment	2023.12	Weihai,Shandong	37°31'55''N, 122°3'46''E
RZ-2	Halobacteriovorax vibrionivorans	0.9641	2023.12	double-layer plate	30	WH-HGD	Marine sediment	2023.12	Weihai,Shandong	37°31'55''N, 122°3'47''E
FRX-3	Halobacteriovorax vibrionivorans	0.9641	2023.12	double-layer plate	30	WH-HGD	Marine sediment	2023.12	Weihai,Shandong	37°31'55''N, 122°3'48''E
XZX-2	Halobacteriovorax vibrionivorans	0.9715	2023.12	double-layer plate	30	WH-HGD	Marine sediment	2023.12	Weihai,Shandong	37°31'55''N, 122°3'49''E
XZX-3	Halobacteriovorax vibrionivorans	0.9715	2023.12	double-layer plate	30	WH-HGD	Marine sediment	2023.12	Weihai,Shandong	37°31'55''N, 122°3'50''E
RT-1-2	Halobacteriovorax vibrionivorans	0.9582	2023.12	double-layer plate	30	HSL	Marine sediment	2023.12	Zhangzhou in Fujian	23°55'12"N, 117°25'12"E
RT-2-1	Halobacteriovorax vibrionivorans	0.9584	2023.12	double-layer plate	30	HSL	Marine sediment	2023.12	Zhangzhou in Fujian	23°55'12"N, 117°25'12"E
RT-2-4	Halobacteriovorax vibrionivorans	0.9598	2023.12	double-layer plate	30	HSL	Marine sediment	2023.12	Zhangzhou in Fujian	23°55'12"N, 117°25'12"E
RT-1-1	Halobacteriovorax vibrionivorans	0.9596	2023.12	double-layer plate	30	HSL	Marine sediment	2023.12	Zhangzhou in Fujian	23°55'12"N, 117°25'12"E
RT-1-3	Halobacteriovorax vibrionivorans	0.9583	2023.12	double-layer plate	30	HSL	Marine sediment	2023.12	Zhangzhou in Fujian	23°55'12"N, 117°25'12"E
RT-1-4	Halobacteriovorax vibrionivorans	0.96	2023.12	double-layer plate	30	HSL	Marine sediment	2023.12	Zhangzhou in Fujian	23°55'12"N, 117°25'12"E
RT-1-5	Halobacteriovorax vibrionivorans	0.9561	2023.12	double-layer plate	30	HSL	Marine sediment	2023.12	Zhangzhou in Fujian	23°55'12"N, 117°25'12"E
RT-1-6	Halobacteriovorax vibrionivorans	0.9595	2023.12	double-layer plate	30	HSL	Marine sediment	2023.12	Zhangzhou in Fujian	23°55'12"N, 117°25'12"E
RT-2-2	Halobacteriovorax vibrionivorans	0.9613	2023.12	double-layer plate	30	HSL	Marine sediment	2023.12	Zhangzhou in Fujian	23°55'12"N, 117°25'12"E
RT-2-3	Halobacteriovorax vibrionivorans	0.9451	2023.12	double-layer plate	30	HSL	Marine sediment	2023.12	Zhangzhou in Fujian	23°55'12"N, 117°25'12"E
RT-2-5	Halobacteriovorax vibrionivorans	0.9597	2023.12	double-layer plate	30	HSL	Marine sediment	2023.12	Zhangzhou in Fujian	23°55'12"N, 117°25'12"E
RT-2-6	Halobacteriovorax vibrionivorans	0.9586	2023.12	double-layer plate	30	HSL	Marine sediment	2023.12	Zhangzhou in Fujian	23°55'12"N, 117°25'12"E
YZS-3-1	Halobacteriovorax vibrionivorans	1	2023.12	double-layer plate	30	YZS	Marine sediment	2023.12	Nantong in Jiangsu	32°45′N, 120°48′54″E
YZS-1-1	Halobacteriovorax vibrionivorans	1	2023.12	double-layer plate	30	YZS	Marine sediment	2023.12	Nantong in Jiangsu	32°45′N, 120°48′54″E
YZS-1-2	Halobacteriovorax vibrionivorans	1	2023.12	double-layer plate	30	YZS	Marine sediment	2023.12	Nantong in Jiangsu	32°45′N, 120°48′54″E
YZS-2-1	Halobacteriovorax vibrionivorans	1	2023.12	double-layer plate	30	YZS	Marine sediment	2023.12	Nantong in Jiangsu	32°45′N, 120°48′54″E
YZS-2-2	Halobacteriovorax vibrionivorans	1	2023.12	double-layer plate	30	YZS	Marine sediment	2023.12	Nantong in Jiangsu	32°45′N, 120°48′54″E
YZS-3-2	Halobacteriovorax vibrionivorans	1	2023.12	double-layer plate	30	YZS	Marine sediment	2023.12	Nantong in Jiangsu	32°45′N, 120°48′54″E

[truncated: 6 more sheets: TableS10, TableS11, TableS12, TableS13, TableS14, TableS15]
